# Supplementary material for: Virus-borne mini-CRISPR arrays are involved in interviral conflicts
Source: Nat Commun. 2019 Nov 15;10:5204. doi: 10.1038/s41467-019-13205-2 (PMC6858448; doi:10.1038/s41467-019-13205-2)
Supplement: Supplementary file 4 — Supplementary Data 1 [file 41467_2019_13205_MOESM4_ESM.txt]

>Beppu.type_C_1;size=14278;
GCTGGTACTCAGACTTAGGCGTCGGTTCCTCAGGCA
>Beppu.type_C_2;size=13960;
TCAACGATATGTTGACACATGATAACGCACACTTTT
>Beppu.type_C_3;size=13854;
AAAAATGTCACTCGTGAAACGTGTCATGATCATGTT
>Beppu.type_C_4;size=13803;
AAGTGACATTTTCTACAGATGAAATGATGCATATACGG
>Beppu.type_C_5;size=13263;
TGAACTTCAGCTTCTTGGTTACGACGACGAGGAGATA
>Beppu.type_C_6;size=12152;
AGAGACTACCTCAGGGCCATAGATGTCTCTGATCGA
>Beppu.type_C_7;size=11074;
ATGACCACATTTTCATCCGGATCTTTCAGTTATACATA
>Beppu.type_C_8;size=10747;
TTTGGGCAGTATTTCCCTAAGGGGTCTCGGTGAATG
>Beppu.type_C_9;size=10700;
TCCTAGGATTAATCGTTAGTTGCGTCGTCGATTGGCCTG
>Beppu.type_C_10;size=10633;
AGTCCTTCTTTTGTTACTCTAATCATGTTTTCATGGT
>Beppu.type_C_11;size=10395;
ATCAAGCTATCCGAAGCTGATACTGGTGGCACTGTAGA
>Beppu.type_C_12;size=10235;
AATTCAGGTTTCAGCCCATACTCCTCGAACTTCGCC
>Beppu.type_C_13;size=10111;
TGCACCGTCAGACAGTATGGCATGTAAGCTAGCGATCCA
>Beppu.type_C_14;size=9245;
TTCTTCCATACTATCAATCAGTAATGCAAGTGTTATT
>Beppu.type_C_15;size=8880;
ATCACGAAAACGAGTCTGCTAAAAGGATTCAGGATGTT
>Beppu.type_C_16;size=8829;
TGCTCTACTTTTTTCTGTGCCAATGCATTGACGTCAT
>Beppu.type_C_17;size=8700;
CTATAAACACGAGCAGTGGGACAAAAAAGAACGTCAAA
>Beppu.type_C_18;size=8624;
GTCTACGGACGTAAGGGGAGTGGTAAAACTACACTCA
>Beppu.type_C_19;size=8576;
TCGACAGCACTCAGAGACTGAGATATCTCGTCCTCTA
>Beppu.type_C_20;size=8485;
TTTGTCATTCACTTGCTGAAAGTATTCCCATCCCCG
>Beppu.type_C_21;size=8409;
GGGAGAAGGTGAGGGGGATAATCATTGAAAAAAGAGG
>Beppu.type_C_22;size=8400;
TTTTATACCCAAGTCTAACGAAAGTGTCATTGATTGAA
>Beppu.type_C_23;size=8354;
GAATTCACTGTAAGAGTATATCCTGATGGGATGGATA
>Beppu.type_C_24;size=8330;
TATTCTTTTGGCGTTCCAAATGTCTTAATGAACAAGA
>Beppu.type_C_25;size=8298;
TTAGAACATCTAATCTTATTTTGCTATTTGTCGTTAT
>Beppu.type_C_26;size=8206;
AACTGCACTTTCTATGTTCTGTAGTGTGTTCTGGACTG
>Beppu.type_C_27;size=8195;
AACACTCCTGCTGGCTACCACGCTTCCCCTGATAAC
>Beppu.type_C_28;size=8128;
GCAAGTACTACATATACTATAAAGTCAAATACATTTTACT
>Beppu.type_C_29;size=8036;
TGTCGTCGAAACCGCTGAGTAGGTCGTTGAGTATTGT
>Beppu.type_C_30;size=7978;
CTTTGATCGTATGTAGCAAGAATTTCAGCAATGGGGA
>Beppu.type_C_31;size=7929;
TCGAGTTCCTTTTCAAAACTATGAATTGATATGAATT
>Beppu.type_C_32;size=7755;
TACTATTGCATCTCCTCCCGATTGATTTGGCGCCGTTGT
>Beppu.type_C_33;size=7524;
TTCCTATCCCGTAGTAACTCCATTTCAGGAATCAATT
>Beppu.type_C_34;size=7412;
ATATGACAAACACCAGAAAGACGAAGCCGATCAGTA
>Beppu.type_C_35;size=7350;
TATTCGATGTGAACGCTCAGAAGGTCACAGTTCATAAG
>Beppu.type_C_36;size=7219;
AATGCAGACCAGAAAAAGCAATTGATGGCTATCGCTA
>Beppu.type_C_37;size=7195;
CTTTTGTCTTTCACGGATTTTTATGAGGGTCTTGAAGA
>Beppu.type_C_38;size=7155;
GTAATTCTACTCCACACACATTCTCAAGTTTTCCGTTGAG
>Beppu.type_C_39;size=7145;
ACGTGAGATAGGCCAAGCGAGTATCCCAACCATAACAT
>Beppu.type_C_40;size=7112;
ATGATGGATGATATGATGGGGAACTAGTTGGATGGCTT
>Beppu.type_C_41;size=7112;
AATAAGCCCTAACTCTTCCAGGTCTCTTAACCGCT
>Beppu.type_C_42;size=7100;
TGTACCCATATACTAAAATGTTCCTGTCCTGGATCTATA
>Beppu.type_C_43;size=7056;
CGTTAGCGTAAACTAATTTCAGCGGATAGATTTGATC
>Beppu.type_C_44;size=7026;
AGCAAAAACTCACTAACTTGCTTTTGTGATAGTCCAGT
>Beppu.type_C_45;size=7011;
TGCCAGTTCATCGCTTTTTGTCTTAGTGTAAGATAA
>Beppu.type_C_46;size=7002;
ATTATGCGGTAAGTTATCGTTGCGTTTGCCTTGTATG
>Beppu.type_C_47;size=6972;
AAGTCATAATAACACTATTTCATGGTAGCGTTGCTAT
>Beppu.type_C_48;size=6767;
ACGTTAAGTTGTCGTCACTTGACATTTAAAAAGAAAAA
>Beppu.type_C_49;size=6733;
GGAAAGACTTAGTGATGATGACAACTACGGAAATAG
>Beppu.type_C_50;size=6609;
CTAGCGTCAATGAGCAAGTATCTGCAGTACTCACACAG
>Beppu.type_C_51;size=6567;
TTTATTGTTTTCAAGTTCTATAGGATTTCCTAGGTCTT
>Beppu.type_C_52;size=6468;
GCAGAGGAAGTATGTCCAACGTCTTCGGAATGGATA
>Beppu.type_C_53;size=6414;
TCAACGACCTAAACAATTTTAACAGCCATGTATATGG
>Beppu.type_C_54;size=6414;
ATCTCTTTCGGTTTCTGTTCTTCCTCACTCATCGAAAA
>Beppu.type_C_55;size=6342;
TTTTGAGCGGGGTTTTTCTGAGTTGGGTTTACGAGGG
>Beppu.type_C_56;size=6287;
CTTGCAGATAGGCTAAGAGAGGAATTAGACGCTGTTTA
>Beppu.type_C_57;size=6161;
TAGGCGAACCCTTTCGGTTTTTGTGTCCCGTCGTAATA
>Beppu.type_C_58;size=6033;
TACCCCTTCTCTTTGCCTCGCCCTTGATTAAATCCCT
>Beppu.type_C_59;size=6029;
AGTTTACTATCGATGCTAGCCAAGCGCGCGAGTTTCTT
>Beppu.type_C_60;size=5966;
CAAGAGAAGAATAAAGGTGGAAAGAAAGGAAGACCG
>Beppu.type_C_61;size=5915;
AGTCTCTCATATTTTCTATTTTTCATCCCACTTTA
>Beppu.type_C_62;size=5891;
TAAGCAGTTGGATGCTCATAATAAAATAGCAATGTATT
>Beppu.type_C_63;size=5810;
AAACACATTTTATGTGTAACCTAAAAGAAATTCAAA
>Beppu.type_C_64;size=5779;
ATCTTCGCATATAATCCCACGACTGGGCAGTACACAC
>Beppu.type_C_65;size=5607;
AATTACATCGTAAAGTACCTAACAGACGACGATCGT
>Beppu.type_C_66;size=5406;
TTCTTTGGCCATGTGTTCTCGCTTAACCACTTGTATATAT
>Beppu.type_C_67;size=5221;
CAAAGAATCAGGCGGAATATAAGGTACAGCCATACTCC
>Beppu.type_C_68;size=5206;
GGAGGGCAAGACTAGAAAAATCTGAGTATAAAGAATCT
>Beppu.type_C_69;size=5129;
CATTAAACGTTGCGAAATTATTACTTGGAAGTGCTA
>Beppu.type_C_70;size=5111;
ATAGCTAAACATCGGCGTAGCTGATAAGCTAGCATATG
>Beppu.type_C_71;size=5038;
TCGTTGCGTTTGCCTTGTATGTACCATTGTATTCTAGA
>Beppu.type_C_72;size=4995;
CAAAAATCATTCAGTCTTAGGAATTCTTCTGGCAATA
>Beppu.type_C_73;size=4903;
ACACAAGATGTTTTTAGTGAAAGATTGATGGAAAAAGA
>Beppu.type_C_74;size=4895;
AGAACGAGAACCGAGAGCTTCGGAAAGATAGGGAGGAGC
>Beppu.type_C_75;size=4838;
AACGTACTCAAGACCTACCTCCTGAGGAAGTTCGCGG
>Beppu.type_C_76;size=4810;
CTATCTCAAGAACTAGTCTATTCTTTCCCTTCCTAGCC
>Beppu.type_C_77;size=4759;
CCGCAAGATGCAGTACCGCACTATGACATAGCGTTCG
>Beppu.type_C_78;size=4757;
ATATCTTAGCCCTAAACACCCGCAACAACTTTTTCAA
>Beppu.type_C_79;size=4714;
ACAAGCAACACCACGCGAATTACATGAGATTTTAGAGAA
>Beppu.type_C_80;size=4693;
ATAGTGAGTTGGGAAAGGAACTCCCGGACGATCCTAGC
>Beppu.type_C_81;size=4664;
TTTCAGAGGTGAAGAGTGATGGTGATGATCAAAACT
>Beppu.type_C_82;size=4661;
TCTTTCTTTGTAACACCAAATGGTATTATTATATTTC
>Beppu.type_C_83;size=4594;
AAAATAGTCTTGCCATTGTTTTCACCTCAGAGCTTCAG
>Beppu.type_C_84;size=4557;
AATGAGGAGAAGGATGAGGAAGATAATGAGGCGTTAGG
>Beppu.type_C_85;size=4521;
CCTGGCTCGAAATCACATAAGCATC
>Beppu.type_C_86;size=4502;
CTCAGGAAGGCATAGTAGAGAAGTTGAAGACGTATC
>Beppu.type_C_87;size=4442;
TATAGAAGTAGTTATCCTAGCATTCAACACGTGTA
>Beppu.type_C_88;size=4409;
TCTGCATTAGTTAAGACAAGTGAAATATTTGTTTTGC
>Beppu.type_C_89;size=4377;
ACAGTGTTGAATGCTCATGAGTTAGTTTATCTTAGTGGTGA
>Beppu.type_C_90;size=4357;
ATAACTAGGCATGAAGAAAAAACTTGGGAGATGATT
>Beppu.type_C_91;size=4315;
TATATCTTTCTACTCCTCACCCTCATCACCACTCCTC
>Beppu.type_C_92;size=4265;
CTCTATTTTCCCTACTTCTTTTAGACCATCGTTTTACGA
>Beppu.type_C_93;size=4220;
CTTCAGATAGTGAAGGAGGAGAGGGAGAAGAAGGTCA
>Beppu.type_C_94;size=4182;
TAATTGAAAGTAATCGTTGTCCGTAAAGCCATTCTC
>Beppu.type_C_95;size=4137;
AAGTATGAAACTATATGATTTTGAAATGTTTGATTGT
>Beppu.type_C_96;size=4061;
AAAGTTCCCACTAGCTGGGTCGCACCACTGACTTCA
>Beppu.type_C_97;size=4001;
CCGTTTCCAGAATCCACGCCTGTTGGACTGATGGAATCT
>Beppu.type_C_98;size=3956;
GGTCAGCTATTCCGAACGCTATGTCTGAGCCTTTCTGCA
>Beppu.type_C_99;size=3942;
AGCAGGCCAGGGATGTGGCATCATGCCGAGGTTATCAT
>Beppu.type_C_100;size=3922;
CTAGTAGTTTTATCAAGAATGTCAAAACAAAGGATAA
>Beppu.type_C_101;size=3920;
TCAGCACCCAACTATTCTTTAGGTCTACATTATGTATA
>Beppu.type_C_102;size=3785;
GAGGGCTAGAACATCCTCTGTTTCCTACCTTCGGTAGAG
>Beppu.type_C_103;size=3769;
ATAAAGAGAAGCCTATGGGATTAGATCCAATCTTGATCGC
>Beppu.type_C_104;size=3747;
GATGAAGTAGAGAAAGCGGGAGAGATAGAAGTATCATG
>Beppu.type_C_105;size=3743;
AAGTCGATCCCGATGGAACGCTTAATGTTCCAGACCCA
>Beppu.type_C_106;size=3739;
CTGACAATAATTGAAAAAGATAGGAGTAAAACAGAAA
>Beppu.type_C_107;size=3733;
ACAGAAAAAAGGTAACATGGGTAACGACGACGTAACAGA
>Beppu.type_C_108;size=3723;
CGTCATATATACTAATGATAAATGGGGTGGTGATCAA
>Beppu.type_C_109;size=3695;
TCATTGCACTCTCACCATTACCCAAGTGTTGCCAT
>Beppu.type_C_110;size=3660;
TCGCTATAAAAAGTGCATTCTACGAGGGTTTTCCTAAGA
>Beppu.type_C_111;size=3657;
TACAACTACATAAGCCGTGCAATAGATGAGAAAATAAG
>Beppu.type_C_112;size=3638;
TACATCTGTAACGGAGACTCTCTGGAGGAAATTTCTATA
>Beppu.type_C_113;size=3632;
CACTGGTCGTGAGCGGTACAGATGCTCCGAGAGAAG
>Beppu.type_C_114;size=3601;
GTGCCTTTAAAACGCGTTGCTCGACTTCCGTTAACT
>Beppu.type_C_115;size=3591;
TGCGAGCCATCTATTATTTTATTCCCATATACGACATA
>Beppu.type_C_116;size=3581;
CTTAATTCAACAGTCTCATTCAGTGAACCAATAATGGC
>Beppu.type_C_117;size=3556;
TAGTAGAAGGTATATGTTCCACAGTCTTCACGAAG
>Beppu.type_C_118;size=3508;
AAGGATTCGGCTATTTCCTTCTCTGTCCTTATCATAT
>Beppu.type_C_119;size=3505;
AATAACATGTTGAAAGACTTTCTGAAAATAAACTGGGG
>Beppu.type_C_120;size=3465;
ACAATATAAACATTCTACGAAACGTAATTATGAGGTCAA
>Beppu.type_C_121;size=3449;
ACCTCGAGGGGGAAACTGGTAGTATACTTGCTCTATTT
>Beppu.type_C_122;size=3441;
ATGTCACTCTCTGCCTCTGCCTCGAGGTACTCTTCCT
>Beppu.type_C_123;size=3407;
ATCGAAGAACGTGCAGGAGAAAGCGAAGAAAACCTGGAA
>Beppu.type_C_124;size=3401;
TTTCCGTTGTAAATGTTAACGCATCACCTAAAACTGC
>Beppu.type_C_125;size=3329;
GGCCGGAGGAAGCGGAGGAACTAAAATCGAAAGGA
>Beppu.type_C_126;size=3275;
TCCTTTTCCATTTATTAAGAGAATTGTGACGTTAGT
>Beppu.type_C_127;size=3203;
AGTAGACTTTAGAACTTGTTCTTTTAATTTCTTGTAA
>Beppu.type_C_128;size=3168;
AACAGAATCCCGAAAACCTAGAAGACCGAGGAAATCCCA
>Beppu.type_C_129;size=3167;
ACTTTTATGATCATTTTTCTCGACCTCGTTAAGGGTT
>Beppu.type_C_130;size=3158;
TCACTCCTACAGGAACAAAATTAGATTTTATAGTTTCT
>Beppu.type_C_131;size=3146;
TACAAATTCGAGAATGTATCTTACTACAATATTAAA
>Beppu.type_C_132;size=3125;
AAAGAAGAAGGAGTGAAATATGGGCAGATGGTCACTG
>Beppu.type_C_133;size=3122;
TTTGAAGACGACATTGAAGAAAGAATTGAATTTACTA
>Beppu.type_C_134;size=3119;
ACCCTTTAGAAGGCGTAGAAAAGATCAAAGAAGAAACTG
>Beppu.type_C_135;size=3097;
AAGAGAACATAAAAGGAAAAGTGAAAATCGTGCCATA
>Beppu.type_C_136;size=3064;
TCGGTAGTAAGGTTGAACGGTGTCCCATAACTAATCAACTT
>Beppu.type_C_137;size=3061;
TAGTAGATCAGAACGAAAAATAGCAGAATATAGTGTTC
>Beppu.type_C_138;size=3023;
CCGACGTATCAGCTATCGCGGGCACAGGATCTACGC
>Beppu.type_C_139;size=2962;
ACCAATAAAAACAATACGGCACCGAACAATGCCATTAT
>Beppu.type_C_140;size=2961;
TTGTTTTGCTTTTTCTCTAGCCTTCTCGAGAAGTTG
>Beppu.type_C_141;size=2912;
GAGTATCTTGTTCGTCGTAACTCTGCTGCTGTACTG
>Beppu.type_C_142;size=2902;
ACATCATCAAGTTGGGGTTCACTTAGTCCATGCTCAC
>Beppu.type_C_143;size=2890;
ATCTACTTCATCAAATACAGGGATTCACAAGAGCAAA
>Beppu.type_C_144;size=2834;
CTCGGTAGGGCTAACGAGTTCGTGAAGTGTGTGGCAA
>Beppu.type_C_145;size=2805;
ATTGTACAAATCTAATAATTCTCTCTCGTTGTAAACTT
>Beppu.type_C_146;size=2778;
AGAGACATAGGAATGAAGACATAATCAGGCTCATCAAGAA
>Beppu.type_C_147;size=2766;
TATAATAAAGAACTTGTCCAGACGTAGAAAGAACAG
>Beppu.type_C_148;size=2764;
ATTGATCTGGTTGTCCAGCATGAGGACGCTCTGCTGG
>Beppu.type_C_149;size=2706;
CACTACAAAACTACGGCTTCTTCATCAGCACGAAGCA
>Beppu.type_C_150;size=2647;
CCTTCCCTATCCTTTCATTTCTCATCTCGACCAAAAA
>Beppu.type_C_151;size=2608;
TAGTGAAGAACCACCACCACCAATTTGTCCCTTTTGTAGA
>Beppu.type_C_152;size=2607;
CGGGGACGGTAATTTCTTCGTTAAGCCTAGCAAGTT
>Beppu.type_C_153;size=2585;
CCGTTCTCATCGAACAAACAAACTTGTCCGTCATTTGC
>Beppu.type_C_154;size=2577;
AAAAGTCCATAACACGCTAGGAATACCCCGGACTGGGGG
>Beppu.type_C_155;size=2574;
TAACAACTGCAGTACCACACTCTGGACAACTATAGGAA
>Beppu.type_C_156;size=2565;
TGCTTGGCCGGGACGTCGAAAAGTAGATTAGAAGCGC
>Beppu.type_C_157;size=2552;
TAGTATAAAAACCACAGAATCCTCGAATGAAGTCGGTC
>Beppu.type_C_158;size=2540;
CGGTATCTGAAAAGAAATGAAATAGCAGAAGGTCTAGAT
>Beppu.type_C_159;size=2513;
ACTAAGAGGAAGAAGAGAGCGTTAACCTTGCCACT
>Beppu.type_C_160;size=2502;
ACGTGGACATGCTGGACGACCCCTCGCTCCTGAACGAA
>Beppu.type_C_161;size=2477;
AGATATTTCGTATTCACTAATCCGACCCATCTGACTA
>Beppu.type_C_162;size=2454;
AAAAGTCGGTACTCTTTCACAATGGGACAGCATCCACGC
>Beppu.type_C_163;size=2409;
GGTGAGACTAGGATAGTACAAGAAATAGTAGATTAA
>Beppu.type_C_164;size=2390;
TCTGTAATTTTTATTATTCTTTTCGTACTGTTGTGTT
>Beppu.type_C_165;size=2385;
ACTATTACGTCCAAGCCTACTTGCAAACGTCTAGTA
>Beppu.type_C_166;size=2363;
CGAATCCAGAGAGCGCCCCTACACCTGCCCCGATCAA
>Beppu.type_C_167;size=2356;
ACCGGATAAACTATTACATTGTGTTAAAAGCACTGGTTT
>Beppu.type_C_168;size=2349;
ACGGTCAGAATTCCCGGAATAAACTTGACACCACAG
>Beppu.type_C_169;size=2328;
CAAGGTATTCAAAAGTCCAGATAATGTTTACAATGATG
>Beppu.type_C_170;size=2323;
CATTTTTCAAGGAAGGAGAAGAAGAGAAGAGTGAAAA
>Beppu.type_C_171;size=2263;
ACAGTACTCCGTCTCCTCCACCTCCTCCG
>Beppu.type_C_172;size=2253;
TAAAAGGTCTTTTCTCTAAGGTCTATCATTCTTTCT
>Beppu.type_C_173;size=2224;
CTTCATTCAAGAAACAAACTTCTAAATTCTGCCCCTAG
>Beppu.type_C_174;size=2218;
ATAAAGTTCCTCCTGCTCCACCGCCTGCGCCGTAACT
>Beppu.type_C_175;size=2213;
TTGCCTGTTTTCTTAACCACTTCACGAACCCGGGATAA
>Beppu.type_C_176;size=2148;
TGGTCCCGATCGGGAGGAGTTCTATGTACCGTATTGGG
>Beppu.type_C_177;size=2145;
CTCAAACCACTGTTGCCCCACTGCCACCTTCTAAAGC
>Beppu.type_C_178;size=2135;
TATTATCATGATTTTAATGAAAGTTTTGTAATTTCTC
>Beppu.type_C_179;size=2128;
GTTTCCGAGTCGGGTACGCTTTCCACGGGGAATACGACAG
>Beppu.type_C_180;size=2073;
TTTGTAGGCCGTTCAGGATTGAACTGCCTATACTGG
>Beppu.type_C_181;size=2062;
TAACCACCGAGGTAAAGGACAGGATATACATACCATG
>Beppu.type_C_182;size=2061;
CCAACGCATGGGGATCAGTAACGGTTCCCGCAGGTGGGT
>Beppu.type_C_183;size=2046;
CCTTTGCGAAGTCATTTGTGAAACTGGATATATCAT
>Beppu.type_C_184;size=2010;
AGAAAAGGGATTTTGTCAGTTTGCCCTCTCTCGCATT
>Beppu.type_C_185;size=1994;
AAAAACACAGAGTGGAGTCCTTCACTTCCCTGGACTC
>Beppu.type_C_186;size=1988;
GGATATATCCTTTTCCACGCTCCCGCATGCCTGAAAA
>Beppu.type_C_187;size=1980;
TTATGCGCCTCACTCGGACAAACATATGACCCAACTA
>Beppu.type_C_188;size=1954;
ATTTAAACGGATACCAATAGATCTTCATTATTAGTT
>Beppu.type_C_189;size=1933;
TAATATCTCTCAATAGTGATACTCAAAGGGATATCTT
>Beppu.type_C_190;size=1924;
TTTCTTCAAATTCTTCATATTCCTCTTCTTCTAGTCTCT
>Beppu.type_C_191;size=1901;
GTTGGAGGAGTATGAAGATCACTGCAGCTAACAGCA
>Beppu.type_C_192;size=1892;
CCTTTAACACAGAATTTGAGATTGTGACAGTTGGAGAT
>Beppu.type_C_193;size=1877;
TAGGACTATTCCTAGATCATGGACTTTTTCCTAAGAGGGA
>Beppu.type_C_194;size=1874;
ACCAATCTCTTCAACAATCATTCTAACACATATACACTA
>Beppu.type_C_195;size=1873;
CCATTTCCAGTTAGATTTCCTGAAGATATCATATTT
>Beppu.type_C_196;size=1831;
AGAGCGTCTTCCTTGTTTCTGGCAGATGAAACCTT
>Beppu.type_C_197;size=1820;
ACTCATAGATGTCCCCCGTGTGGCGTTCATCAAGAAGAT
>Beppu.type_C_198;size=1814;
CTGCTAACCATGTAGTAACAAATTCATCTAAAATT
>Beppu.type_C_199;size=1790;
ATATAAAAGAGGATTTCGAACTAAGAAAAATATCTA
>Beppu.type_C_200;size=1776;
CCGTACTCGTCGATCATTTGACCTCACCTATTACCT
>Beppu.type_C_201;size=1747;
ACAAGGGAGAGCCGATAATTTCCCGTATAAATCCTAGATA
>Beppu.type_C_202;size=1726;
CGACTCCAAGGCTTCCTCCTCCTGTCGGGGTCGAGTT
>Beppu.type_C_203;size=1718;
TCAATCTGAGAACACCATCTTATTGCAGTGTCCCTA
>Beppu.type_C_204;size=1709;
CTTTGTGCCTCACTTGGGCAATCATATGATCCAA
>Beppu.type_C_205;size=1694;
CTGGGTGCGACATGAATGTCATTACACGTATACCG
>Beppu.type_C_206;size=1692;
TGTTCTATCTCTTCTATCTTCTATCTCTCTTATCTCA
>Beppu.type_C_207;size=1679;
TCGGAATGATTTCGAGTTATCCGTTCATTCTGGTAATC
>Beppu.type_C_208;size=1660;
CTGATGAGGTAAAGTTGGACGAGGCAATAAGATTCAGA
>Beppu.type_C_209;size=1635;
AGGACGTTACGCCTAAATCCGTGATCTACATGGGAAA
>Beppu.type_C_210;size=1631;
ACGCGTGGTGATATCATGCCTGCCAGACTTCTTGAAAGA
>Beppu.type_C_211;size=1621;
CCTCAGGACCTGCTACTTGATATGCCTTCACCAGCC
>Beppu.type_C_212;size=1609;
TCACAACACCATCCATGTAGTACTTCCACACACTCTGAG
>Beppu.type_C_213;size=1601;
AAGGGAAGAAGTGTGGTCTCCGTCATGGCCTCACCTG
>Beppu.type_C_214;size=1595;
CAATATCTGATAACGAAAAAGGCTCTTGGGTAGCTATTATAGCCTGTTTATAAAATGCT
>Beppu.type_C_215;size=1586;
AAACCAGAACCCGTTGAGGGAGTCTGTTTCCCTCTACCTG
>Beppu.type_C_216;size=1570;
AAGGTTATGAAGACAGGGGAAATAAGTGTATGAAGAT
>Beppu.type_C_217;size=1552;
CTATACCAACGAATAGAGCATTTCCTGCAAATACTT
>Beppu.type_C_218;size=1548;
ACGAGGAGCTACCGAAGATTGGCACGGACGGCTATCC
>Beppu.type_C_219;size=1539;
CCAGTTGCTTTGCTTTACTGATTACGTCACTTACGT
>Beppu.type_C_220;size=1534;
GGAACCATTTGAATTCGTTCTTTAACGTTATTTTTG
>Beppu.type_C_221;size=1533;
GCAACGACATGATCATATTGGCTAAGGCTGAG
>Beppu.type_C_222;size=1524;
GGTCAAGAGCCTCCTAAAGACTTGAAACCACACAAAAC
>Beppu.type_C_223;size=1519;
CTTAACACCATCACGAATAGCAGAAGAAGGACTTGT
>Beppu.type_C_224;size=1516;
CGACTCCACCACCTACTACTACAACCAGT
>Beppu.type_C_225;size=1512;
TTCCTGCATATCCTTCGTTTCCTCCAGACGCTTGATA
>Beppu.type_C_226;size=1496;
ACTTCACTCAGACCGTTCTTCTCCGCAAGGTAGTCGA
>Beppu.type_C_227;size=1486;
TAGTTAGTTGTGATGTAGACTGCCCTGTTATCCTATTGA
>Beppu.type_C_228;size=1482;
GGAGCGTTAGCAGGCCTAGGAGTGGTAGGTTTCACGTTAT
>Beppu.type_C_229;size=1469;
AAGAATGCTATCCTGATGACAACATGTTGCCCGAG
>Beppu.type_C_230;size=1461;
CATAAAAAGACAATTTCCAGAGTTTCACATGTATCTT
>Beppu.type_C_231;size=1456;
CGCTAATGAGGAGCATAACGGCTAACGTCTTCTTAAC
>Beppu.type_C_232;size=1448;
TGCCACCATGTTTTCTATTTCTAGAATCTTCAGGAC
>Beppu.type_C_233;size=1432;
CACCGTGCCATCTAACATCCCTGTCGGGTCTTGGGC
>Beppu.type_C_234;size=1425;
TCGTCGGCAGCGTCAGATGTGTATAA
>Beppu.type_C_235;size=1417;
TATTCATAAGGGCAAAATCTGAGCGACAGGCTAGAT
>Beppu.type_C_236;size=1414;
GATCGTTATCGTCCCGCCGTCAGCGGGTAACTGTTG
>Beppu.type_C_237;size=1406;
TACCCATCTTCACCAACTCCTGAAGAGAGAAGTTAT
>Beppu.type_C_238;size=1401;
AGCTTTAGTCATACAGTGTCGACCAATGAAAGCTATAC
>Beppu.type_C_239;size=1399;
TGAGCCTGGTCTGTCTGCTGTAATGCTCAACGTAATG
>Beppu.type_C_240;size=1397;
TCTGTTCCACGACACACGTGGAGTTATACCATATTGG
>Beppu.type_C_241;size=1396;
TTTTCCCTCATGGATGAAGTGATAGGGATTTTTCTC
>Beppu.type_C_242;size=1394;
CTTAGGCTCCCTCAAGGCGATTCAGAACTCCAGCGGGA
>Beppu.type_C_243;size=1382;
CAACTACATCCACTACCACAAGCACTACCACTACAACTATC
>Beppu.type_C_244;size=1373;
ACACATCCTCATATACTTATGCATTGAATGGAGGAAATA
>Beppu.type_C_245;size=1362;
ACAACAAAGAAGTTGTTCACATCGGCATCTATTCTATAGA
>Beppu.type_C_246;size=1362;
CTAGCATCACATAACCCTTTGTCCTCTCCTGCTCATTG
>Beppu.type_C_247;size=1353;
CAAAGAAATATGGACGAAGAAAGAATAAGAGAGC
>Beppu.type_C_248;size=1340;
ATCTCTTTCTTCAATATGCTAATGAGAGACCATGGCAC
>Beppu.type_C_249;size=1331;
TACCTGCAGGAGATCACGAACCTGAGAGCGTTAAAG
>Beppu.type_C_250;size=1327;
CAGAAGATAGACTAGGAGCGATTACTGGAGATACTACTT
>Beppu.type_C_251;size=1326;
GTAGTGGAAGAAGGAGGAGCAGAACTCAGGAGCTGAAT
>Beppu.type_C_252;size=1321;
GCGACTAACGGTGTAGTGTCACTAGCACTAACGTGGT
>Beppu.type_C_253;size=1314;
AAGAATTAAGATAAGAAAAGTAACTCTCTTTTGTTTA
>Beppu.type_C_254;size=1313;
AAAGCCCACTGTGGTCCAACGGAGTAAAGAGTTCTG
>Beppu.type_C_255;size=1308;
GATAGTAGTTATGAAGGGACTCAGTACCTCCACCATAGG
>Beppu.type_C_256;size=1302;
GTCTCTTAGATAAACAAGATAAACTGGAGTTTGTAGAG
>Beppu.type_C_257;size=1299;
GAGAAACAAATACAAAATTTCATAAACGATAACGAG
>Beppu.type_C_258;size=1287;
AGAAACATTACAGCATAAAGATAAAGGGGTAGATGTAAGTG
>Beppu.type_C_259;size=1285;
AATTCTGCATACTCTCTACACGAATTCAGAATGTAT
>Beppu.type_C_260;size=1284;
CAAGTAGATTGTAAGGCTCTTCAAATCCCTGATGAA
>Beppu.type_C_261;size=1275;
ACGTAGTAGATCAGCTCTTCCTTCATGACCTTAGCTT
>Beppu.type_C_262;size=1273;
TAAAGAATAAAGGCGCCGACACCCGACGCCACTCCT
>Beppu.type_C_263;size=1272;
ACCCCGCTCCCTGTGGGAGCTTGAATTATCCCCGCTCCTTG
>Beppu.type_C_264;size=1267;
TTTTTCCTTTCAACGAAGGGGATATGGTATTTGAT
>Beppu.type_C_265;size=1266;
ACGTAGAACAGAAAGAAGAACGAAAAGATGGCGAAAAAA
>Beppu.type_C_266;size=1264;
AATTCGGTCATGGTTGACTCTCTAGTTTAAAATCATT
>Beppu.type_C_267;size=1257;
AATCCGGGGGCATCGCAACAGATCCAGTTATACGATG
>Beppu.type_C_268;size=1244;
AGAAGATGGCCTTATTGATGGCCCGTGTATTCCTTG
>Beppu.type_C_269;size=1222;
CCGGTACGTCGCTAACCGAAATGATCTCAAGTGTCTT
>Beppu.type_C_270;size=1222;
TCGATAACATTGGGCAAGACCTTCATGGCGTAGTAAA
>Beppu.type_C_271;size=1212;
AGGAGAGAATAATCTGGGTAAACAAAGAAACGCAGACT
>Beppu.type_C_272;size=1211;
AACGATGCTGATAAAGATAGGAGTGTGTACCTCAG
>Beppu.type_C_273;size=1208;
TTTGACTGCCCGGCATTTAGGCTTACTATGAATCGAAAT
>Beppu.type_C_274;size=1206;
ATACACATGAGTAGAAGAGAAACCGGCTTTACTGTAGA
>Beppu.type_C_275;size=1205;
ATTCTCTCTATTACACGGATACAGATTCACTTTACC
>Beppu.type_C_276;size=1203;
TATCCATTTGTAAATGCAGTCAAAAGAGCAGTTTCTG
>Beppu.type_C_277;size=1203;
ATTTCCATTGGCCTGACAGCAAACTGAATGAACTTTC
>Beppu.type_C_278;size=1191;
ATTTGATAGTCAGACATCATAGCTGTATCAGTAAATT
>Beppu.type_C_279;size=1190;
GATAAGCAAGCCAACGAAGTGCGGCCTATGGTACGTGT
>Beppu.type_C_280;size=1186;
TACCTCACTCATTAACGTGAATTAGGTAGTATGCCCTA
>Beppu.type_C_281;size=1175;
ACTCCGTGATGGTGACTGCTAGGTCAGTGCTTAGATTGT
>Beppu.type_C_282;size=1170;
TAATAATTGCTTATATTCGCTTTTTAAAGAATTTCT
>Beppu.type_C_283;size=1168;
TTACAGAAATAATATTGAATATGATACTGTTGAAGT
>Beppu.type_C_284;size=1163;
TTCTATCTCAGCAATTACTAAAACTTTCTTTATCGCTT
>Beppu.type_C_285;size=1155;
CTTGAGCAGGGATGAGGAAAAGGGATTTGATGGTTGTA
>Beppu.type_C_286;size=1154;
TTCTGGTATAATGTCTGTGACTTTGTAGTTCTTTTTGT
>Beppu.type_C_287;size=1152;
CATTACATAAAAACAGAAAACGGAGAAATAGAAAAA
>Beppu.type_C_288;size=1145;
GGAAGCTGTATAGTCAGATAGTCAGAACTTCCTTTTGA
>Beppu.type_C_289;size=1143;
CGTAGTCTGAGTTGGGGTGGGTGGTGTAGTCGTCTGCG
>Beppu.type_C_290;size=1140;
TTTCTGAGCCATTTCAACTCACCTTAGTCATCTCTGA
>Beppu.type_C_291;size=1139;
TTGAACCCGGCCACTCCTATGCCCCCTATCTCTGCGT
>Beppu.type_C_292;size=1139;
ACCTAAATGCAGCAGCTACAGGGATAGACGCATACTA
>Beppu.type_C_293;size=1137;
ACAAAACTCAGAAGATCTGGTAAGATTCCATTTGGGTCAA
>Beppu.type_C_294;size=1136;
TGGAGATAAGAGCAGTAAAAGGAGAAAATGCGGTAA
>Beppu.type_C_295;size=1136;
ACGAGTTATGGGCTTTAACGACAATAAGGGAGGATATAG
>Beppu.type_C_296;size=1133;
AATATATATGCGTTTGAAATACTTGCCCATTTGAATA
>Beppu.type_C_297;size=1129;
AAGATTTGCAAAGACGCATAATTATCCCTGAGGTTACAA
>Beppu.type_C_298;size=1120;
ACGAAAGACCCGAAAAAGTTAAGCAAAAAGCCTT
>Beppu.type_C_299;size=1118;
TTAACGTACTTCATCAGGAATACCTTTCTCGTGTTGGGA
>Beppu.type_C_300;size=1110;
TGAGAAACTAGATAGTGTCCTCAGAAGACCGTGGA
>Beppu.type_C_301;size=1105;
CAAGACGATAGATATCAATTTTGCTAATGGTTATGGAT
>Beppu.type_C_302;size=1094;
CAACTCATTGGTCAAATTCGGATGGAAGCCAGGTCAAT
>Beppu.type_C_303;size=1085;
TATCATATGAGGAAGAAATAATGATAGTAGAAACTA
>Beppu.type_C_304;size=1081;
TGAGTCGCACTACCTAAAAAAGTGCGAAAACGCACAC
>Beppu.type_C_305;size=1078;
ATTCTATCATTTACTCAGTCGCAGGGCCATATCTAG
>Beppu.type_C_306;size=1075;
GATGAGGCTATCCGGTTCAGAACGGGGGCAAGGTACGTG
>Beppu.type_C_307;size=1059;
ACTCGATATCGTCTGCACTTTCAACCATGTTACTGATG
>Beppu.type_C_308;size=1032;
ACAAACTACCTCTCTTCAATATCTGGAATGCAAAGGA
>Beppu.type_C_309;size=1030;
TGCCTGTTCCGCTGTACTGTGTGTGGCCAGGACTCCAGG
>Beppu.type_C_310;size=1027;
TCCCAAGTGATGGTTGATAAACACTTAAGTCAAAATA
>Beppu.type_C_311;size=1024;
GAGAAAGAGGGGGTAGTAATTGGGTAAAAAGATATT
>Beppu.type_C_312;size=1021;
TACTTCAGTGCAAAGATTAACTATGGCGATGCTAT
>Beppu.type_C_313;size=1020;
TGCGTCAAGGGGTAACATATCGAAAAGTTTCAAGATACTTT
>Beppu.type_C_314;size=1017;
CCCTTCCCATCATAGACAGTTGTATACATCTAGGTTTT
>Beppu.type_C_315;size=1012;
AAATACAGCATAATTAAGACCTTCACAGTTACGACCCA
>Beppu.type_C_316;size=1007;
CATAATCAAAGCAATCAAGCACAGAATAATCAACAGAG
>Beppu.type_C_317;size=1007;
ACAGTCTGGGGCATGTCTTCGAGGTTGTTTATCACAG
>Beppu.type_C_318;size=1007;
ATTCTTATTCGTTGTCTATATTTCTCACCAATTTCTG
>Beppu.type_C_319;size=1007;
CGTCGCCTGGGTTAGCTGTTATCGAAACCCTATTCTCT
>Beppu.type_C_320;size=1005;
CAATCTACACAAAACTTACAGAGTCAGAGCGTCCAAAT
>Beppu.type_C_321;size=1002;
TATCCAAATTCGAGCGTGGCTAGCACGATATTCGGTG
>Beppu.type_C_322;size=1001;
GGGCTAATCTTTTCGACGACCCCTATCGTCTCAGGGC
>Beppu.type_C_323;size=997;
TAGAGATCGTTCTCTCCCGTGTTGGCCAAGGGTGTA
>Beppu.type_C_324;size=990;
CGACCGATTCGAGGTCTCCTGCCTGCACGCCGAAATA
>Beppu.type_C_325;size=986;
AGCGTCCCGGAACAGTACTCGCTACCGGGTATACCCG
>Beppu.type_C_326;size=975;
GCGGGCTGTATAGACGATGACGGGAAACCTGTGTGTGA
>Beppu.type_C_327;size=973;
CCACAACGGGAAAACATCAGAATGCACGTACTTCC
>Beppu.type_C_328;size=972;
TCTTTTAAGTAAGCCTCAGAATCATAAGACATGATGAAT
>Beppu.type_C_329;size=972;
ATTCTTTTCATCCGCCTCTTTGATCCATGAAAAATACGG
>Beppu.type_C_330;size=971;
TATCGGCGGAACAGTGTATATCAACGCCGACCCGT
>Beppu.type_C_331;size=971;
AATATATTCATATGTCATTAAACCGCCATCAGATCGA
>Beppu.type_C_332;size=969;
GTGGTAGCGTGGTAGTGGGTGGCTGTGTTGTAGTTTGGGT
>Beppu.type_C_333;size=965;
CATACTACACAACTAAGGGACAGAATCCCGCGTATC
>Beppu.type_C_334;size=959;
GACATGGCTAAACGTAATACGTTTTCATAATATTTAAA
>Beppu.type_C_335;size=957;
ATCTCCAGGGTAGCTACCCCGCAGGCCTACTCGAA
>Beppu.type_C_336;size=951;
TTTTCAGCCGTGTATCATCACCTTTTACTTAGGCACATT
>Beppu.type_C_337;size=950;
TCAGATAATACGTGGAATGGAATCAACATGTTCCCTTTA
>Beppu.type_C_338;size=948;
GGGTTGGGTGTTCCTGAAAAAGAGATTTGGGGTACTGG
>Beppu.type_C_339;size=938;
AGCAATGTCAATGTAGCAGGTTTGAATGCCTCCGTAG
>Beppu.type_C_340;size=935;
AGAAAAGAGAAAAGAGAGAAGAGAAAGAAGAAGAAAAA
>Beppu.type_C_341;size=934;
GAATTTTATAATGATGGTGAAACTGATATAGATTGTATCT
>Beppu.type_C_342;size=925;
TAAGAACTAGAGTTGGAAAAGACAATATTACCCCGTTAGT
>Beppu.type_C_343;size=925;
TACTCCTGATCATCATGAATGAACACGACCGAAAT
>Beppu.type_C_344;size=924;
CATATTCAGGATATGAACTGCATCTTGATGCAAGACT
>Beppu.type_C_345;size=920;
AATGATGCATATAGTCGTTTATCTACTGATTTAGCTAGA
>Beppu.type_C_346;size=916;
TGATATACTAGATATCCTACTATGGCTATGATGAGGAT
>Beppu.type_C_347;size=915;
TGAAATGCCTTACGTTGTTCTCTACCGTACTCACTGCT
>Beppu.type_C_348;size=908;
TTATACACATCTCCGAGCCCACGAGAC
>Beppu.type_C_349;size=908;
AGGGGTCTAGAAAACAACTTACAGTACAGCAGCAGAG
>Beppu.type_C_350;size=901;
ACGAGAACGGGACTATCGAGGCCTTCAACCCGCTGTA
>Beppu.type_C_351;size=897;
ACATTGAAATTTTCTACATACTGTTTATCAATCATGATA
>Beppu.type_C_352;size=880;
TATAATAGTGAAATAGTGAATATCTTAGTTTTAGAG
>Beppu.type_C_353;size=878;
TTTCTAGATCCTAAGTAAATAAGCAGTCCTACTAGT
>Beppu.type_C_354;size=876;
CAAAAGTCATATGCCCCATGCTTCGATGCGTTATAC
>Beppu.type_C_355;size=871;
CAGTTGCTGTTGCACTGTTATAGCGTTTACGTTTAGTAT
>Beppu.type_C_356;size=867;
GCATCTATCAATGAACCGAATAGACTTCTTCCAGTCCCA
>Beppu.type_C_357;size=865;
CAGGTAACCTTATCATAGATATGCTGGGCCACAGGGAAA
>Beppu.type_C_358;size=864;
ACGAGTACGGGTAACTCTTACATGATGATCCGTCCGCTG
>Beppu.type_C_359;size=862;
GCTAAGGCACTTTTGAAGGCAAAAAAGCCTACATCCCA
>Beppu.type_C_360;size=861;
TAGACGTACGCCACAATGTATGAAATAGTATCATCCTT
>Beppu.type_C_361;size=855;
ACTATGAGCCAATCATTGTCTTTCAAGTAGGGTAACCCA
>Beppu.type_C_362;size=854;
AATCCCGCATCAACGATTGTTGGTGGTATAAAAAGA
>Beppu.type_C_363;size=852;
CGTTGCCCGCGTGAGCGGGACGGCCAAACTTTTCGT
>Beppu.type_C_364;size=851;
TACAGCGACGAGATAGCGAAACGGTAGTGAGGGTAAAC
>Beppu.type_C_365;size=841;
AGACCTTTACGGTACCCTCTGGGATCCCGAGGTCCT
>Beppu.type_C_366;size=839;
ACTTCTTTTAGCTTTTCCTGTATCATCACTTTCATGCTTTT
>Beppu.type_C_367;size=839;
GAGCGTGAAAAAAGATGAGTCAAAAAGTCAATTCATTA
>Beppu.type_C_368;size=834;
TCGTGGTGCATCGGAAGGAAGGTGCGGAGTTCGTG
>Beppu.type_C_369;size=826;
AAAGAAGAACACCCCGAATTGTTAAAACGTAATGGA
>Beppu.type_C_370;size=823;
ACGAAGATAAGATCGTAACGATGGACGGTGACCTAAG
>Beppu.type_C_371;size=814;
ATTGAACTCATTTTCTTTTTCAGTTTCATTTCAAGAA
>Beppu.type_C_372;size=808;
TCAAAGGATGGATATTTGGAAAAAGCGAAAAGGACCTT
>Beppu.type_C_373;size=801;
ACAATAATATCGACAGACCACCCTTCTTCACATTTTTTCAT
>Beppu.type_C_374;size=791;
ACAAACCCCACTCAAAGTTATTCATATCCCGTAGTAACTC
>Beppu.type_C_375;size=790;
CTTTTTCAATTTCTAAATGAGAGAGTATGGCTACAA
>Beppu.type_C_376;size=789;
ATCTATTCAATCTAACGAAAATATTAGGATGATCTTCAGCTA
>Beppu.type_C_377;size=789;
GTCTTCAACGGTGAAGAACTTGAACTGCACTACAAGT
>Beppu.type_C_378;size=789;
AACAGAAGGTGAGGGAGATGATCATTGAAAAGAGAGGA
>Beppu.type_C_379;size=788;
TAGCAAGTAAAAGAAAGTTGCGTTTTAACACGTCTT
>Beppu.type_C_380;size=786;
ATATTTCAATTTCCGCTCCTTCTCGTCATAGATGCATA
>Beppu.type_C_381;size=779;
ATGATAACCGATGCCATTGAAGAGGTTAGGAATATCAGA
>Beppu.type_C_382;size=777;
ACTCTGCAGGAATAGAAGTAAGTAAGGCAGACCCATA
>Beppu.type_C_383;size=774;
GCCCTTTCCATATGCTTTTTGAATTTTTCTATCTCCTG
>Beppu.type_C_384;size=772;
ACAGTATAACCATTTTCGAATTCGAGTAAAGGCACAGTT
>Beppu.type_C_385;size=771;
ACTCGCTCTTCAACGTCTCTAGGATACCCGGTATATA
>Beppu.type_C_386;size=770;
TGGTAGAGTGTACATCGTTCCGAGGGCGTATTGTCCG
>Beppu.type_C_387;size=770;
ACGAACTGGTGAGTCCAAAGGACACCATGTTCTATT
>Beppu.type_C_388;size=769;
AACAGTTCCTTTCTGCGCTCATCTTCGTCGAGAAGA
>Beppu.type_C_389;size=768;
CGAGAAGGAGAGCATACACGTACTCCGTGTAGGGAG
>Beppu.type_C_390;size=762;
ATTTTCTTCTTGCTTAGAATATCTCTAAGTGCATTCT
>Beppu.type_C_391;size=757;
CTCATCATCATCAATATCAACGTCATCAT
>Beppu.type_C_392;size=757;
CGAATACGTAGTTCGGATGGAATTCTCATCCTCGGGC
>Beppu.type_C_393;size=754;
TGAAAATTCGCAAAGAGATGAGGATTAATTATTATA
>Beppu.type_C_394;size=752;
TGCATATAACGATATCTGATGAGAATTGTTTCGCATAT
>Beppu.type_C_395;size=751;
TAGTGGGGCTACGGCTATAGTGGATTTCAAGAAATATT
>Beppu.type_C_396;size=751;
AAAAAGAGAATAATCAAGGTAGAGAAACGCATAAAT
>Beppu.type_C_397;size=750;
AACTTCTATCAATTTACACCATATAATAGCCCAATTT
>Beppu.type_C_398;size=746;
CGAGTTCGGCAACTGGAGGGAGTGCACAATCTCAAT
>Beppu.type_C_399;size=743;
TTTCAGTTTTTTCAATTCTTTCCTCCTTCAGTCTTCT
>Beppu.type_C_400;size=742;
TCTCCCTCAAAAAAACATCCAAATACAAATTCTCCCAA
>Beppu.type_C_401;size=741;
TAAACCATGCCACAGACCTGTTTTTGTGTGTCGCAAAAT
>Beppu.type_C_402;size=738;
CCATGTTACTCAGTCCTCGACACCTCTAGCTCTCTCT
>Beppu.type_C_403;size=737;
GACATCGTCTGACTCATCGCTTGCCCTATAATCCAT
>Beppu.type_C_404;size=736;
GCAGACACGCCTAGAGTCGTCAATGCACTCGCAAGT
>Beppu.type_C_405;size=735;
TAACAGTAAAAGGTGTCTTTGGAGCCAACATTTT
>Beppu.type_C_406;size=733;
TGCAAAACAAGATAAGAGCCCGTTCCCGAGCGAAAAG
>Beppu.type_C_407;size=733;
TTTTCAAGCGTTCTCGATCCCCTCCTTCTGAAGCTGTT
>Beppu.type_C_408;size=724;
TCCTCTGGTGGCAGAAATACCTTGGCCTTTTGATCGAA
>Beppu.type_C_409;size=720;
GATCCTTCGAGGGTCTGTAGTGACCCTTCGAGGGTTTGAAATGATCCTTCGAGG
>Beppu.type_C_410;size=719;
TGTATATAGGCGATTTTGGAATTTTTACTGACGAGGAAA
>Beppu.type_C_411;size=719;
ACCGTAAAAAGCGAAAAACCCTTCCATAGACAAAAAT
>Beppu.type_C_412;size=717;
ATGATGGAAGGGAAGATAAAAATAACCCAAGAAGATG
>Beppu.type_C_413;size=714;
TTGCATACTATCTCACCGTGGGTCAGGGTTGAGA
>Beppu.type_C_414;size=709;
TAGTCATCGTACCATCTATGACCAGTGTGCCTGCTA
>Beppu.type_C_415;size=708;
TTCATCTGTCCTTATCTGTACCTCGCCTTTGATCTTGT
>Beppu.type_C_416;size=707;
TCGTAGTGGATCTCCATCCTACCCCACTTACCGAAC
>Beppu.type_C_417;size=706;
GGGTCAAGACTGAATGTTATCATTTCTTCTTTCGCCTC
>Beppu.type_C_418;size=705;
CCCTACTTCCATTATCACGAGAGCTTGCCCTTTCTA
>Beppu.type_C_419;size=705;
TAGTTGAGCACGAGGGCCATTCCGCTGTTCGGATTGACG
>Beppu.type_C_420;size=701;
ATATCTTCTTCTGGCTTTCTTCCTTCATTTTGTCGTAA
>Beppu.type_C_421;size=700;
TGGTGATATCGTGAACTATGGATCCTACTCCTGATG
>Beppu.type_C_422;size=699;
TGGGTCACAGAATGCATAGCGACTTAAACGGTGCTCT
>Beppu.type_C_423;size=699;
ACAACCCAAGGTATTCCAATTGATCCATCAATGTTGTCC
>Beppu.type_C_424;size=697;
ATAAACTTCTGACTGTCTAATCTACTACGCATAAGG
>Beppu.type_C_425;size=697;
AAAAATTTCTTTCTAAAAACGTAGTTCTCTATTACTTT
>Beppu.type_C_426;size=693;
TGTGAAAACGATCTACTTGAGATTAAAACAGTTTCATAT
>Beppu.type_C_427;size=693;
CATTCTTGTTTAGAGTTTTTTCCAATAGTTCTATGTT
>Beppu.type_C_428;size=688;
CTAATAAACCAGATATTGATGTATAAGTTACACTCA
>Beppu.type_C_429;size=688;
GATTACTCCAGCGGGGAGTTTCAACTTCTCCAAAATCCA
>Beppu.type_C_430;size=683;
GAAGAACAAAAGAAGAAACTGATAAATGAATTAAAAG
>Beppu.type_C_431;size=680;
TAAGAGCCATTCTGGTGGTGGGGCAATGAGCTATAC
>Beppu.type_C_432;size=680;
GCGTGCATTCTGAATGCGCATAGCGTGGATTCTGAATG
>Beppu.type_C_433;size=680;
TTATGTCTTTGTAAGCGTCCTCGGGCTTCGTCATATC
>Beppu.type_C_434;size=679;
AATTTCTGGCGTAAGGAAAACGGGAGAATTGACCTCAT
>Beppu.type_C_435;size=678;
TAGTTTCCACAACACCAGTTCGGGTCTTCAGACTCAT
>Beppu.type_C_436;size=678;
ATACTGAGAATGTAATAGATGAAAAATACTACTCGTT
>Beppu.type_C_437;size=678;
CGTGATCCATGATAAGGAAATACAAACCTTCTTCGCC
>Beppu.type_C_438;size=678;
AGTTTAGTACTTTGTTTAGGTCATTTAAAGATTATACAT
>Beppu.type_C_439;size=677;
TATGCCAAAAACGCCGGTCTCATTACCTTCTGAAGA
>Beppu.type_C_440;size=676;
TGGAGTTGGGGTGGTACTAAACCGTAGGCCATACTATC
>Beppu.type_C_441;size=675;
ACCCATTTTTGGTCAGGGAAATACTTCACGGCTCAGGTT
>Beppu.type_C_442;size=674;
ATATATTCTATTACCCTTGAATCTATATATCTAGTCGTG
>Beppu.type_C_443;size=673;
TAAAGACAAAAATCAAAATTCTAAGTCAGATACAAGA
>Beppu.type_C_444;size=668;
TTTTCGGTGTAGTTAAATGAGAGAATTTGTTTTATA
>Beppu.type_C_445;size=668;
ATCAGGACTTCCTTGATTCTAGCCACTTGGTTCACC
>Beppu.type_C_446;size=666;
ACGTGAATGAAGACGCGACTCTATCTTCCGTGTCAGGAG
>Beppu.type_C_447;size=665;
TATCTATTGGATTCACTATTCGTCTGATTGGGAGTGGC
>Beppu.type_C_448;size=665;
ACATTCACTAGCCAAGTTGCAAGAGCAGTGACAGGAGGAG
>Beppu.type_C_449;size=665;
TTGAAGTTCAATGTCTGAAATCACGAAATAGTGGTCCT
>Beppu.type_C_450;size=664;
TATTTTCGTCCGTGTTTAAACATTTCCCTATATAGA
>Beppu.type_C_451;size=660;
ACATATTGAAAGAACGAGGATTGAAATATGAAGTACTAA
>Beppu.type_C_452;size=658;
ACATTTTGAGGGCGCTTACTATTACGTTCGTTTGAGTGATT
>Beppu.type_C_453;size=655;
CGTAGGGCAAGGTTACAGCTGGTTAGTAGGCCTAATA
>Beppu.type_C_454;size=651;
TAAGACTTGGCAATCCCTTAATTTTTGCCGTTAAAAAA
>Beppu.type_C_455;size=650;
TCGATAATAGCGGGAATAATAGTATATGAATATCACA
>Beppu.type_C_456;size=649;
ACATAGATGATCTTGCTCTATTCTTTCAAGTTGAAAGGA
>Beppu.type_C_457;size=647;
AGAAAACAAAAATTACGTCAATACATGATAGAACATG
>Beppu.type_C_458;size=646;
ATGACCCAAACAACTATACTGTGATATACACAATTCA
>Beppu.type_C_459;size=646;
ACTGGAGGAAGAACCGAGGCTATACGTGTGTCCTCTTATCC
>Beppu.type_C_460;size=645;
GTCTGATATTAACATTGGTTCACTCATGCCCGTCACCG
>Beppu.type_C_461;size=643;
TAGATCAGACCCCTCAGGAGGTCGTAAAAGTCACCGTAG
>Beppu.type_C_462;size=635;
ATTTCTCTAGAACTTTCTTCAAATGCCTAGTTTGCGC
>Beppu.type_C_463;size=634;
ACATGAAAGTAAAGGACTGGAACAGGCTATGGCTCATCG
>Beppu.type_C_464;size=634;
TTGTTGCTACCGCTAATGTGAAAGCTAAGAGAAACA
>Beppu.type_C_465;size=633;
TGTATACCTGCTATGATGAAGCCAACACACATAAT
>Beppu.type_C_466;size=632;
TCGGTAACGGAGTACTCGAACCGAGTCAAGTAGTCAC
>Beppu.type_C_467;size=629;
CTTCAGATAATCAGGGAGGAGAGGGAGAAGAAGGCCACT
>Beppu.type_C_468;size=629;
TAAGTGAGCCAGTAACGGGATATATAACTAAATTTT
>Beppu.type_C_469;size=627;
AATGCACTAACATAATACGCCTTCAGACCATTTATCA
>Beppu.type_C_470;size=623;
TGAAAATGAGAAACCAAGATAAACTTCTCAAAGTGAG
>Beppu.type_C_471;size=622;
TAAGCGTCCTCGGGCTTGAACAAGTCCCTAATCGTCT
>Beppu.type_C_472;size=622;
TGGATCTCAGCAAATGTGCTATTTGTGAGCTAGTAGTAG
>Beppu.type_C_473;size=620;
TAAGGGCAAGATGCTAGTAGGATACATGAGATATG
>Beppu.type_C_474;size=619;
CTGATTTTTCTTGATCATCGTTATCTGACGAATAGTT
>Beppu.type_C_475;size=619;
TAAGCCGAACTAAAACCGTCCCCGCCGTGCCTACCTGAA
>Beppu.type_C_476;size=618;
ATTCGCTCTGCTAATTCCTTATCCACAGAGAGGGCCCA
>Beppu.type_C_477;size=618;
CAAAATTCATCGACGGAAAGAGTGTTGCGTAATTTGG
>Beppu.type_C_478;size=618;
CGGTATAGGTGCGCATTGGAACTATGCTCCTAACAATGT
>Beppu.type_C_479;size=617;
TGCATATATACCTATTTCACCGGAACCTAAGGCAGAA
>Beppu.type_C_480;size=617;
TATGTTAGACTGATTTCGTTGTTCGATTCTGTACTTTTT
>Beppu.type_C_481;size=616;
TCACGAGGAGATGGCCGAGACTAGGAGGCACGAAGAAG
>Beppu.type_C_482;size=614;
TAATACTAAACTCGATAAAATCATTAAGGTTCATTA
>Beppu.type_C_483;size=611;
AAGAGCTAGATGCGTTCTTCAAAAAAATAGTTTGTGTC
>Beppu.type_C_484;size=609;
CTAACTCAGTAGTGGTGGCATTAACGCCTAAGCCTG
>Beppu.type_C_485;size=607;
AAAGTTTTCGCTTCCACTTTCAATAGGTCTCTGAAA
>Beppu.type_C_486;size=607;
ACTGGAGATCCCCAATCCTGGCTATAGTCCACAGATATCCC
>Beppu.type_C_487;size=606;
ATCCTGTCCGGATCCTCGATTTTTTGCACAGAAGGGC
>Beppu.type_C_488;size=606;
AGGTATACCTCTTCAGCGTGTTCGCTAAAGAGGTAG
>Beppu.type_C_489;size=605;
AAAAACATTCTCTTCCTTGGCCTCTTCTAGTATCTGGG
>Beppu.type_C_490;size=605;
CTTCCTTTGCTTTGTTCATACATCATCAGATGAATAG
>Beppu.type_C_491;size=603;
AGTGGAGTGACATCAATAAAGTAGAAAGGACTGTGAA
>Beppu.type_C_492;size=603;
CAAGTAGGTCCAGAGTGAGATTTTCTAGTAGTTGTTTT
>Beppu.type_C_493;size=602;
ATCAAACTCCAAATAATATCGATCAAACCAAATAT
>Beppu.type_C_494;size=601;
CTATAGGTGAGGCGATGGTAATTCTCAGGGGCTTGAA
>Beppu.type_C_495;size=600;
ATAGAAGATTCGACTAGATCTTGTTGCCATTTTGGT
>Beppu.type_C_496;size=600;
TGTTTATGGATTAGGGCAATCATTTAACACGATATT
>Beppu.type_C_497;size=600;
ACGTGCTGGGAAATTCCAACCGTGTTGACCTGCTGG
>Beppu.type_C_498;size=598;
TTCTTCGTCGTCTTCATGTTCCTCACCATGTTCCAGC
>Beppu.type_C_499;size=595;
ACACCGAGAGAGCTTGAAGTTCTTAACGCGATAAAGA
>Beppu.type_C_500;size=592;
TCGTACTTCCACCAGTCCGGTGGGAGCACATACTCCTCCTT
>Beppu.type_C_501;size=591;
CTGACGCGATCGCAGGGTCTCTATCAGTAAAGCTCCCG
>Beppu.type_C_502;size=591;
TACGCTCCAGTCGGATCTAGAACATAGAAACTCAGGTG
>Beppu.type_C_503;size=590;
TGTATGTCAAAGAAAATTCAATGTGACATAAAAATGAC
>Beppu.type_C_504;size=590;
TATAACCATCAAAATACAAATCATGAATTCTACTTAA
>Beppu.type_C_505;size=589;
CCGTTAGAGTTTCCAGCAATTTCCGCCCTTTTTCTG
>Beppu.type_C_506;size=583;
CAAGTGGAGAAGTTTCAGAAAAGGCTCAGCATAACCGA
>Beppu.type_C_507;size=581;
GTCTACGAGGGGTAGGGCCTCGTCGGGATTCTCAG
>Beppu.type_C_508;size=580;
TGGAGTGAGGACTCCATCTGACATAAGGCTGATGTTCG
>Beppu.type_C_509;size=580;
TGACCCTAACCTTAAACAATGCGTTTCATATTGTACAG
>Beppu.type_C_510;size=580;
TGAATATACAGCAAATGACGATATACTAGTACATGC
>Beppu.type_C_511;size=579;
TATGATGAATTGCTTATACCCAATATTTATAACGA
>Beppu.type_C_512;size=578;
AGAAGAAAGATCGTTGGAGGAACTCGTGGAAAGAAG
>Beppu.type_C_513;size=578;
CTGTTTCTAGAATCCATTGTTGTTGTACTTTGGGGATCTG
>Beppu.type_C_514;size=576;
TCCCCGAGGGAGTGTAGAGACTCGTCAGTTTCTCGTACT
>Beppu.type_C_515;size=575;
AAACCCCGTTGTTCATGTCGCGGGGGTGCTTTCTAGA
>Beppu.type_C_516;size=574;
CTACCCTGAAGAGATACCAACAGTTGGCAATCTGGAG
>Beppu.type_C_517;size=574;
TTCTCCTTCTTAAGCCTCTCGTTCTCCCTTTGAAGA
>Beppu.type_C_518;size=574;
TCGGTATACAATAGTTCTTATTCAGCAGGTACAATAA
>Beppu.type_C_519;size=574;
TCCTTCCCTCCAGTTCCTTCAAAAAAGACTCAACTTGG
>Beppu.type_C_520;size=573;
TGACCTGCAGTCCTGTGTACAAAGTCACTCTGTAGAG
>Beppu.type_C_521;size=570;
GTGGCCTACCTTTAGCAGTTGTCTTCAAATCTACTAA
>Beppu.type_C_522;size=570;
ACTGCGGTTAAACTTCTCTTCATCTTTCATCATCTTCT
>Beppu.type_C_523;size=569;
ACGGTACTTCATCGATCAGGTAGGTCAGTTCACTACCCG
>Beppu.type_C_524;size=569;
AGGACTTGTAGGGTCTAAAACTGCACTTGCCTGTTCAGT
>Beppu.type_C_525;size=569;
TAGTGGAAATACTACTGGTTCACAAAGTGGTAATGG
>Beppu.type_C_526;size=567;
CATACATCAAGCCCCCAATTCCCATAACAGTCCCTA
>Beppu.type_C_527;size=567;
ATGATAACTGACGCCATTGAGGAAGTGAGAAATATCAGA
>Beppu.type_C_528;size=566;
TACCAATAACCAATACGATTATTCCGAGCGTCTTCTTAT
>Beppu.type_C_529;size=564;
ATGCAGTTCTGTATTAAATATCTAAGACTTGTGCCA
>Beppu.type_C_530;size=564;
TTTCGTTGACTTTCTCTTCAAAGGAAGAGGGGTCGAA
>Beppu.type_C_531;size=562;
TCGTTGGCCTGATCTACCTCAACTTTCCCGATGACG
>Beppu.type_C_532;size=562;
TCAGCACAGAACGGGCAGTACTGAGGAGTACCACCCT
>Beppu.type_C_533;size=562;
TATATAATGTTTTCATACTTTGTACTTGTTGCCCAAC
>Beppu.type_C_534;size=561;
ACATCCAAAATTTGTGTGGTAAGGAGAAATAACATGTTCG
>Beppu.type_C_535;size=561;
CAGACAGGGGAAAGAAACTTGTACAGGTCCTCAAGG
>Beppu.type_C_536;size=561;
CACAATAAGGTGAGGAATTTAGTAATGATGGGAATAG
>Beppu.type_C_537;size=558;
ATCGCTGCTTAATTCCATCTATGTTATCCTCCAAAG
>Beppu.type_C_538;size=558;
ATCATATCGTATTGAGTAGTCTCGAAGGGTTTTCCAT
>Beppu.type_C_539;size=558;
CTCATTTTCTCCTCTCCTCCAATATCTGTTTGGCTT
>Beppu.type_C_540;size=558;
ACTGGAGAACATAACTAAGCATAAGAAGAGAAAAAGGT
>Beppu.type_C_541;size=557;
GCAAAGGCTGAAAAAAAGACTAGGAATAGCGAAACCG
>Beppu.type_C_542;size=557;
AAGGGCAAGCAATATTCAATTAAGGATTTCTACAGTTT
>Beppu.type_C_543;size=557;
GTGTATAAGAGACAGGAGATCCTTAGAG
>Beppu.type_C_544;size=557;
ACCAGACTTACTAGCAGTTGGCAATCAGGGGTAGTTAC
>Beppu.type_C_545;size=557;
TTAAGTCACTATCTATTATCACAAATTGGCTGTCATTGT
>Beppu.type_C_546;size=557;
TTGCTCCTAATTTATCGAGTATTAGTTATGTTAGAAA
>Beppu.type_C_547;size=556;
CTGTTATTATCCCCACAATTTTCTTCGCATTCTTTATATCCTCGCTTATTG
>Beppu.type_C_548;size=556;
ACCTATTTATGGCAAGCGGTTCAGGGACTCCCAGTATGA
>Beppu.type_C_549;size=555;
TGTGGCTAGAAAATGGTTCTGATATGAACCTATCCG
>Beppu.type_C_550;size=554;
ACAACTGTGGCTGCAACTATGTATTTTCCAGGATTGC
>Beppu.type_C_551;size=554;
TATAATGCAGTGAAACTACTTCCGTACTCCTTTGTAA
>Beppu.type_C_552;size=553;
TTCCCGCATATTCACGATTACTAAATAATTCTCTTGT
>Beppu.type_C_553;size=552;
TCATGATAAACACAGGTAAGAGCGTAGAGAACATAG
>Beppu.type_C_554;size=552;
CAATCGGAATGCCATCACAAGTAGTGTAAAAATATTTCT
>Beppu.type_C_555;size=548;
TTCCTGAAAGTGATCTACGTATTGCCCCTATGACGGC
>Beppu.type_C_556;size=548;
CACTATCAAATTTTTCATATGTTGTTACTATTATATC
>Beppu.type_C_557;size=548;
TTGATAATTGAGCTATCATAAAGATATATTGTTACAT
>Beppu.type_C_558;size=547;
GGCCTATTAAGAAGTCCAAGACAACTGCTGCGATCTTT
>Beppu.type_C_559;size=547;
TACTCCACCTCGCACTCATCAGAATACTTCTCACAC
>Beppu.type_C_560;size=547;
TCCGTCCTCTCCACGTAGAAATCGTCACCTGCATTAA
>Beppu.type_C_561;size=547;
CGGTACTTAGCTGACGTTAGTCGTTTCATAAATTCGA
>Beppu.type_C_562;size=546;
CGATTCCCATGAACCCTAAACCCCAGTTTCTCCCTCT
>Beppu.type_C_563;size=546;
AAGACGAAAAACATAGAGATCAGGTGCTTTCGGACTT
>Beppu.type_C_564;size=544;
TGGCCGATAACGAGACGTACGTATACTCTCCGACTATA
>Beppu.type_C_565;size=544;
CACCCATGGCTGTGGATATCCACGTGAAAAAGAACA
>Beppu.type_C_566;size=541;
CACTTATCGTCATCGGAAGCTTGTGTTTGACGTTGAA
>Beppu.type_C_567;size=541;
TCGTGTTGTTCAGGCCGGTAGTTATCAGGTTTTTCA
>Beppu.type_C_568;size=537;
ATTTTGCAGTTCCTGGTTTACCGATTAACGCAATGTT
>Beppu.type_C_569;size=534;
ATATTACGTCTGCACCTATTCCAGTTGCTATTAGACC
>Beppu.type_C_570;size=534;
CGACAAAAGATATAGCCCAAATTAACTGTATACTTT
>Beppu.type_C_571;size=533;
CAATTTCGATATAGAAGTTCCAGCGTCGAATCAG
>Beppu.type_C_572;size=532;
TCAACAACTATATCTAGCTTAGTGTCATGTTCAGTG
>Beppu.type_C_573;size=532;
GTACTAAACAGCACAGTCAAGGTCTTCGATGACTATTGG
>Beppu.type_C_574;size=532;
ACTAGACATCTATGTAGTATTCAAAGAATTTGACAG
>Beppu.type_C_575;size=531;
TGAGGTGACTGAATCCCGCGCCCGACCCTCCTGTATAA
>Beppu.type_C_576;size=530;
ATGTTGTTTTTCACGGATTTTTATGAGGGTCCTAAA
>Beppu.type_C_577;size=528;
AACACGTTCTGATTCACGAGTGGTAACGCCTCGTCGGGG
>Beppu.type_C_578;size=527;
TCAATGGACGTATCAAGAATAATCAACGCTTACAAA
>Beppu.type_C_579;size=526;
ATTGCATACCTGTAGAGTACAATTACATTAAAGCGA
>Beppu.type_C_580;size=526;
AAGATTACGTATCTTTACTCCCTAGGGATGTTAGT
>Beppu.type_C_581;size=524;
CAAGCACTGTCAGCGACACCTGGTATGAGTACAACGT
>Beppu.type_C_582;size=524;
TCCACGCTGTGTTGATAAGTGCGGGCAAAAGTGTTCCG
>Beppu.type_C_583;size=524;
CCGTATCCGTCTTCCTCTATCTCAACATCGCCGTTCT
>Beppu.type_C_584;size=523;
TGATAACGTATGTGGCGTTCTTATCGTCTATGTTTT
>Beppu.type_C_585;size=523;
AAAAAACTCCCCAGTTTACTGAGTAAAAATTGTAA
>Beppu.type_C_586;size=522;
ATCAACTCTAATATACCGTTTTTACCTTTTCTAAGAA
>Beppu.type_C_587;size=522;
GATACAACAATTTTACTCATGATTTCATTTGAAGTA
>Beppu.type_C_588;size=521;
TAGTTAGTGCTGTACTACTAGCACTAGGAAGGACTGC
>Beppu.type_C_589;size=520;
AATGAGCCTACCTACTCTTTCTGTAGAGAGTAGCATGA
>Beppu.type_C_590;size=520;
GGCAAGCTCTTCGTAATAGTGGAGCCGTTGGGGTAG
>Beppu.type_C_591;size=519;
AAGCTAAGACACATGGTAGACTACATCAACAGCATGA
>Beppu.type_C_592;size=518;
GATCAGCTGATACGTCTACTAGTCTGCCTACCCTCA
>Beppu.type_C_593;size=517;
AACAAAAGTAATATTGTCTCATATCCTGCCATATTG
>Beppu.type_C_594;size=516;
TATTGAAATCGATTTCAATCGGGACTACATCCTCATC
>Beppu.type_C_595;size=516;
TGGTTGAAACATAAAATATTCTTCCGTGAGGAAAAC
>Beppu.type_C_596;size=514;
TGAAGGGATACGATATGGCGAAGAGAGAAACACCAAGTAC
>Beppu.type_C_597;size=514;
GCTTAGGTAGAGAAAATGGGATGTGCTAAGGCTGAACT
>Beppu.type_C_598;size=512;
GTACTGAATCTTTTATGTTTGTGAAAGACCTGATGATG
>Beppu.type_C_599;size=512;
GTAATGCACAAAATCTAAAGACTCCTGTGAAGGCGT
>Beppu.type_C_600;size=512;
ATCTCTTCATAGAACTCCAGGGCTAACTTTTCCCTGGC
>Beppu.type_C_601;size=511;
TTTTTTTCCACTTTGAGTTCGTTTAGAACCCATTTTAGTTTGAAACGATCCTTAGAGG
>Beppu.type_C_602;size=511;
ATACTAGTTCCGTTAGGCAATACGTAAGTACTATATG
>Beppu.type_C_603;size=509;
AAATCTGAGTGTCCGGTAGAGGGACGATCTTCACGG
>Beppu.type_C_604;size=508;
TCAGCTCGGGGAAAGTAGGGGGCGAAGTCCTGGGGAT
>Beppu.type_C_605;size=508;
TAGGAGGACAGGCGAAGTTACTACGCTTCTGGGTCT
>Beppu.type_C_606;size=508;
GAGCGTAATTTCGAAAAGTAGATGGACCACTAGATAC
>Beppu.type_C_607;size=507;
TCTGAGAACTCTTCTAGGTGCAGTTCATGGAACGGG
>Beppu.type_C_608;size=506;
AATCGGCGAAAAAAGGTATGTTAAATTTGGTATACA
>Beppu.type_C_609;size=506;
TCATAGTAGTTCACTCGTGGTTTTGACACAATTTCTGC
>Beppu.type_C_610;size=504;
TGTATACAATTCTCTCAGAAAGGAAATAGCGATTTT
>Beppu.type_C_611;size=504;
ATAAGATCGAAATAATCAGAACAAGAGATGGAAAATAT
>Beppu.type_C_612;size=503;
TGCGATTTCATCTCCGTAGCGAAGTCCGAAAGCACCTG
>Beppu.type_C_613;size=500;
ATACTTTCAGGACGGAGTTGTAACTTAGCGTCTTCT
>Beppu.type_C_614;size=499;
ACTTCTCGTTCTCTTTCTTCAGGATCGAGTTGCGTT
>Beppu.type_C_615;size=498;
AAGAAGCAGCTCGGTGAACTGAGGAAAGACAGGGACG
>Beppu.type_C_616;size=495;
CGGTATCACTTTATTTCTACAGAGTAATTTATATTCTAATTTTCGC
>Beppu.type_C_617;size=495;
ATAAAAAACATGCCGAAAACTCCCTACACGGAGTACATT
>Beppu.type_C_618;size=493;
ATATTTGCCTCTTCTCTTCCCACTTCATGTCATCAC
>Beppu.type_C_619;size=492;
TTGAGACAGTACCTAGACTACCTTCACTGTCTACCT
>Beppu.type_C_620;size=492;
ACGCAACGTCTCGGTTACAAAATTAGGGCAAACAATAGCT
>Beppu.type_C_621;size=492;
GCTCGTACAAGTAGACCCCTCTCTTCATGGTATAGCA
>Beppu.type_C_622;size=491;
AGAACGTTTCTATAAGGTTTAGTAATGAGTGAACAGGT
>Beppu.type_C_623;size=491;
AAGAAATCAAAAGGAACTGCACCTTGCTGTATCATGT
>Beppu.type_C_624;size=490;
TATTTTTCCAAAAGGGTATCGAAGCTCATTGTAT
>Beppu.type_C_625;size=490;
AGAAAAGAGCCCTTTCCCGAGTGCCTCAGCCTGAACG
>Beppu.type_C_626;size=490;
GATCCTTAGAGGGTCTGTAAAGATCCTTAGAGGGTCTGTAAAGATCCTTAGAGG
>Beppu.type_C_627;size=489;
CGTAGTTCTTCGGAATCGAGATTGACGTACCGCACTTT
>Beppu.type_C_628;size=489;
ACACTGTGAATATTCCTATTTCTCAACCTATCACGTACAT
>Beppu.type_C_629;size=488;
ACGTGGTTCTAATAAAAGGGCGGGTATATCGTAATATCTA
>Beppu.type_C_630;size=488;
GATACTCCCCAAGGACCTCTAGTAGTTCCTCCATTT
>Beppu.type_C_631;size=488;
AAACAATTAATAAGCCGACGAAGTGCGGCCTATGGTACGTG
>Beppu.type_C_632;size=487;
GTGTAATCGCATTAGTGATAATTTACTTCATATACAAA
>Beppu.type_C_633;size=487;
ATTTATCGGAAACTGAATTTCAGGGGATACGCCCCCG
>Beppu.type_C_634;size=487;
TTGTTGCGCCCAAAGGGAAATTTACGAGTTCCAGAGTT
>Beppu.type_C_635;size=486;
GATCCTGACCAAGACCAATTCAGTTTCATTGTACTCTA
>Beppu.type_C_636;size=486;
AAGAAATGAAAGAGAAATTTATCATGGCTAGAAAAA
>Beppu.type_C_637;size=485;
AGATACCTAGAAACAACTTCATCAGAAAGATCAGAGT
>Beppu.type_C_638;size=485;
AAGGAAATCGCAACACAAGAGAACAAGTCCATAGGCCA
>Beppu.type_C_639;size=485;
GAAAATGGGAATGCTGGAGGATCCTCGGCTGTGATCA
>Beppu.type_C_640;size=484;
TCACTAACTGCAGTTCGTAAATTATCCGTATTCAGTT
>Beppu.type_C_641;size=484;
CAGGCCTACAACATGTACTTGGCTATGTACCTCAGG
>Beppu.type_C_642;size=483;
AACATTACAAACGTTCCATCGTTTTTTAGTAAAATACCA
>Beppu.type_C_643;size=482;
ACCCTGTTTGCGCACTTACGGACAGAATTTTTTCTCACCAA
>Beppu.type_C_644;size=482;
GACCATACAAAGAAACAATATGTCTCACAGTTCCTT
>Beppu.type_C_645;size=481;
TGGAACACCGTTCAACATAACTACCGATAATGGTGGTGG
>Beppu.type_C_646;size=481;
TTCTGTTGTCACGTGGAAAAACGGCTTACGAAATTG
>Beppu.type_C_647;size=479;
CACTTCGGCATACTTCTTGAGCTTATTGAGAAAACCG
>Beppu.type_C_648;size=476;
AAAGTAGGCTTTCTGGTCCTCGCCTTGGATGCCGACGAG
>Beppu.type_C_649;size=475;
TCTCTGCATTGTTTCACTATCCTAACTTCTTTCTTCTC
>Beppu.type_C_650;size=474;
AAGAATTAGTTAAGAACACTTTCATTCCTCGTCACCAT
>Beppu.type_C_651;size=473;
TATTGATAACGGGAATGATTTCTACAATGCGTTAATGAG
>Beppu.type_C_652;size=471;
ACGTATGGTAAGGGGCTCTTCGGTAACATAAAAG
>Beppu.type_C_653;size=471;
TACGAGGGCCCACCCAGTATTCAAAATACTTAGGAGG
>Beppu.type_C_654;size=470;
TTTTGGCGTTCCAAATGTCTTAACGAATAAAATCTTCA
>Beppu.type_C_655;size=468;
ATATGGTTACAATACAAAATTCAGGGGGATGGATCTA
>Beppu.type_C_656;size=467;
CGATCAGCGTACAAAATCATTCACTGTGACCAGTGCTA
>Beppu.type_C_657;size=466;
TGAGAAGGTAAATCGTCTCCCCTACCGCGATCCCAG
>Beppu.type_C_658;size=466;
TTTTCTTTTTCTAGAGGTTAGATTGAGAAGAGATGGG
>Beppu.type_C_659;size=463;
ACCCAGTATGCAGAACCCGCGTTATACAGATATGTCTA
>Beppu.type_C_660;size=463;
AAGGTCGCTAGAGCACTGAACAGAATTAGTTCAGGTC
>Beppu.type_C_661;size=463;
ATAAAGACGTTGTTATCTGACTGTTCGATATGAAGAGGG
>Beppu.type_C_662;size=463;
AGTTCTATCCATATGTGATATCCGTGTTTACTTGGTT
>Beppu.type_C_663;size=462;
TCCAAACTTCCCATATGAGGAATTGAGGAGTAGTTTTGC
>Beppu.type_C_664;size=461;
GTCTTGTGCTGAACTTTCAGCAATTATTGGCTGATT
>Beppu.type_C_665;size=461;
AGCTAGCGAGTGAAGAGAATGAAACTTACGCTCTTGT
>Beppu.type_C_666;size=460;
TTCATGCTCTTGCCTTAGCTCTTGCCACTTCTTCG
>Beppu.type_C_667;size=459;
CATACATCATCAGAGACACAAAGAGGAGTCATAACA
>Beppu.type_C_668;size=459;
AGGCACTATCTGGTTTCCAAGAGCGGTAGGGGCAGAAG
>Beppu.type_C_669;size=456;
AACTTTCACATTCCTTTTTCGAGGAAAAGTGTTCC
>Beppu.type_C_670;size=456;
CTTTCAGGAATTCCTCCTCGTCATCGAAATGAACTGC
>Beppu.type_C_671;size=455;
TTCGAAACAGACAAGCTGATCAACGTGTTTTGGAGTG
>Beppu.type_C_672;size=454;
CTGTTTTCATGTCGGCATTAGCTAGGATGGTCAGCAT
>Beppu.type_C_673;size=447;
AACTAGAGCTAGTTGAGAGCATGAAAGGAGATGAATT
>Beppu.type_C_674;size=447;
TCCTGAATGTGGGGTTACTCTGAAAGGGTACAACGCT
>Beppu.type_C_675;size=445;
GCCGAATCTCTGTACACCGATGCTAGCTATACCGGCTTT
>Beppu.type_C_676;size=445;
CGTGATCCATCGACTGAAAGTCATCCAATTTATTCAT
>Beppu.type_C_677;size=443;
ATGGTGACGGTTTTTTTTGGGATTTCTGGACAACAACCC
>Beppu.type_C_678;size=443;
GACTACGCCCTACAAGAGTACAATAGGCAGATCAGT
>Beppu.type_C_679;size=442;
ACACGCCTGATAATTCAAACGAGAGTCCACTCATTT
>Beppu.type_C_680;size=441;
GCTTTATAAACTTTGAATTAACTCTCCAATTTACAAGAA
>Beppu.type_C_681;size=441;
GGGCAATGATGACGGATACACAGGCTGAATAATGAT
>Beppu.type_C_682;size=439;
TCTTCCCGTAATTTTGGACGCTATTGGTGTAGTTCA
>Beppu.type_C_683;size=439;
AATACCTCTTCTGAGGAAGTATGAATATCGACACATT
>Beppu.type_C_684;size=439;
TACGAAGTACTTCAAGGGCGGGTTAGCGGTAAACGAG
>Beppu.type_C_685;size=438;
ACTCGCTGGGAACCTAGCTAAGTCGAATTCCCACATTACAT
>Beppu.type_C_686;size=438;
AGGGTTTGAAACAAACATAAACTTCTGCTAAAATCAGG
>Beppu.type_C_687;size=436;
AATGCGTTGGCAAAGGCCTGGGCCAAGATTATTGAC
>Beppu.type_C_688;size=436;
TTCTAGTGCCGATGGGTAACCTTAAAATATCTTCTA
>Beppu.type_C_689;size=435;
ATGTTCACGTTCTGTTGCAAGACAAAGGCTACCTTAC
>Beppu.type_C_690;size=434;
CATAGTTAGCTATTTGTTGAGGGGTCAAGTTAGTTTC
>Beppu.type_C_691;size=434;
ACGTATACCGGTACTCTTTATTAACATGTTTCCGAG
>Beppu.type_C_692;size=432;
GTGCTGGGACGCTAGACGAGAGCTGTGCTGGGCCAAATA
>Beppu.type_C_693;size=431;
ACTTAACTCACTTAATATGTCCCTTTCGGCTGGATTCGC
>Beppu.type_C_694;size=431;
ATGAAGAGAATGATGAAAGAAAACGATAACATAAAAG
>Beppu.type_C_695;size=431;
ATGAGGGCTTTGCTGTAACGTTGATGCTAGGTGTG
>Beppu.type_C_696;size=431;
ATCGGTACGATCACCATTAAAGGTGTAGTACAGTTG
>Beppu.type_C_697;size=430;
ACTTTTCAATAGTGCCGTCATTGTTTATTTGAACAA
>Beppu.type_C_698;size=430;
ACGCTAGGTACTCATCTGCAATACGCTGGGCCTCTGGAT
>Beppu.type_C_699;size=430;
GACGCATGAGGCTAGGCCCAATCGTGCTGAAGGAGGCTGA
>Beppu.type_C_700;size=430;
GAAACGGAAGAAAATGACGTTTCTTAAACGAAAAGA
>Beppu.type_C_701;size=430;
AGGTAAACGTGGAGGTATTTTTCGTCCCGGTAGTAC
>Beppu.type_C_702;size=429;
AGTTTTCCTTACAACCAAAATGGAAATTATGTGTGAT
>Beppu.type_C_703;size=429;
ATTTTACCTCTTCTGTCTCGAACGCTTCAAGTTCAT
>Beppu.type_C_704;size=429;
GAAATTCTCCAATTGTTCTTGATGAGGTAAGCGAAA
>Beppu.type_C_705;size=428;
AGATCTTCCGCGATCACTCTCTTTATTCCATTTCCT
>Beppu.type_C_706;size=427;
CATGAACAGGATAGTAGTTCAGGAGGGTGCCTAAAAT
>Beppu.type_C_707;size=427;
TCTAAGCCACTCCCCGTACTTCCGATAGTACTCTTT
>Beppu.type_C_708;size=427;
TCCTAGAAATGCCTACTGGAAGCGGTAAAACTTTCACAG
>Beppu.type_C_709;size=426;
AAATTCTGAGAGAAGAGCCTCTTCTGAGTGAAAAAG
>Beppu.type_C_710;size=425;
CATTGGGTATGATTGTCTTGTACTCCCTCACTATACT
>Beppu.type_C_711;size=425;
GGCATAGGAATAGGTGCACCAATTGTGGGCGGATTGT
>Beppu.type_C_712;size=425;
AAGTGGGTAGTGATAAATAACTAATGTAATTTTCAT
>Beppu.type_C_713;size=423;
ACTCGACTGGGCAGTCCTGATAGGTGCAGTGGGAGCAATC
>Beppu.type_C_714;size=423;
AGAAAACCGTCAAGCTCCACAGTCATTTCACGTTCA
>Beppu.type_C_715;size=423;
ACTGCTCAACGACTTTCATGAATCTCTTGAAAAGAGTA
>Beppu.type_C_716;size=422;
TATGATAGAGAGGAAGTTCAACAGTGG
>Beppu.type_C_717;size=422;
CTGTACTGTAGGTTGTTTTCTGGATCGTTTAATGTTA
>Beppu.type_C_718;size=420;
ACACAACTCCAACACAAACAACAGGTACCACTACAC
>Beppu.type_C_719;size=420;
ACTATCCTGGATGGGTCATCGTGTAACCACGCCCTTA
>Beppu.type_C_720;size=420;
ACGAATCACCTCGGCCTTGGCTTTTCTCTCTAGCTTCT
>Beppu.type_C_721;size=420;
TATCTAACAGGTGGTAATGCTTTATCACAAATTTTA
>Beppu.type_C_722;size=419;
TGAAAGAACTTTCATCGCATAAGAAAATTCAAGACAG
>Beppu.type_C_723;size=419;
ATGTTAGATCAAATATGTCATTTCAACGTAAAACAA
>Beppu.type_C_724;size=419;
GCAGACTCTAGAGCCTCAATGACAAAAACGAACCAAAT
>Beppu.type_C_725;size=418;
ACCGATACGTCAGAAGGAAGGAAATATTATATTAGGAA
>Beppu.type_C_726;size=418;
ATCCCTGTGCTTCAGCCTCTGACACTAACGATATAC
>Beppu.type_C_727;size=418;
TCTCTATCGCCGATTGCCCCGTAATGGTACCGATCGG
>Beppu.type_C_728;size=418;
TATGTCATCTTTTCAATGGCAGTACATTCATTATTAA
>Beppu.type_C_729;size=415;
AGATCGAGGAGCTACGTAATCGAGCCAATGAATTG
>Beppu.type_C_730;size=415;
CTTGCCTTATCCACATATGCTCTAATTTCTCCTCG
>Beppu.type_C_731;size=414;
AGCCTCAATGCGGAATAGTTTCCCCGACCTCAAATG
>Beppu.type_C_732;size=414;
TACCTAACACAAGTGCAATAAAATCTACTCCCATC
>Beppu.type_C_733;size=413;
ATGTTTCTGTTTCTCTTCCCGTTCATGTGAATGAGA
>Beppu.type_C_734;size=413;
CTGAATTGAGCTCATGTTATATCCACTTCCCATAACAT
>Beppu.type_C_735;size=412;
GTGGGGATGCTCTTGGAGTTAGTGGCACTGGATTGAGA
>Beppu.type_C_736;size=412;
CATGATGATATTCATGTCCTCCTTTTCTGAAAAAGAA
>Beppu.type_C_737;size=411;
TCTATACCGATAAATAACACTCTAGAATAGATAGAAA
>Beppu.type_C_738;size=410;
AGAGGTATCCACGTATAATTATCTATGACAAAGAGGC
>Beppu.type_C_739;size=408;
TTCCTGCTTCCTGTCTACTTTCCCCTTACTTCTAGTTG
>Beppu.type_C_740;size=408;
AAAGAGGGACTTCCAGAATACCTGAAACCCCTAGTAG
>Beppu.type_C_741;size=406;
CTTGTGGAGACCAGTGACGAAGTTCACCATCCTGT
>Beppu.type_C_742;size=405;
CGGAATTGTTAGAGTTTTCCTAAATGACGGAAGAAGT
>Beppu.type_C_743;size=405;
ATACGCTAATAAGTTCCATTAAAGGGCATCTAGCACTAT
>Beppu.type_C_744;size=404;
TATCTATATACATAACTAAAAGAAATCAGCAAAAAC
>Beppu.type_C_745;size=404;
AACATACAACGTCCCTTCACTTGGTATGGAGATCGG
>Beppu.type_C_746;size=404;
TCACAAAGTGACGCAACAAACAAATTAAAGGCACTACA
>Beppu.type_C_747;size=404;
ACGCTAAGAGGGATTGGGGTTATGCACCCGAATACG
>Beppu.type_C_748;size=403;
AGATATGTGAGACTGGTAGATGTGCATGTAAATATCCA
>Beppu.type_C_749;size=402;
ACCATGATTACTTGCCTACTGCGTTTCACTATTACTA
>Beppu.type_C_750;size=402;
ACTAGGTGTAGATCGCATAATCTGTTCACTAGCATG
>Beppu.type_C_751;size=402;
AACCTGCCAATACTAGTTATTGTAATGGTATTCAT
>Beppu.type_C_752;size=401;
TGTTCGGGCCTCGTTGGATCCAGATCATCGTATTCA
>Beppu.type_C_753;size=400;
AAGTAGTCGATACAAACTGGGTCTGTACTGTAACATG
>Beppu.type_C_754;size=399;
TGCACCAGAGGTGCCGATTCTGATACCGACACCGC
>Beppu.type_C_755;size=399;
AACTATTGAGATAATTTCTAACACCCAAAGGAGAAAT
>Beppu.type_C_756;size=398;
CTGCAAATCGCATTCATCTCTTCATCGAGTATAAACC
>Beppu.type_C_757;size=397;
GCGGAAATAAGGGATGACAAAGAACTAAGGAAGAATATA
>Beppu.type_C_758;size=397;
ACGACGAAGAAAAAAATTATCGTACGCGATACAAA
>Beppu.type_C_759;size=397;
CTGCTCCACCTTGCTGAGATCCTGATCTTCGTAATAGC
>Beppu.type_C_760;size=396;
TACTATGAGACATTGCGTATTTATCTAATAGCTCTA
>Beppu.type_C_761;size=396;
CAATTTCATGAAAGATATCTGCACCCTTCCTATAGTCGC
>Beppu.type_C_762;size=395;
TACTATAAAACGAAGTATGTGAAGTCCCATAGTTCTG
>Beppu.type_C_763;size=394;
ACAATCAGCAGAAACGATAGGAAGCCTATGAATTCTTG
>Beppu.type_C_764;size=394;
TTGTTGTCCTAAACGTCTCATTATTTGCTCTCTCAG
>Beppu.type_C_765;size=393;
TTATTCTGAATTTCTATTTTTCTGATTTTGTAGATCA
>Beppu.type_C_766;size=392;
CTTCAGCAACTGGAACTTTTATCGTAGTCCCGTTTGG
>Beppu.type_C_767;size=392;
AGGGATATGGGTAATGTAAGTATAAAGTGGTTCCC
>Beppu.type_C_768;size=392;
GAAAGAACAAAAAATAAGGTGATCTGAACGTCTTACG
>Beppu.type_C_769;size=392;
ATGCCTTATCAAGCGTTAATGTTAGGTCAGGGCAA
>Beppu.type_C_770;size=392;
GGAAGCCGGGTGGACATATTTTCACCCGATTATAT
>Beppu.type_C_771;size=391;
GGGATAGAGAAGATAGCTTTCGTCACGGGAGTAGTGA
>Beppu.type_C_772;size=389;
ATGATGTAGCTATCCCAAGAAGTGAGCCGATTACA
>Beppu.type_C_773;size=389;
GCCTTTTCTAATTCATCTTTATCCGAATAATCATAGTACA
>Beppu.type_C_774;size=388;
TAGGAATTCGTGAACGGGAGGGAGCTCCAAATTGTA
>Beppu.type_C_775;size=388;
AAAGAGATCAGGGACTTTCTAAACGATGCAATAGAA
>Beppu.type_C_776;size=388;
TCGTAGTTCCAGTTATCAAATTTGTAACCACAGGGTTT
>Beppu.type_C_777;size=386;
TCCTGATCCATTCGTCGGGATAGTTTGTTGCTACCCAT
>Beppu.type_C_778;size=386;
AATGCAAGAGATGGCAAACTAACAAAATCCCTTTTCT
>Beppu.type_C_779;size=386;
CGACAAAGGTAGAGGAGATGAAGAAGTTCTTCTTAGA
>Beppu.type_C_780;size=385;
GAATTATACGTTTCTGACGTCATTGCTCACCTTCTTT
>Beppu.type_C_781;size=385;
AGAAAAGGAGGGGAATGTAGTCTGCTGAAGTGAAGTA
>Beppu.type_C_782;size=385;
TTTTCGGCGAAATCCAGAGAGAATTGAAAGTTTACGTGG
>Beppu.type_C_783;size=385;
ACACAATAGAAATAACTAAAAAGTTGAGAAGTAAAAA
>Beppu.type_C_784;size=384;
TCACCTGAGACCCTTTTAGTATTCCTTTCCAAATGAATT
>Beppu.type_C_785;size=383;
AGCTCAAACAATATCAAGTATATTCCGCTGTAGAACAGG
>Beppu.type_C_786;size=383;
GGACACAGCCCTTTCCACGCTCCCGCATGCCTGAAAA
>Beppu.type_C_787;size=383;
TGGAATAAGAACACAGTAGTCTTCAACCCGCTTCCC
>Beppu.type_C_788;size=382;
TGCTTTAGTGTTGTTCGCAGCTGCGTTAGCTAGCGCTA
>Beppu.type_C_789;size=382;
AAGGTGAAGAAACTCTGAGGGTGTACTACCTCTTCAGC
>Beppu.type_C_790;size=382;
TCGATAGTCCCCCATCTTCTATGGGAACGGGGCTATA
>Beppu.type_C_791;size=381;
ATAAGGATATCTCGCAATTTCAACAATTGCACTTG
>Beppu.type_C_792;size=381;
GTAGTCCATTACTTCACGGGAAGCAACTATGCGGTGAG
>Beppu.type_C_793;size=381;
AGAGAATTTTATGAGAAGAATAAGGATAAACTGACAGAA
>Beppu.type_C_794;size=379;
TCTTTTTCTACATCAACAGGGTACTTCGAGGTAGATA
>Beppu.type_C_795;size=379;
GTAAACAAAAAATCAGGAAGAACAGTAAACGTTGAATCA
>Beppu.type_C_796;size=379;
TACAAACTCCCGTCACTAATTCTACCTAGACCAAATC
>Beppu.type_C_797;size=378;
AAAGTCAATGTGGACAGGATCGAGACGAAGGCCGTGAAG
>Beppu.type_C_798;size=378;
TATTCGATAGTATTGCTATTTCTCATATTGTCGAATA
>Beppu.type_C_799;size=378;
TCTATTCTCTTCATAGATCACATCTACGTCCTGGTTG
>Beppu.type_C_800;size=378;
ATATGAACATATACCGTTGTTTTTTATTGCTGAATA
>Beppu.type_C_801;size=378;
CATCTCTTCACACCAAACTTCTACCTTATTCTTAAT
>Beppu.type_C_802;size=377;
ACAATTTAGCCGTAGGGTGGTATAAGCACCTTCTCTCCG
>Beppu.type_C_803;size=377;
AACAATGTCCCCAATAGAAGTTTCAGGAATTCAAGTG
>Beppu.type_C_804;size=377;
ACTATTACGGGCTTTTCTTCCTTTTCGTCTATCTCAT
>Beppu.type_C_805;size=375;
TCTCCGCATATTCTCGATGCGTCTCTTCTCAGTCTC
>Beppu.type_C_806;size=375;
TAGGCACGTCACACTATGGCTAAAGATGTTTCCGGTCA
>Beppu.type_C_807;size=375;
GCGAATAGCTCGGCTTTCTTCTTCCCCTTTTCTGTAAG
>Beppu.type_C_808;size=375;
GTATCGTAATGGATGTGGAAGATTGACTTGCTAG
>Beppu.type_C_809;size=374;
TTCATTAGTAATGGAACTGCAGAAGTAGGGCTTCCT
>Beppu.type_C_810;size=374;
AAGATGACTCTCGTTATTCAACTTGGTTGTTCCAATTGTCT
>Beppu.type_C_811;size=374;
GATTTAGTAGAGCAACATAAACTTCCGAGAGAGATATA
>Beppu.type_C_812;size=373;
GGAGCAGGCGCAGCAGGAGTAGCGGGATTAGCTGCA
>Beppu.type_C_813;size=372;
AACACGTTCTGATTCACTAAGGGAAGGGCCTCATCAGG
>Beppu.type_C_814;size=372;
TAAAGCCTCACTACAATGGTGTTCAATTTTTCCAAAT
>Beppu.type_C_815;size=372;
AGTTCAGCCCTAGACAAGATAGAGTCGAAACACATAG
>Beppu.type_C_816;size=371;
TCAGACGATCCTATGACTTCTCCTCATCTATGAAGATGA
>Beppu.type_C_817;size=370;
ACAAGATTTGGAAAAAGTTAGGCAATGAAGGAGAATACG
>Beppu.type_C_818;size=370;
TCGGCTTTCCGGTCCTAAAACTTACCAGTACTGTAT
>Beppu.type_C_819;size=370;
TGATCTATGATCTGCCCTATAAGAAAGCGAACAGGCAT
>Beppu.type_C_820;size=369;
CGATGAAGATGCTATCGCCTCCTGCGAGAACATTGG
>Beppu.type_C_821;size=369;
AAGTACTTCGTATAATCGATGATTGCCACTGCATTTGTA
>Beppu.type_C_822;size=369;
AATATAGAGAGCTCCCAGTTCATCGGATAAGACGCTTT
>Beppu.type_C_823;size=368;
TTGCGTGATAGATCGAACTTCCTACCCCTGAGAGAGT
>Beppu.type_C_824;size=368;
CTGCAGTATGAGGAGACGGATCTAAAAAAACACCTAAA
>Beppu.type_C_825;size=367;
ACAGTACGCTTTCACATTATTATTAGCCGCAATGATAA
>Beppu.type_C_826;size=367;
CCGCTAACTTCTTGATCACAGTCGAGTATGTAGACTACA
>Beppu.type_C_827;size=366;
GGTATAAGCAATTCATCATATAAGGACATGGGTTTTT
>Beppu.type_C_828;size=366;
TAGATCCAAGAGAAAAAGAAGATGTTCCTCCAGATAAT
>Beppu.type_C_829;size=365;
TTTAACATCCAGCTTTCATATTCATTTAAATTTCTTG
>Beppu.type_C_830;size=365;
ACTATTACGGGCTTTTCTTCCCTTTTGTTCTCTTCCT
>Beppu.type_C_831;size=364;
ACTTCTACTCATCAGCAACGAACGGCTTGAAATACTTG
>Beppu.type_C_832;size=364;
TGACCTTCTTATTCTTCATGGTGAGATTCGGTCTTGAG
>Beppu.type_C_833;size=364;
TTTCTGTAGGCTCTAACATGTACAGCCTGATTGCTTCCT
>Beppu.type_C_834;size=363;
GTATTTTCATGTTCCTCATTTTTAGACTCTAAGAAA
>Beppu.type_C_835;size=363;
GGGCTAAATCAGAACGTCAGGCGAGATATTTTATTGA
>Beppu.type_C_836;size=362;
AGAGACATGATTAGAAGTCATATGATAGAGCCTACTCC
>Beppu.type_C_837;size=361;
GCGAAAGACCAGACTAAGGAAAAAGTTGAGACAGTTG
>Beppu.type_C_838;size=361;
TACATAGAGGATACATGGAGACCTTAGAACGATCAA
>Beppu.type_C_839;size=361;
CGGCCAACCTGAAGAGCTTTACAGCGTTATCCAGAT
>Beppu.type_C_840;size=361;
AGAAAAAGTTTAGTTGTGTTTATTGCAAAGAAAAAAGA
>Beppu.type_C_841;size=361;
AGGACTAGAAAAAGAGGATCAAACACACAGTACCCCA
>Beppu.type_C_842;size=361;
TAGCCACTGCCAGAGTAATGGCTAGTAAGTACATGAC
>Beppu.type_C_843;size=361;
ATCTTTTGTGCGTTCTGTCCTCTTATAGTCACATTGT
>Beppu.type_C_844;size=360;
CTGACGAACTTGCCGGTGGTAACGGGGCTACAGTGGT
>Beppu.type_C_845;size=360;
ACTCTTAACCTTCGTTACATTGCCGATGTTTCGAGGTTCAT
>Beppu.type_C_846;size=360;
ACATCTTCGATCTTCGTCAGGTCTGGTACCGTGTCCGCAA
>Beppu.type_C_847;size=360;
GTGAGGGAGGCAATCAGGAAGTTTTTAGAAAAG
>Beppu.type_C_848;size=359;
GTAAATTGATCCAAATTAAAACGTTTGATAAGCTTG
>Beppu.type_C_849;size=359;
TATTCAAGAACAACAAAGTGAGTGAGGTGTTGAATA
>Beppu.type_C_850;size=358;
CTTCCGTGAGAGTCCATCTCCCTATCACTTTTGAATC
>Beppu.type_C_851;size=357;
ATCTGAGGGACTTGATGTGGACGACAGATGGAGAGGAG
>Beppu.type_C_852;size=357;
CAGTTTTGGCTAGTGCGTTATCAGATTTTCCTAATTGA
>Beppu.type_C_853;size=357;
TATAAAAATCCTAGGAAACCACCGGCTGCCCCGAACCCT
>Beppu.type_C_854;size=356;
ATGAGAGACTCCAAAGGGGTCTAGATCTGGAGAGTG
>Beppu.type_C_855;size=356;
ATTCTTCAAGAGAAGAGTAAAGGAGGGAAGAAAG
>Beppu.type_C_856;size=356;
TCGCAGAAACGCTGAAAATAGAGAAAAAGATAGCAAAGC
>Beppu.type_C_857;size=356;
AAAAATACATCAGCAGAGACGTGGCTGATTTAACGCC
>Beppu.type_C_858;size=356;
ACTGGGACATTCGATATTCTTGTTATAAGTGACTCTAG
>Beppu.type_C_859;size=355;
GCGTATTCTCGCCCTCAGGAGTGCGCGCACGGCCACGGT
>Beppu.type_C_860;size=355;
AGTTCTCTCTGTATCCTCCTTGCGGCTCTGTCTACGC
>Beppu.type_C_861;size=355;
TTCCAAGAAATCCGTTATTTAGACCAGTTGCAATAG
>Beppu.type_C_862;size=354;
TTTATGTAGATCCCGTCCAAGCAACTGTAGCCGTTAAT
>Beppu.type_C_863;size=353;
ACTAACAAGTAAATTTCAATTAAGTAGTATTACATTAT
>Beppu.type_C_864;size=353;
CAGGTGATTCCGGATTTGCTGGGGTTAGGCGCTGCAA
>Beppu.type_C_865;size=353;
AAAGCCTATCTTAACGTTAGATACCCTAAGGCGAATA
>Beppu.type_C_866;size=352;
TAATTCTTTTGAAACTCGGTATACAAAGGAGGGTGACA
>Beppu.type_C_867;size=351;
ACTGGTCTTGATATTCCCGACGACGTCTTAGCGCTGATTT
>Beppu.type_C_868;size=350;
ATGATTTTCACAAAGTAGATCATCATTCTCACCTCTGCGT
>Beppu.type_C_869;size=350;
GGATAGAAGATGAAGAGTAGAGAATTTGGGCAAGG
>Beppu.type_C_870;size=350;
ATAAAGACAACTGACGCTGAAAAAGAATTGAAAAAAT
>Beppu.type_C_871;size=350;
AATGATCGTTCCAATCTAAGCACACTCAAGGAAGACT
>Beppu.type_C_872;size=350;
TCCTATTTCGCTTTCTGTCAAGTTTACTAGCTGATCGAA
>Beppu.type_C_873;size=349;
TTGATAAAAATCGTTCCTGTCAGGCCCGGGTTAGCA
>Beppu.type_C_874;size=349;
GAATCGATTTCAGGCTTCAAGGGTGGGGATAGGTTTT
>Beppu.type_C_875;size=349;
GGCGAATCCGGGTCGGGTAAATCCATGACAAATAAGG
>Beppu.type_C_876;size=348;
ATTGACGCTTTTCAATCGTTCCTAGGTAGTATACTTT
>Beppu.type_C_877;size=348;
ACTCTTCCCACTTCATGCTATCACCTTTAACGGTAAACC
>Beppu.type_C_878;size=348;
ACAGACATGTCACCGAAGTGGAGTTGGTATGGGATGAC
>Beppu.type_C_879;size=348;
TGTACATTTTGTTTTACTGGTTTTCCAGTCCTAAAACTT
>Beppu.type_C_880;size=347;
ATGTCGAGAGCAAAAGCGATTTCAGAAAGGTCCTTCTT
>Beppu.type_C_881;size=347;
TTTCCTATCTCTGGACACGTAACCGCGTGCCAGAGCTTC
>Beppu.type_C_882;size=346;
TGCTGACACTATTTCCTAGATTCCCTCCAGACACT
>Beppu.type_C_883;size=346;
AGAGCAAACTACGCGAACACGAAAGCTCCTTACTA
>Beppu.type_C_884;size=346;
TGGTCTACGATAATAACGCAATGAGGGAGCGTTTAT
>Beppu.type_C_885;size=345;
ACCTCGCTCTTCCTGAGGAAGTACCTTATCCCGTTCTCCT
>Beppu.type_C_886;size=345;
ATAAAAATACAAGACTGATAACAAATCCATATTCTCT
>Beppu.type_C_887;size=345;
TATCCCGAAGAGTTTGCTAAGATTGATGAATTCTGTTCG
>Beppu.type_C_888;size=344;
TTCCAGTTATCTGCTATATTTCCTCCGTAGTCTTTCCGT
>Beppu.type_C_889;size=344;
TCACCTCCGCGTTTTGTTTCCTATCTCTGGACACG
>Beppu.type_C_890;size=344;
GGAAGAATTCCTCCACGAAATTCATGAGATATTAGGC
>Beppu.type_C_891;size=344;
CTCGCACCAGGATTTCCATTTTGACCAGAGACAAAAAAT
>Beppu.type_C_892;size=344;
TCAAATTATCATGCAGAATATAAAAATAGACGTAAA
>Beppu.type_C_893;size=342;
ACAATATTGGGGAAATCAGCAAGAAGATTACATTCTTCCTT
>Beppu.type_C_894;size=341;
ACGACATACTCAGGGAAGAGAAGAAGCTCAGGGGG
>Beppu.type_C_895;size=341;
ATACTGCAAAAAAGTTGTGGAAAATGTACGGTGGTCAG
>Beppu.type_C_896;size=340;
AGCCCTTCAGAATGATAACCCAACAACGTAAAATAAT
>Beppu.type_C_897;size=340;
TTTCTTCATCCTCCTCAGCCTTTCAGCTAGAATTGCA
>Beppu.type_C_898;size=339;
CGAAGATTGCTAACCAATCTGTCATGAGAATAAATA
>Beppu.type_C_899;size=339;
AACTATTCGTCAGGCTATTATCTGCAAACTTTAAAGTTT
>Beppu.type_C_900;size=338;
GGGATAGTCAAGTCGGGCAATGCAGTACAGATACTCTT
>Beppu.type_C_901;size=338;
AACTTTTCTTCAAAAGGTTTCAGTTTCTCTCAAGTG
>Beppu.type_C_902;size=337;
ATTCAGATAATAGAGACAAAAACAGAGGTAGGCAG
>Beppu.type_C_903;size=337;
ACTTTTTCTTCTATCATTCGTCATTTTGTTGCTTACACA
>Beppu.type_C_904;size=335;
ACGGAATGTGGGGTCGTGAGGCTGGGTACCTCACAGACCGA
>Beppu.type_C_905;size=335;
ATTCCGTCGCACAATCAAAAAATAGTGAATCACCTA
>Beppu.type_C_906;size=335;
ATGAAAATTGAGTAGACAATATCAAATCATCTATCTGT
>Beppu.type_C_907;size=334;
AGGAAGTGGACAAGATCATGAAGAAAGTGGAAGAGGA
>Beppu.type_C_908;size=334;
CACAGGATTTTAGCCCTAGATTCGATAACTCCCATCTT
>Beppu.type_C_909;size=334;
TGCATCGAGTGGCCAGGGCTTTCACCCACCCCCCA
>Beppu.type_C_910;size=333;
ACATCAAACAATATTGGATAATCAAGTGAAAAAAACAT
>Beppu.type_C_911;size=333;
TTATTACCCTCCATGGACAGGTGGTTGGGGGTACTGAC
>Beppu.type_C_912;size=333;
AGTTAAACAACTTCTCTCTTCAGGAGTTGATAAAGA
>Beppu.type_C_913;size=332;
GACTTCTGGGTATTTCATCGCAATATAAGCCATAAGTTTGT
>Beppu.type_C_914;size=332;
CCAATTAGAGAAACTTTAGTCAGCGAAGGAAATGTTA
>Beppu.type_C_915;size=332;
GTGCTATTTCAACAGTATTGCCACTACCATAATAATA
>Beppu.type_C_916;size=331;
TCGAGAAAGGGTTTAGTGGATAACGAGAGGGCAGGGAA
>Beppu.type_C_917;size=331;
ACAGGATGAGAAAATGAACTACGTACTAGAAGAGCTTTCA
>Beppu.type_C_918;size=330;
TAACCTCTTTTTTGATGTTCTTCTTTTCGAGCCTACTC
>Beppu.type_C_919;size=330;
TATCGTGAATGATCTTTTGAAACTCGAGGCCACGTT
>Beppu.type_C_920;size=329;
TCAATGTCACCCAGGGCAATGCCGAGCATGTCAACATA
>Beppu.type_C_921;size=329;
CCCTTTCCTCCTGGAACGGAAAGAACTTGGTCTCCCACT
>Beppu.type_C_922;size=328;
CTCGAACTGAGGACTTTCGAACTTTCTCATGTGTCTC
>Beppu.type_C_923;size=328;
AGGACGTCCTCGGGTATCTTGTAAGCCCTTGCGTAAT
>Beppu.type_C_924;size=328;
TACTTCGCCTGCATCTCAGCCTGAAGGGCTGACCA
>Beppu.type_C_925;size=327;
AAATCTGTCACAACACGCCCAAAAGTCGGGAATTTAT
>Beppu.type_C_926;size=327;
CGTTGAGCACTATTCAAAACAGACTAGGCTCATTAA
>Beppu.type_C_927;size=326;
TAATCTATTCCCCAACTCAATCCTTTGTGTGGATTGC
>Beppu.type_C_928;size=326;
TTGGAGTAGTGGTTGGTGTGGCGGGCTTAAGCCCTA
>Beppu.type_C_929;size=326;
TGATAATATACTACCTGCAAAGGGTGGAGATAAGCAA
>Beppu.type_C_930;size=325;
AACTATTCGTCAAATGATGTTAGTCGAAAAAAATCAG
>Beppu.type_C_931;size=325;
GTTTCACGACATGAGCTAGATCGTTTTCGATACCC
>Beppu.type_C_932;size=325;
ACTATGTTTCGTATGACGAGTGGGCCATCGATCCTGCT
>Beppu.type_C_933;size=325;
CATGTATACATTGCTCTTTTTCATTCTGTTTCATACT
>Beppu.type_C_934;size=325;
CTCAGATATATAGCCATTTTTCTGCCTATTCCTTTCA
>Beppu.type_C_935;size=324;
TGAAGATCTCAAGGAGAGGGCAGAGGTTAGATTTCCT
>Beppu.type_C_936;size=324;
GTCCAACGACGTAATGGAACCTTAAAGACTGGTGG
>Beppu.type_C_937;size=323;
CTACGTAATTCTGTGACGTAACAGACGCAGGTGA
>Beppu.type_C_938;size=323;
TCCTCCAAAGCCTTTTCTAATGCCTTGGTCATTTTTG
>Beppu.type_C_939;size=323;
TTCCTGTTCTGGTTTCTCCTCCCCGATTACCTCAGG
>Beppu.type_C_940;size=323;
TCATCGTAATAGTATATGCAAGAAAGAGGGAGTCC
>Beppu.type_C_941;size=322;
TTCTAATATATTAGTGTCTCTCATTTCTCTTCACCTAG
>Beppu.type_C_942;size=322;
GCGTGGTGATATCATGCCTGTCAGAATACTTGAAAAA
>Beppu.type_C_943;size=322;
ATCAGGATCTGATACAAGAACTCAAAGGATTTCAT
>Beppu.type_C_944;size=321;
ACTTCTAAGATACTCACCTAGCACATCCTTAGATTCAGC
>Beppu.type_C_945;size=321;
TTACAGAGCATCTGCTTCCACTCCGAGGGGACAG
>Beppu.type_C_946;size=321;
AACTTTCTGTTAATCCCATAAAAATCACTTCATAACC
>Beppu.type_C_947;size=320;
ACGTCCAGAGCCATTCTATCGTTTCAGTTAGGAGAGGAAGA
>Beppu.type_C_948;size=320;
GTATCATCAAAGGATGGATTTTTGGAAAAAATGAAA
>Beppu.type_C_949;size=320;
CTGCCCATGTGACCAGTGCCACTAGATCCATTAA
>Beppu.type_C_950;size=320;
ACAGCGGGGAAAATTTAGGTGTTTTTATGCCTAGCTCAACT
>Beppu.type_C_951;size=319;
CTAGAGGCTAAGAAGGAGCAGGAAAAGGACAAGGAAC
>Beppu.type_C_952;size=319;
ACTTTAGCCTGACTGTATAGATCAGTGATCAGGCTTTC
>Beppu.type_C_953;size=319;
ATGCAGTAGGGCATAAAGCTACAGTGAACCTAATCAAT
>Beppu.type_C_954;size=318;
GATTAGACTTAGTTGCGTCTTGTGAGTTCATTTCG
>Beppu.type_C_955;size=318;
CTTACGTCAATTTTTGGCATAAGTTGTATACCCCCT
>Beppu.type_C_956;size=318;
CTACAAGAGGGATAAAAGATTTATATTATCATGATTT
>Beppu.type_C_957;size=317;
TTTTCATTCACTCCTGAGGAGAGAAGGGCAAGAAT
>Beppu.type_C_958;size=316;
ACGCTCAAAAGTAATACTTTTTTCTTCCTTTCTTGAAG
>Beppu.type_C_959;size=316;
GCTCCTCGGTGGCCTTCTTGAGTATCTCCTCATTTTT
>Beppu.type_C_960;size=315;
AAAAATCATACTTCAGGTTATGGACAAATACAACATGA
>Beppu.type_C_961;size=315;
AATTTCAGTTATATTTTCCATGTCTTTGGTATCTTTTTG
>Beppu.type_C_962;size=314;
CAACGAATACAGCACAATTTGTTTCACTCACTCTTT
>Beppu.type_C_963;size=314;
ATGGGAGTATGATTTTCAATACGTAAGAAAGTTGCGCAA
>Beppu.type_C_964;size=314;
CTTACGCTGCAGTCACGGGCGGAACGGCGAGCTTG
>Beppu.type_C_965;size=314;
ACCATAACAGGCTTCCGGCGAATTGCAGAATGAATCG
>Beppu.type_C_966;size=313;
ATTCATCAAAGCCTAATTTTTTCAATTCTTTTTCAG
>Beppu.type_C_967;size=312;
CGGTCTCCGTGTTCATTATTGCTGTTCTCCACAGGATA
>Beppu.type_C_968;size=312;
TAAAAACAGAAATAAGGACACCTACAGGGAGGTTGCAGA
>Beppu.type_C_969;size=312;
CGATTGGCAGTACGAGAGTGTATACGGCTATGACAG
>Beppu.type_C_970;size=312;
TGGGCTTCTTACCATCATAAAGTTTCCACGCCTTAATT
>Beppu.type_C_971;size=312;
AACAATCTGATAGGTGACTACTATGAGCATTTTCAACT
>Beppu.type_C_972;size=312;
CTCGAGGTGCACTAAGACTTCGTTAGGTGATTCTAT
>Beppu.type_C_973;size=312;
AAAATCATAAAGAAATAAAATTAGCAAGATTTTTAAAAG
>Beppu.type_C_974;size=311;
AATATTTGGACCATCCGCCAGCATAAGGGCATGATAAT
>Beppu.type_C_975;size=311;
CCGTTCCACCTCAAAGAAGTCCAGTTTCTCATCACGC
>Beppu.type_C_976;size=311;
ATGCGTTAGCATGGAACGCTCAGAAGGTCACAGTTCATAAG
>Beppu.type_C_977;size=311;
TTCAACTAAATCACTCATTCTTTTCACCTGAGTCTAC
>Beppu.type_C_978;size=311;
TTACTAGTAGCTGAACTGCTAGAACCACTGCTGGAAC
>Beppu.type_C_979;size=311;
ATGCTAAAGCTCCTATCGGAATTCCATCGCCGTTTGGG
>Beppu.type_C_980;size=310;
CTTATATCGTCGGAAAGAATGGTCTCACCTCCCGAT
>Beppu.type_C_981;size=310;
TCCCGTTCCACCTAGATTTTATGGACGAAAGAAGTT
>Beppu.type_C_982;size=310;
ACCCTCTAAGGACCTCTTCAAACCCTCTAAGGATC
>Beppu.type_C_983;size=309;
ACTGAGACAGTACAACGATGTACATGATAATGTCATAG
>Beppu.type_C_984;size=308;
GATCCTTTGCCTTTCCGCTCTCGTTGTGTAGGATGAAG
>Beppu.type_C_985;size=308;
ATGTGAATTCGGAATACCCATTTGTCATGAAAAATTT
>Beppu.type_C_986;size=308;
TGGACTGTCACCGGACTCGAGATATTAGCTTCATTTAT
>Beppu.type_C_987;size=307;
AAGCATCACCTTCTCCCATGTTAACCCGCTTCTAGA
>Beppu.type_C_988;size=307;
TCTCTACTGGGGTCGTGTTCTCTTCAGGAGTTACGT
>Beppu.type_C_989;size=307;
TCCTTGTGATTGTGCTGGGCAAATAAGTGGGTGATCAC
>Beppu.type_C_990;size=307;
TTCGATAATGGGTCAATATATAGATCAGTAATTGATG
>Beppu.type_C_991;size=307;
ACTCGCTATGGTCTCTTGAAACAACATTTGATAGTGTTG
>Beppu.type_C_992;size=307;
AACGATATATATCGGTGGTCTTTCGTTCGGTGGGGAAG
>Beppu.type_C_993;size=306;
GAGAACACGGCCACGGGAACAAGCCAAGGTATCGTCT
>Beppu.type_C_994;size=306;
ACGCCCCTTGAAGGAGTAAAGCACGGGTCGATTCTGGT
>Beppu.type_C_995;size=306;
AAGAACATATATGATATGGGATTAATAGAGAAGACAAAG
>Beppu.type_C_996;size=306;
AGGCGCAGAAGGATATACAGCAACTCGCCGAAGAAA
>Beppu.type_C_997;size=305;
AAAAAGATAGAGATAACGCAATGGCCGATATCAGACTT
>Beppu.type_C_998;size=305;
ACACATTTATTACTTCACCACTTCGATTTCGTATATTACAT
>Beppu.type_C_999;size=304;
GATGGACGCGACGCCCTGTACCGTAAGCGAGTAGATG
>Beppu.type_C_1000;size=303;
GATGCTAATCAGACAGATACATCTACACATATTCATA
>Beppu.type_C_1001;size=303;
GAGTGAGACTATGGAAGATAATCTGCCCTTAATAATGG
>Beppu.type_C_1002;size=303;
AACCTGAACGTGAAATATACTCTTCTCTTACTGGAT
>Beppu.type_C_1003;size=303;
CGAGAACCAGATGAGAAGAAAAGAGAAAGAATTTATA
>Beppu.type_C_1004;size=303;
TAAGAAATCTAACGGGCATCAGAACTCCACCACTAT
>Beppu.type_C_1005;size=303;
TGGAGGACAATAGTGGAAGGAGGTACTGTTGGTTGGA
>Beppu.type_C_1006;size=303;
AAAAAAAAGACTTTTTTAACCGTAAGTCGCTTCCGCC
>Beppu.type_C_1007;size=303;
CCCTCTTCCCTACGTTCACCTCAACCTTTCTCCCTCG
>Beppu.type_C_1008;size=303;
TGGAAGAATATGATGGTATAGGAGGATCATTCATAGGC
>Beppu.type_C_1009;size=302;
CAATTTTGTCATTTTTGGAACGGGGGCGTATCCCCT
>Beppu.type_C_1010;size=302;
GTGAGATTGGTCGGGGCGACGGGGAGCTCCAGCATGGT
>Beppu.type_C_1011;size=302;
TACCATAGACGAGATAACCAATGCCATGAGGGAGGAGG
>Beppu.type_C_1012;size=302;
GCCTAGACGCTTAGGGTCTATTGCCGGTACGTCGCT
>Beppu.type_C_1013;size=302;
TAAACTTTAAGTCCAGAATCGTAAGAATAACGTAAAG
>Beppu.type_C_1014;size=302;
TGTTATGTGCTTTTCTGCTTGAACGTTCCTCCATTTTG
>Beppu.type_C_1015;size=301;
CACCCCGATTTCATCAGAAGATTAAGAGAAGACCTA
>Beppu.type_C_1016;size=301;
AGATGTACATAATCACATATGCCCTCATCATATAAT
>Beppu.type_C_1017;size=301;
TACTTGATGTACCACGCATTGGATCCAGAAGGCATGGA
>Beppu.type_C_1018;size=301;
AATTCGGGTTTCAGCCCATACTCCTCGAACTTCACG
>Beppu.type_C_1019;size=301;
GCGTTCCTGGTGGAAATGGTGGTAGTGGTGGTATTGGA
>Beppu.type_C_1020;size=300;
GGACTTCTAAAATCTCTGCTTAGGTAAAGTGAACCTG
>Beppu.type_C_1021;size=300;
ACCAAGCAAAAGGCGAAATAGACGTATATGATATAATGA
>Beppu.type_C_1022;size=300;
AGGAGCGGGATTTCCCATGACAGCCTCAGCGTACTG
>Beppu.type_C_1023;size=300;
AATATCAAAGGGAATAGCATAATTTATGATCTATTCGT
>Beppu.type_C_1024;size=300;
GGTCGAGATTAAACCTATAGGAATTAAAAATTTAAATAATAGTCCAGAATG
>Beppu.type_C_1025;size=299;
AAATTCTCTGAAACGCTCCAAAGTTTCTCAGATATAG
>Beppu.type_C_1026;size=299;
TGGGGATGTAATCACGACTTGACATGGCTAGTTTATT
>Beppu.type_C_1027;size=299;
CGCCCCTGTGTTTTACAGGGAAGGCAAGATAGAAATCGG
>Beppu.type_C_1028;size=297;
CACCATAGACTGGAACGCATATATTGAAACTCGATATG
>Beppu.type_C_1029;size=297;
TACCCTCCGACACTCCCGTTTTCGTCCAGGTCTATAA
>Beppu.type_C_1030;size=297;
CTGGATGTTGTTCTTGTTCCTGTTTTCCTCTGACAAAACACAAGG
>Beppu.type_C_1031;size=297;
CCAACATCAATTCCTGCTAATTCATCAATTACAATTTA
>Beppu.type_C_1032;size=297;
TTCCGCTGCATTTTCTGGACCTGATCAGCTCATTAC
>Beppu.type_C_1033;size=296;
CCGAAGATGCACCGCTACCTAGCGTTACGACTATACT
>Beppu.type_C_1034;size=296;
AACTTAGATTTAGAGATTGTGTGGAACCCCTAAA
>Beppu.type_C_1035;size=295;
ACTACCAATAGAGATAAGACTAGGCAGTGGATCGTACAG
>Beppu.type_C_1036;size=295;
TTTTCAGCCCTTTTATAAACCATTACTTCTTTGATTT
>Beppu.type_C_1037;size=295;
TATACTGCTGTGACGTTCGACGGGTCTGCGTTGATAT
>Beppu.type_C_1038;size=294;
CTGGATCTAGACCTAAGTAGTCCGTATCGCTGAATAC
>Beppu.type_C_1039;size=294;
ATGGGAAGCTTCGGGGTAACCAGCTTCAAACCTAAA
>Beppu.type_C_1040;size=293;
TTCAGGACCATGACGGGTACCGATAACGCCGACATG
>Beppu.type_C_1041;size=293;
ACGGGTGAAGTAGTGGCAGCGTTCAGCTGGCAGCAAG
>Beppu.type_C_1042;size=293;
CTCGAGGCCTAAGGCAATGAGGTCCCTCTTCCTTTT
>Beppu.type_C_1043;size=292;
ACTAGATGACCATGTGATGGAAAGGACATCATCAGAGTA
>Beppu.type_C_1044;size=292;
CTGTAAACGGGAGTAAGGACGCTATAGTAACCACG
>Beppu.type_C_1045;size=292;
ACCAGATTAACTTCTCTATGTCTTCGGGACTAATTAT
>Beppu.type_C_1046;size=292;
TCAAACGGTGTTCAATCTATCGCTAGGGAGTTTCA
>Beppu.type_C_1047;size=292;
CTAAACTCGATATACACTGATCTACGGTTAATTCCGCTT
>Beppu.type_C_1048;size=291;
ATGAGGATAGCCTCTTTGGTATTAGACGGAGCAAAA
>Beppu.type_C_1049;size=291;
AAAGATATCTAAAGACTCTCCCCTTTTCTACGTGGAT
>Beppu.type_C_1050;size=291;
CCGCTGGCACTACTTATCACGCTTGTGCTGTTGGC
>Beppu.type_C_1051;size=291;
ACTGTTTTGAGAAATCTAGAAAGCACCCGCTAGACATGAA
>Beppu.type_C_1052;size=291;
AATATTTGGGGTCTGGTAGAGTAGTAAGCGTCAGGCT
>Beppu.type_C_1053;size=290;
GCATCAGCCCAATATTTTGGTTTATCGGCAAAGAAGGC
>Beppu.type_C_1054;size=290;
CTCCACACACGCTTATCAGGGAGTATCGCTATGGTCACTA
>Beppu.type_C_1055;size=290;
TCTAACTTCACCAATATCCCTGACAGCTCTAAAATA
>Beppu.type_C_1056;size=290;
TATCATACCCCTCACCCTAATAGGCTATTTCGCTTT
>Beppu.type_C_1057;size=289;
TGGGCGGATATTGGTATAAAAACGGGACCACAGTAAT
>Beppu.type_C_1058;size=289;
AGGTTGGAAAAGAGATTGAAGAGATTAGAGAGGGATT
>Beppu.type_C_1059;size=289;
ACCTTAGCTAATTTCAATTCTGCATCTACTAGTTCT
>Beppu.type_C_1060;size=289;
GTATCTTAGCGATCCAAATTCCCGCTAGCACTGCCAG
>Beppu.type_C_1061;size=289;
AAAGAAGATGTAATGATAGGGAACTTAGTCCCCTC
>Beppu.type_C_1062;size=288;
ACGAGTGCAATAAGTCCCCTCAGTGGCAAAGGATCAACA
>Beppu.type_C_1063;size=288;
TATAATAGTCATAAGCCCTTTCATCTAACTTTCCTGCAT
>Beppu.type_C_1064;size=288;
TGTCGGACATATGGTAAATCTAAGTTCAACCTACAAAA
>Beppu.type_C_1065;size=288;
AAGAAGACTAAAAACATCGTAATGGTGAAAAATAGCAC
>Beppu.type_C_1066;size=288;
ATGAGAAGTAATAATATCCATGAATTTTCCATATTTTT
>Beppu.type_C_1067;size=288;
AACACGGTCAACGGCAAGGCCTACTACGCGACAATAT
>Beppu.type_C_1068;size=288;
AGAGATCTCGTCAAAGGAATCATGGGGGGAAACGCATGA
>Beppu.type_C_1069;size=288;
ACTTTTTCTTACTTGCTCATTTTCCTCGATAGCTAATGA
>Beppu.type_C_1070;size=287;
CTCAATGCCATGAGGGTGAGTAGATAAGAGATAGTG
>Beppu.type_C_1071;size=287;
ACGAGAAAAGACCTTTTATAACGAATTGTTGGCAAA
>Beppu.type_C_1072;size=287;
CCAATGCGTGGGGAACTGTCTCCGTTCCCGCAAGTGGG
>Beppu.type_C_1073;size=286;
TCATTGTCCCTCCACCTCTTAGTCTTGCCTAGGCCAG
>Beppu.type_C_1074;size=286;
CAGCACACCTCCAACGTAATGGTAACTAAACACCTTG
>Beppu.type_C_1075;size=286;
TTCAAGACAGAAAGCACGTCTTTCCTCCGTCGGTG
>Beppu.type_C_1076;size=286;
CGTTAAGGCAAATGTGAAATCGGCGAAGGAAGAACT
>Beppu.type_C_1077;size=286;
ATATCGAATTTAATTTTTGACTTATTTGGGTGTTCA
>Beppu.type_C_1078;size=286;
TAAAGAAAATCAAGATACTATTGACGGGGTCAATC
>Beppu.type_C_1079;size=285;
TATCAGGAAAATGAGAGTCACGACATCTAAAGGGATA
>Beppu.type_C_1080;size=285;
GAAAGTCCCTGATCTCTTTCAATGTGCCGATAATTGC
>Beppu.type_C_1081;size=285;
TTTTCCCTGACTTCTTTTTCTTCTTGACCTGCAGG
>Beppu.type_C_1082;size=284;
ACCCTTCTACTAGTGAGATCATTACAAACAACATAATTAG
>Beppu.type_C_1083;size=284;
TTCGCAAATACCGCACAGCAAATAAACCTGAGAGTCAT
>Beppu.type_C_1084;size=284;
ACTGACCGGGTGAGCTAACTCAATCACGTATGGCATGA
>Beppu.type_C_1085;size=283;
ACACGTTGAGTGGCTATATAACAGTGCCGCCTGGCGT
>Beppu.type_C_1086;size=283;
ACGCAAAGATAGCAAAAATAGCGGGGATAGCAAAACCA
>Beppu.type_C_1087;size=283;
GTCGATAGAAAGAAGAGTAAGAAGGGCAAGAAGGGT
>Beppu.type_C_1088;size=282;
ATATGTCCATCTCATATTCTCCATATACGCTATTT
>Beppu.type_C_1089;size=282;
TTAACCTCAACGTGGAATAGTTTTCCCGACCT
>Beppu.type_C_1090;size=282;
TAGTGGGGGCAGTCAGTACCCCCCACCACCTGTCCGT
>Beppu.type_C_1091;size=282;
CTCTGTTCATCGACATATTGGTACCGCATATGCCAT
>Beppu.type_C_1092;size=281;
ACTTCATGAAAACACCAGCTATGAACGTGACGAAACT
>Beppu.type_C_1093;size=281;
GCAAAGAGAAAAATGATATTAAAGGCAACAATATTA
>Beppu.type_C_1094;size=281;
AAAGAAATTCACAAAATTTCGAAAAAAAGTCAAAAA
>Beppu.type_C_1095;size=281;
TTAGCTAGAACAGAGGTAGATCAAAATGGAAATTT
>Beppu.type_C_1096;size=280;
ACTGAACTGTACTGTCACAGTATACGAGTCGAAGACGGA
>Beppu.type_C_1097;size=280;
AGACTGGTGCTGTAAAAACGTTCATCCAGGTATTGT
>Beppu.type_C_1098;size=279;
TGTGCCAGCATTTGTGCTTGAAAGTGTAGCCTTCGC
>Beppu.type_C_1099;size=279;
ACAATTCCGCCTAAAATTTCAGTTAGCATATTTTCTAAATC
>Beppu.type_C_1100;size=279;
CAGGAGTAGTCGCTTATATGCTCAGTCCTGGTTATAT
>Beppu.type_C_1101;size=279;
GAAGGAGGACCGTGTTTATGGAAAGGTGACTGAGA
>Beppu.type_C_1102;size=279;
CTGCACCAGTCCTCTCTGCCATTTCGAAGAGCTTTGCTG
>Beppu.type_C_1103;size=278;
CGGTTCGCCTCGTTCTCGATGCTCTGGGTTAACAT
>Beppu.type_C_1104;size=278;
AGGGGACTTGGCTCTATTCCTCCTTCAGTCCTCATGAT
>Beppu.type_C_1105;size=278;
TGAAATGGAGTAGATGTTTCTACGGCCTGCCTTACT
>Beppu.type_C_1106;size=278;
AATGTTTTGGTTAGCGTGGTCCTATCGGATTGTGTC
>Beppu.type_C_1107;size=277;
ATACCCGAGAGCTTCCCCTATCCTTGCATAATCGTA
>Beppu.type_C_1108;size=276;
TTTGGGAATCCCTATCTGGTAAGTTTTGATGATACTTCTT
>Beppu.type_C_1109;size=276;
CAACGAAACCCCTGGACGAAGTGATAATCGTCACGGT
>Beppu.type_C_1110;size=276;
CGGAAAAGCTGCAAAGTTAGTTAGCACTGATAGAGCCG
>Beppu.type_C_1111;size=276;
GAGGACTGGGTTGGCGATGAAGACGAAGACGAAGCCG
>Beppu.type_C_1112;size=275;
AACCAGGATTCGGTAAGAGATACAGTAGCTCTATTTC
>Beppu.type_C_1113;size=275;
CTGAGCTTAGCCTTCTTGAGAAGAGTCGCCTTGAGGAGA
>Beppu.type_C_1114;size=274;
ATCTTCAGTAGGCCTTCCTCAGAGTTACCCCAAT
>Beppu.type_C_1115;size=274;
ATGCCTAAAACTGAGCCTAACCTAACGAGAATCTCCTT
>Beppu.type_C_1116;size=274;
AATACTGGGTGGGCTCTCGTATAACTTATGTCGAACTG
>Beppu.type_C_1117;size=274;
TGCTGAGGAGGGGAGTTTACTCGTCGGCATCCAAGG
>Beppu.type_C_1118;size=273;
TCTCGTAGAGAACTTGTTAGGAAGTATAATCTCAAAGA
>Beppu.type_C_1119;size=273;
ACTACACTGCCGTCCTGCTGACCTGCTCTCTCAGGTCAG
>Beppu.type_C_1120;size=273;
GAACTTACACCAACGAGCTAGAGGAAAAGAGAGAAAT
>Beppu.type_C_1121;size=272;
GTTGTTTGAACTGGACTATTATGGGTTGCTTGAACTTTG
>Beppu.type_C_1122;size=272;
CAGAAGAGAAAAACGATGAGGACTTGAGACAGTCTCGT
>Beppu.type_C_1123;size=272;
GAAGAAATAAGGAGAAAGGCACAGAGGAGAGGCTGGGAG
>Beppu.type_C_1124;size=272;
TTCCCTTTCCTGAGCGGGGTTTACGAAAGAGGCCG
>Beppu.type_C_1125;size=272;
CAATTCCGTCTTTTCTTTCAAAATATTTGGGCGTCCAG
>Beppu.type_C_1126;size=271;
AAAAACCCTCAGAGGAGACACCGACAGACGAAACAGA
>Beppu.type_C_1127;size=271;
CTAAAGTTCAAGAAATTAAGCGTATCAACGCCCTTGGC
>Beppu.type_C_1128;size=270;
AATTTGTCTCGGCAGCCGTTCGGTAAAAATTGTAAGTG
>Beppu.type_C_1129;size=270;
TACCAAATAGAAAGAGGTGAATCGTAATGGCATATAG
>Beppu.type_C_1130;size=270;
ATCGTCTTGGGGTTTAATTATCCATTCAGCTATTATTT
>Beppu.type_C_1131;size=270;
GCCACTAACTCTGTAGTGTCGCTAGCGCTGACTTG
>Beppu.type_C_1132;size=270;
ACTTTCCCTTCCCGTCTCTTAGACAGTTCTCATATTCGC
>Beppu.type_C_1133;size=269;
TTTGAGCTGAATGCCCAGCCGCAGCTCGCGAAGATGTA
>Beppu.type_C_1134;size=268;
TGCTCCAGTATACGTCATAAACTCGACGCTGAACGCCT
>Beppu.type_C_1135;size=268;
ATAACCATAGGGAAGAACCGGAATGGTAATGTATGCACCAT
>Beppu.type_C_1136;size=268;
TTGTTCCACCAGCACCTCCTCCATTTGACGGAGTGTC
>Beppu.type_C_1137;size=268;
TCAATATCATCGGCAGCCTCGAAGGTACTGTGAATA
>Beppu.type_C_1138;size=268;
TCAAAGTGGGAACTAGACTACCTGAAGAAGGCTAA
>Beppu.type_C_1139;size=267;
TAAGTGGAACTCATCTCTTCTCGAGTTGTAAAAATTT
>Beppu.type_C_1140;size=267;
TGGTACAGGACTAACATTATTGTCTTCTCTTATTGAT
>Beppu.type_C_1141;size=267;
ACGTAATTCGGCTTGAAAGTGTAGGCCGGACTTACGATGAAA
>Beppu.type_C_1142;size=266;
AACCGCATAAAGTACCTGCTTCACCGTGCCCGGATCGT
>Beppu.type_C_1143;size=266;
ACCTTCTTCATTTATTTACACCCGGTTTTTCTTGGAAA
>Beppu.type_C_1144;size=265;
TCTACTGTGATAACTTGTTGTAAGTTGCCGTCCTTC
>Beppu.type_C_1145;size=265;
ATGACCTGGATCATCTGTTGGGGTGGCTGTGTCCCCG
>Beppu.type_C_1146;size=265;
AACATAGATGTTTCGAACTTGGTCACGGGGTAGTC
>Beppu.type_C_1147;size=265;
CGTTCCCGAACGCGATGGTTATTTGGGATTGCCCTG
>Beppu.type_C_1148;size=265;
TGCCTCCAGAGATGACTAGCGTAAGCGTTGTACCCC
>Beppu.type_C_1149;size=264;
TTTACAAACTTAGCTTTAGACATGATAGTGTACTTTGA
>Beppu.type_C_1150;size=264;
TCAGGAAGAGCTGTTACGTATGCGGGCGCACTGGGATT
>Beppu.type_C_1151;size=264;
ATGTACACTGTATTCCCTATGTATGTCCATGCCCCTG
>Beppu.type_C_1152;size=263;
AAACTGGCTCATACCCCATTTCTTGGAACGTCTAAGG
>Beppu.type_C_1153;size=263;
TCCAAACTGTACCAAGTCAGTTGTCTAGTGGCTATGAGTTT
>Beppu.type_C_1154;size=263;
TAATAAGGAAAGAAGTTAAAACAGAAGTTGATTAGG
>Beppu.type_C_1155;size=263;
ACGGTGAAAAAAATGCCTATTGAGTTAGTTTTTCTGGA
>Beppu.type_C_1156;size=262;
TGCCAATGACAAGTACAATTATTCCAAATGTTTTAGTA
>Beppu.type_C_1157;size=262;
CCAAAAGGGTAGCAGTTCCTGTGATCCGGGCGTCG
>Beppu.type_C_1158;size=262;
CACTCTCTCCGGTACATGGATGGTGAACGGTTCGTCAT
>Beppu.type_C_1159;size=262;
CTTCCTCATATCCTGACCCTTTCCATCTTTGCCTTA
>Beppu.type_C_1160;size=261;
CTGAAACGAGTGAAAATAACTCTTCTATAAATCAAGA
>Beppu.type_C_1161;size=261;
CAGTCTCAATTAGAACGTAGTTTTTTTCTGTTATTTCCG
>Beppu.type_C_1162;size=261;
CCGGAGGGGAACGGTATTTTTCTCCATTTGGGGTCGCG
>Beppu.type_C_1163;size=261;
CAAGCACTACCAGACGTAGGACAGACAGTGGTAGAGACTG
>Beppu.type_C_1164;size=261;
TAGAAGGTAGCAACGAAGCACAGATTCTCTTCAATGACT
>Beppu.type_C_1165;size=260;
ACTAATCTAAATGAGCACCCTCTACACGTTCCTAAATGA
>Beppu.type_C_1166;size=260;
TCTCATAAATTTCGTTGTATTTAGAACCGCATCATCTA
>Beppu.type_C_1167;size=260;
GTAGATTTCGAACCAACTCCTCATCTACACTGTCAGA
>Beppu.type_C_1168;size=259;
GTAAGACCCTGAGGGTACTTGTTTTCCCCGCTCCAG
>Beppu.type_C_1169;size=259;
TGTAGTCAAGATAATTTTGTTGTTGTTGAAGTTATCGA
>Beppu.type_C_1170;size=259;
TTCTCGCTTCGTAAGGTACCACATTTCATGTCCTT
>Beppu.type_C_1171;size=259;
ATTCTAGCTCTGTTTTGTCTGGTTTGACGTGGCTTTA
>Beppu.type_C_1172;size=259;
GTTGAAGAATATCAAAAATTAGAGAAAAAGGCTAAA
>Beppu.type_C_1173;size=259;
TGAGACCCCTGCCGTAATTGGGGATGCTGTACATGTT
>Beppu.type_C_1174;size=258;
TAATGAGTGCTAACGGTAGGGCGATACGTCTTATCCTC
>Beppu.type_C_1175;size=258;
AGTAAGTGTTGACCCTGTTGGGACTACAGCTGTTGG
>Beppu.type_C_1176;size=258;
TCACTAGGCATGAAGAAAAAACTTGAGAGTTAATTTGA
>Beppu.type_C_1177;size=258;
CTTCTCCATTTTCACTTCATCTCCATCATCTCCATCATC
>Beppu.type_C_1178;size=257;
AGCCGAGCATGAAGTAGCCCCAGTTCCCGCCAACGA
>Beppu.type_C_1179;size=257;
AATTGTGAACGTAACGTTCCCGTTGATTCCCGCAAT
>Beppu.type_C_1180;size=257;
GTTTTTCACTACAGTATCCTGATTCAATTAGCCATTC
>Beppu.type_C_1181;size=257;
GGCTAAGGCATTCGGGAAAGGGATCCTTTCTGACTCTC
>Beppu.type_C_1182;size=256;
TCACCAGACAAGAAGTTAGTACTGCAAAATGATAACG
>Beppu.type_C_1183;size=256;
AGCTGGAAGATGTTGAAACTGTTGATGTGGAAGTTGTGC
>Beppu.type_C_1184;size=256;
TAGTTCCAGAAGAACCTGTTGTCTGGATCTGTCCC
>Beppu.type_C_1185;size=256;
ACCCCTTGCGGTCGGCTTCATCCCGTAATAGGGATGCTCA
>Beppu.type_C_1186;size=256;
AATTAATCGAAGACGTAGAATCAGAACAGATAATAATC
>Beppu.type_C_1187;size=256;
ATGACCTGTACAATGTCCTTTCGGTTGATGGACTTTA
>Beppu.type_C_1188;size=256;
CTTTCTATGTCCAGTATGTGGAATACTTCTTCATGACGAT
>Beppu.type_C_1189;size=256;
GAGCTGTCTTGTAGGGTGATTTGGACGCTAGAGACTG
>Beppu.type_C_1190;size=255;
CAGATGTCAGGAGTTTTGATAACCCCGTTTTCTTTATCG
>Beppu.type_C_1191;size=255;
ATGTAACTAGTGAAGGGACTAACATATTCAGAGCTCTA
>Beppu.type_C_1192;size=255;
TAAATAACAGATTTGACCTGACTTTGGAACGGTAC
>Beppu.type_C_1193;size=255;
AGACCGCGATGTCTATGCCTCCCTGCCCATAACTCC
>Beppu.type_C_1194;size=255;
AGCTCGAATAGCAGAATATACACTGCGCTATAGAAC
>Beppu.type_C_1195;size=255;
GCTGAAGCTACGGGAATAGGATATTCCAGTGTAAGTTAT
>Beppu.type_C_1196;size=255;
ACATTGTAGCTGCTAATCTCTTCTTTCTCGTATCCT
>Beppu.type_C_1197;size=254;
TACAATATAACTGACTCTAAGGGGTCTGGTCTTTTCTC
>Beppu.type_C_1198;size=254;
ATAGCTTGTAGTCCGAGGTATAGCGACACTCTAACTGG
>Beppu.type_C_1199;size=254;
TGTTCAGATGGATAAAAGAAGAAGTAGGAACAGAGTCTCAG
>Beppu.type_C_1200;size=253;
GCGTTCTTATTCATCTTGCTGATCGTCGTCGTTCTAA
>Beppu.type_C_1201;size=253;
ACTATTCGTCTGATTGGGAGTGGCTCTGGTAGTGG
>Beppu.type_C_1202;size=253;
ATATCAAACATAGATGAAAACGGTCTCTTGCCGGACTT
>Beppu.type_C_1203;size=253;
CGCTAGATAACTCGCCAATGTATATTCATGGTATAGA
>Beppu.type_C_1204;size=253;
GTCACGCAAAAAGCGTCCCAAAAAAAACGCCCAAATGGG
>Beppu.type_C_1205;size=253;
GGTTTTCTTGCGGGTTCATTTTTTGACTCACAAGAT
>Beppu.type_C_1206;size=252;
TATACCGAGTTTCAAAAGAATTACAAAAACATACCGA
>Beppu.type_C_1207;size=252;
ACTCTGTGATGGCGACTACTCTTCATACTGTGAGAGAATT
>Beppu.type_C_1208;size=252;
ACTTATTTTTCCCTGTCCTATTTTGCTCCTGCAGATCTT
>Beppu.type_C_1209;size=251;
AACCATATGACCAAGTCATTAAGAGTCCTTTGGTAGCAA
>Beppu.type_C_1210;size=251;
AAACTAGAGACTAACGAAGGAGAAGAGGAAGGCGG
>Beppu.type_C_1211;size=251;
TAGTACTAGTGGGGGTTGTGTCAGATGTTGGGGCAGAA
>Beppu.type_C_1212;size=251;
TAGGAAGGAAATGATCGACTTTGAGAAAGAATTATTT
>Beppu.type_C_1213;size=251;
ATGCTTTAGAGACCGTAACGCTGATTACGATCAGTGC
>Beppu.type_C_1214;size=251;
ACAATGAATGCGTTGCAGTCGCTACAGAAAAAATCG
>Beppu.type_C_1215;size=251;
GGTGCACTAGTCGTGATCAGACTGTTGAAGACCGCTGG
>Beppu.type_C_1216;size=251;
TATAAGTGCAAGTGTGGTTATAGTACCCCTCATCATG
>Beppu.type_C_1217;size=250;
TATCGCCGTTCCTGTCTATACAGTATTCCCCATACTCT
>Beppu.type_C_1218;size=250;
ATTAGGAGAAATAGTTAATTTTGAAACTCCAGATAA
>Beppu.type_C_1219;size=250;
ACTTTCATTTTCACCAGCCTCCAAGTAAGTTTCCAAAG
>Beppu.type_C_1220;size=250;
ACACTACTGTAAGAATCGTAGGGCTTCTGGAATCTGGTCC
>Beppu.type_C_1221;size=249;
CCTGAGTTGGAAGAAGGGCAATGTATAGACTTCTCC
>Beppu.type_C_1222;size=249;
GCACAAGCACTCCTAAATAACGTGAATGTACTACTT
>Beppu.type_C_1223;size=249;
TCTCTTCGTTCTTCTCTCATGCAGGGGCAGGAGTAA
>Beppu.type_C_1224;size=249;
TACTAGGAGAGGTTTGTTGGCTCTGTCCTTTCTGTGAT
>Beppu.type_C_1225;size=249;
ATGGAAATAGCATTAAAATTTCTTTAATCCTATGGG
>Beppu.type_C_1226;size=248;
TATTTCTCCACCTGCAGTACAAGGCTTACAATTAGAG
>Beppu.type_C_1227;size=248;
ACTCAAGAAATTTGTCACATTGGTTCTCATCCAAGT
>Beppu.type_C_1228;size=248;
TGTGAAAGTCCTCAACTACACTAACACTACGCTGCAG
>Beppu.type_C_1229;size=248;
ACATTTATGCGGGATACGGCGTATCATTACCACAATCATATG
>Beppu.type_C_1230;size=248;
CAAAAGAATTAATCGACTCCCAATTAAAATTGGCAAAGT
>Beppu.type_C_1231;size=248;
ATCTTGATCCGCTAACCGATTACGTCTCTTACATCT
>Beppu.type_C_1232;size=247;
ACGGCAACTGGGACAGAATGGCCGGGTACCGCGAAAAGTT
>Beppu.type_C_1233;size=246;
CGGCTATAGCATAGATGTGGTTATTCCAGTGCTTAACG
>Beppu.type_C_1234;size=246;
CAGCTTATAGAAGAGAAGAAGGACTCTACTTTACTACGT
>Beppu.type_C_1235;size=246;
CTTGCACAAGATTTTAACAAATTAGTAAACGCACTAAAA
>Beppu.type_C_1236;size=246;
GTCCTCCCCTTATACAGGATCCAGGTACCGTCGTTCACGA
>Beppu.type_C_1237;size=246;
TCCTTTCCAATTCATACACCTCAGTTCACCACCCTCC
>Beppu.type_C_1238;size=245;
TGTTCGGACCTCGTTGGATTCAGATCATTGTGTACG
>Beppu.type_C_1239;size=245;
TAGCCGTCACCGATGGTATCAATGCAAGCTACTATAAC
>Beppu.type_C_1240;size=245;
CAGAAAAGGAGGACATGAGTATCACCACGTAATTAG
>Beppu.type_C_1241;size=245;
GGGCTTTTTTCTGCTCAGGTTACCAGTTCTTTGGACTT
>Beppu.type_C_1242;size=245;
TTCTTGCCCACTGGGGATTAGTCTTGCACTCCTCTAC
>Beppu.type_C_1243;size=245;
GGGCAAGGTAACCTAACGCTGATAAATGACCAAGTGCTA
>Beppu.type_C_1244;size=245;
ACGTTAACAGGATCTCCAAAGATCAGTACGAGCTAATCA
>Beppu.type_C_1245;size=245;
CACCGAAGCCTAACGGTGCTAAATCAATTTCAAATTC
>Beppu.type_C_1246;size=245;
AGGGTCAGCGTGGAAGTATTTCCCCGACCAAAATTGGT
>Beppu.type_C_1247;size=244;
ACTTGTATTCTTCTTTGATCCAAGTTTTTAAAAAGGA
>Beppu.type_C_1248;size=244;
CGGGGAACTGGGACAGGATGAAAGAATACCGTGAG
>Beppu.type_C_1249;size=244;
AATACTCATACATAGAGTATAGATAGAGTGAGAAAG
>Beppu.type_C_1250;size=244;
ATATACTCCAAGGAAGAGTACCGCCAGGGCAATTCAA
>Beppu.type_C_1251;size=244;
GCTAAGGAAAGAAAGGCCTACTCAAGGGCCGATATAA
>Beppu.type_C_1252;size=244;
TCTTCTTTCTCTTTCTTTAGAAGTCCCAACTGTGAG
>Beppu.type_C_1253;size=243;
TACAAATTCGTAAAGCTCTAAGGTGAGAAAAGATGGGCGA
>Beppu.type_C_1254;size=243;
GAGTTGGGCTTTGATGGCCCGGAGCTAAACGCCAAG
>Beppu.type_C_1255;size=243;
ATAGTCTCGGCATTCGCGATAGGATATAACGTCCTCA
>Beppu.type_C_1256;size=243;
TTCCCTCAAGTCATATAGAAAGATTTATATACCACTTC
>Beppu.type_C_1257;size=242;
TGGACTCTTGGTTTTCCAGATCATAGTAACCTGGTTTA
>Beppu.type_C_1258;size=242;
ACTATAGCGAAACAGTTAAGCATTTCAATGATTTCCA
>Beppu.type_C_1259;size=242;
AAAGAAACGACATTCATGATTCTATCAGATGTTTCA
>Beppu.type_C_1260;size=242;
TGACGATGGCATAGCGGAGATGCCTTGGGGGTTAGG
>Beppu.type_C_1261;size=241;
AACACTATCTCGTCAGCGAGGTCGAAATACTCATAAAG
>Beppu.type_C_1262;size=241;
ATCTATTCCTCAGTGCGATATCTTGAGGTAAATAGA
>Beppu.type_C_1263;size=241;
GCATACTCCAGTTTTTCTCTCTCTTGGCTCTCCTAA
>Beppu.type_C_1264;size=241;
CAATCCACGTGGAAAGCCAAACTATGCCACACTATTCCCC
>Beppu.type_C_1265;size=240;
TAGGGCATGCTCTGATAGATCCATGGAGGAGCCTGGGT
>Beppu.type_C_1266;size=240;
TATTTCCATGTATTCCTTTTTTCACTTTTTTCCACTTAG
>Beppu.type_C_1267;size=240;
GACATTCAGAACTGATAGTATCCCTTGACGTGAAGGCCT
>Beppu.type_C_1268;size=239;
GATGATAAATAAAGTCTATATGTAAAAACGGTTTTT
>Beppu.type_C_1269;size=239;
TTCCCGGTGTGAACCGGGGAGTTTACCTTTTTTGAAAG
>Beppu.type_C_1270;size=239;
TTTTATCAAAAACGAGATATACTCCCCCGTCATTTCT
>Beppu.type_C_1271;size=238;
ATAGGAGAAGTTCAGAGGAAGATCAATGAGGAAATAAA
>Beppu.type_C_1272;size=238;
ACATCTCCCGTAATCGTGTTCGCAAGGTCCTCAATCT
>Beppu.type_C_1273;size=238;
TTCCAGTCATCACAGAGGTCAAGGTTGCGGATCAAA
>Beppu.type_C_1274;size=238;
GTATAACTCCTTTGAAGGGAATGAGATGTATGCGATTC
>Beppu.type_C_1275;size=238;
CGGAAAGGCTGAGGGATATTAACGAGATTATAAAAGCT
>Beppu.type_C_1276;size=238;
TACACTAGTCCGATGAAGAGAGAATATACTGTGTCAG
>Beppu.type_C_1277;size=238;
TTTTCTCTGTACTCATTACGCCTATCCCATTGGCCTGA
>Beppu.type_C_1278;size=238;
CCACAAAATGATGAAGAGGGGATAATAAGATGATAG
>Beppu.type_C_1279;size=237;
CGTACCAGTCTAACCATTCTAGCAAATCTTGTTCTA
>Beppu.type_C_1280;size=237;
CAGATATTCAATCTGATATACGACACAGGGGAACAA
>Beppu.type_C_1281;size=237;
TAATGTTCGTTAGTTTCTCAGTAAAGTATTTTTTTT
>Beppu.type_C_1282;size=237;
CGGGGTAGTAGGGTCTAAGACTGCACTTGATTGCT
>Beppu.type_C_1283;size=237;
TCGCCGCGGTCGACAGTGAAGTGAAGCTCCTCTATGAT
>Beppu.type_C_1284;size=237;
TCAGATAATAAGTTCCCTGATCTACGATAAGCTTTGGTTA
>Beppu.type_C_1285;size=237;
TGTACTGGCGTTCAAGCTTTTGGAGAGCGCTGTCCAG
>Beppu.type_C_1286;size=237;
AGAAAAGCGGGAGTGGACGCAGAGGCAATCAAGATCTT
>Beppu.type_C_1287;size=237;
CTGATTATTCTAGCCCCATCACACCCCAATTGGAGA
>Beppu.type_C_1288;size=237;
GAAGCTAAACGTGACCGAGGATCAAGAGGAAGGAAT
>Beppu.type_C_1289;size=237;
GATAATGCTAAGTCGATAGTATACAAGGTTTCAGGTT
>Beppu.type_C_1290;size=236;
GAGTGATTTCTCAAGTACTAAAACCAGTTGGGTCTTCT
>Beppu.type_C_1291;size=236;
GGGGTGTATTGGTTTACTTGAGGTTTGACTTTCATTTT
>Beppu.type_C_1292;size=236;
CTATTCACATTGTTCCCCATGATGGTCACGACGGGGA
>Beppu.type_C_1293;size=236;
ACAGGCATCATGATAGGCCTCTAGAATTCTATTACTA
>Beppu.type_C_1294;size=236;
GAAACGAGAAACTAGGGATAAGAAGAAAGAGAAAGAGA
>Beppu.type_C_1295;size=235;
ATAATGGAGTAGGTTGGGAAGTTAGTAGAATATTTAG
>Beppu.type_C_1296;size=235;
TACATCGTACATTTTTTTTAAACGCAGAAACTGCATCA
>Beppu.type_C_1297;size=235;
TCAGGTGCGATGAGGATGGATACGTATTCGAGATAGCCA
>Beppu.type_C_1298;size=235;
ATGCCCCACCCACGTTTCCATTAATTCCCGACCCATAGA
>Beppu.type_C_1299;size=235;
TCAGATCTAGGGCACCAAAAGCGATATCGCTCGCTTTGT
>Beppu.type_C_1300;size=235;
AGGGCTTATAGGGATCTCAAAAGATCGAGGTGCGTGA
>Beppu.type_C_1301;size=235;
AATCAAGAGGAAGAGGAGAGCGTCAATCTTGCCACTGA
>Beppu.type_C_1302;size=234;
GACTAATGGCCACTATCCATTTCTCAGTACTCGTCATA
>Beppu.type_C_1303;size=234;
CGTGGCTAGCCTCGAACATGATGAGGTTTTGGGTGGA
>Beppu.type_C_1304;size=234;
TTTATCGCAAATACCTTGGTACCATTCGGTAACTGAA
>Beppu.type_C_1305;size=234;
CGTAAGTGTTTGCAAGACCTGGATCCTGCTTCAGCAATGT
>Beppu.type_C_1306;size=234;
AGCTGTACATACTCGAACTTTCCATAGCTCATTCAAT
>Beppu.type_C_1307;size=234;
ATGCGGTTAAGCATGGGTGAAGATATAGCATTGATCTA
>Beppu.type_C_1308;size=234;
ACCATATATCCTTTTGAGTAGAGGAAGATCCAAGGGA
>Beppu.type_C_1309;size=233;
ATTCTATTCATCGGTATTTGTACACCTAATAAATTAG
>Beppu.type_C_1310;size=233;
ATGTCGTTCTGGATCCCAGGCACCGGAGGTGCGGAGG
>Beppu.type_C_1311;size=233;
ATGTCGATTCCCACAATATGGATATAGTGAAGGATCT
>Beppu.type_C_1312;size=233;
TAAGAGAAGGGAACCATATAATAACATGGCATAAGT
>Beppu.type_C_1313;size=233;
AATAGCACCCCTACAGTAATCAGGATTGCTTCTTTTG
>Beppu.type_C_1314;size=233;
ACACTACATCCGCAAACTCACTACCATCAGGCGTTACCGT
>Beppu.type_C_1315;size=233;
TTGAAGTAGATGGTAATAACGTAAACGTAATAGGGAGT
>Beppu.type_C_1316;size=233;
CTGGTCCCAATATTTCATGAAATGCAAGATGTCTAT
>Beppu.type_C_1317;size=232;
TGAATATGGCCTTATTTATCGCCCTCGTATTCCTG
>Beppu.type_C_1318;size=232;
ATGGCTAAGATAACCTTCACCGTGAAATCCAACGGGGC
>Beppu.type_C_1319;size=232;
ACACAAATCACTACTGTTCTCGGTGGGTTCTGATTCAC
>Beppu.type_C_1320;size=232;
AATAGTAGGGTGACGCATAATGATGCAGACATGAG
>Beppu.type_C_1321;size=231;
TAGGAGTGCTTCAGGGATATGGAACTTCCTGAAGCGT
>Beppu.type_C_1322;size=231;
GCCGATCTTAGAGCTTCAATTAAGGAGGGGATGAGGAAG
>Beppu.type_C_1323;size=231;
CACGATGACCCATCCAGGATAGTCAATGACATTAAGC
>Beppu.type_C_1324;size=231;
CTGTCTCCGGATTACGGATTGCCTTAGCCATTTAT
>Beppu.type_C_1325;size=231;
TAAATAAGCTGTATAGCAATGCTATTTCATGCAGAG
>Beppu.type_C_1326;size=230;
TACATTAATGTTTATAGCAAATTACAAACTGCCAGAAAT
>Beppu.type_C_1327;size=230;
ATGGTGATGGTTTTTTGGGATTTCTGGACAACAACCC
>Beppu.type_C_1328;size=230;
CGACATCCTTTGATGACATGGCAGAAGGATTAGAAGAT
>Beppu.type_C_1329;size=229;
ATAAGTAAATGGAAAGGGCTGAGGCTATTTCTAGTC
>Beppu.type_C_1330;size=229;
TTTAGATCCAGTTTCTGGAAAAGATTCCTCGTCATAT
>Beppu.type_C_1331;size=229;
ATGAAGTTCCCGTCGGCGGTGAGTTCTCAATCTTGCG
>Beppu.type_C_1332;size=229;
GACGCATAGATATAGCTTTCGTCTCTTCGAACTCCACGCTT
>Beppu.type_C_1333;size=229;
TTCCTGTAGTTTATCCTTGGATTTATCGTCAATTGTG
>Beppu.type_C_1334;size=229;
ATGTGAGAGAAAACCCAGCAATCATGGAGAATATGA
>Beppu.type_C_1335;size=228;
AATAGCTAGGTATTGGATTAGGGCCAAGTGGGTTATGG
>Beppu.type_C_1336;size=228;
ATGATATTGTTCTGATTCAGAACACAACAAAGGAGA
>Beppu.type_C_1337;size=228;
AGCATAATGGCAACATAGTAGTGGTGAGGGGGAAGA
>Beppu.type_C_1338;size=228;
CTGTTGCATATGCCAGTAATAGCCCATATTTCAATGG
>Beppu.type_C_1339;size=227;
TATGAAACGAAGGACGATAGAGAACTTAGAAGGACGAT
>Beppu.type_C_1340;size=227;
CTTATTGGTTATAATAGATCCTAACAGATTTTCACT
>Beppu.type_C_1341;size=227;
CGTGCAACGCCTTTAATTTGTTTGTTGCGTCACTT
>Beppu.type_C_1342;size=227;
ATTGGATTTTTGGTCTTGTGGGTTCATTTTTTGGCTCA
>Beppu.type_C_1343;size=227;
AATTGGCAACCAACGCAATTTTACGACGTTCTAACG
>Beppu.type_C_1344;size=227;
TGAATTAGAAGTGTAGGTCATGTAAATTACCCGATT
>Beppu.type_C_1345;size=226;
AAAAGAATACCGTTGCACTCTGTTCGAGTATTGTTT
>Beppu.type_C_1346;size=226;
TGGCAGAGGAGAGGCAAGGGTTCCGTTTTGGCAGTTCG
>Beppu.type_C_1347;size=226;
TCTTCTATGTTGTGTGTCATAGTCTCATCTTTTCCA
>Beppu.type_C_1348;size=226;
GTTAAGGTTTTGACGATAGTGTTGAGGTGTGGTAAG
>Beppu.type_C_1349;size=226;
CTCAAACTCCAAATAATACCTATCCAACCAACTATTGT
>Beppu.type_C_1350;size=226;
CAAATATAACGCACACAGTTGCATGAAGGTAAAATTTC
>Beppu.type_C_1351;size=225;
AAGTTCAGCCATAAATATGTATGCTAGAGACCTATTT
>Beppu.type_C_1352;size=225;
TTTAGCGGGAAGCCAGATCGACAAGAAACCGTGAATA
>Beppu.type_C_1353;size=225;
ATAGCTTCGACCAATTCATTCTTAGCGTCCTCGGGGT
>Beppu.type_C_1354;size=225;
CCGACGTTCAGCTGAAGAGTCGGTAATCGGTACGTG
>Beppu.type_C_1355;size=224;
TGACTATTTTGGTGCCGTTCCCTATTCACCGTACATGGG
>Beppu.type_C_1356;size=224;
AAAGTTGGGCAAGAGGCGAAGTCCTAGACCAGTTCGA
>Beppu.type_C_1357;size=224;
ACTAGATCATGAAAGAATGATATCATACTCTTCCCTTCT
>Beppu.type_C_1358;size=224;
TGCCCATGAGGTAGAGGTATAGCGTAGATCCGGTAC
>Beppu.type_C_1359;size=224;
TACTACGCTTTGTCACATTCATAGACGCTATCAACGAA
>Beppu.type_C_1360;size=224;
AATTGCTCCAGAGATAATGGTCCAACCGAAGGTCAG
>Beppu.type_C_1361;size=224;
CAGAGTCTTTGCGTGGACTATAAAAATGAACCTGAACTT
>Beppu.type_C_1362;size=223;
AAAGACCCAATGGGATTAAGACCGTCTCACTCCTACCT
>Beppu.type_C_1363;size=223;
TATCAGGCTAACAGGTCAAATGCGGGTAACGTGTATAT
>Beppu.type_C_1364;size=223;
AAAGGGCGGAAAACATGGAAGAAGCCGTCGATAGAAT
>Beppu.type_C_1365;size=223;
GGATGTCGCGTAATGCGTTTTTGACGGGCTCTTGGG
>Beppu.type_C_1366;size=223;
GAACGTCTTCCCTAAACGGAAACAGTTTATTCTTCCATGT
>Beppu.type_C_1367;size=223;
CTAGATGGTCCTTGCTCGAACTGAGGGCTTTCGAATT
>Beppu.type_C_1368;size=223;
GGAAGATTATTTGGTAAGATGCAGA
>Beppu.type_C_1369;size=222;
ACGCTGAAACGAGACCGGTAATTTTCCCTTAAGCAT
>Beppu.type_C_1370;size=222;
ATCAAGACAAAGAAATTTTTGCAATAGGAGATTTCTT
>Beppu.type_C_1371;size=222;
TCTGTACTAGGAATTGATGTTGAGCCAACACCAAATTG
>Beppu.type_C_1372;size=222;
TCTCACGCCTGATGAAATGTCATGAGCCACTGTACT
>Beppu.type_C_1373;size=222;
TAACATATACCTCAACGAACTGCCGCCCCAACGTGGCG
>Beppu.type_C_1374;size=221;
GACCCGGCAAACCTTGGCTTGCGTATTGATTTTGTAT
>Beppu.type_C_1375;size=221;
ATTTTCTCTATCAATGGAAAGAAAATATCATTTAGA
>Beppu.type_C_1376;size=221;
AAACTGACCATTTCTTCTCTCACTAGATCAAACTCGA
>Beppu.type_C_1377;size=221;
TTGAAAAACCAAATACAATCTCATAATAGATAGCCTGA
>Beppu.type_C_1378;size=220;
GTGAAAGGTGGATGGAAAAAGAACAAAAGATAACAG
>Beppu.type_C_1379;size=220;
TAGTAACATTTGAGGAAATTGATAAGAAGGAGTTTTG
>Beppu.type_C_1380;size=220;
CGACAGAGGCCTGGACTAAGTAGCTTGGTATTTCGC
>Beppu.type_C_1381;size=220;
AGGAGGGCCCTCCGGGGTGTGGGTCACCTCCTCG
>Beppu.type_C_1382;size=220;
AGATAGATCGCCTCATCATCAATTTTCTCAACAAGTCCG
>Beppu.type_C_1383;size=220;
ACTCCTTCTTCTGCTGATAATTCTACTATGTATTCTTT
>Beppu.type_C_1384;size=219;
ATAGTAAATCCTGTAACGTCAGTGGCAATAATAATTC
>Beppu.type_C_1385;size=219;
GCACTACCTTGGTTGTCTTCTTTCTCTACGCTGTAT
>Beppu.type_C_1386;size=219;
GGCTATCGCTTACGCCCTATCCCAGTCACTGCCAACAG
>Beppu.type_C_1387;size=219;
ATGATGAAGGCTGGTTGAAACTCCAACTGACAGGCT
>Beppu.type_C_1388;size=219;
GATCTGCCTGCTGGCCCAAGCTCCTCTCCCAAAGTTCG
>Beppu.type_C_1389;size=218;
TCATCAATTTTTACATATCTCAGTCTGTCTTTAACTG
>Beppu.type_C_1390;size=218;
TCGGTACTCGGCTCTCCTTTAGCTCCCAAATTTCTC
>Beppu.type_C_1391;size=218;
CTCCGTCATCATCAACTATCACCCTGAACAAGTCCAC
>Beppu.type_C_1392;size=218;
AACACCACTGCAGTGAGAGAGTGGAACTACTTCTTCGG
>Beppu.type_C_1393;size=218;
CTAGTGTTAAGGGGTCTTCCCAACCGACCCCGAATGG
>Beppu.type_C_1394;size=217;
ACTGGTATAAAAAGGTTGCGGTTATGAATATATGATTAATA
>Beppu.type_C_1395;size=217;
TATAGCGGTACATTCGCTATGAACACAACTTGTAAGC
>Beppu.type_C_1396;size=217;
AAGAGTGAGAAAGAGCTCAAAAGGGCTCTTAGAAAAGG
>Beppu.type_C_1397;size=217;
CACGATGTGAATTCGCTAGCTAAAGAGAAGGCAAGAGG
>Beppu.type_C_1398;size=217;
AAGATGGGAAGAAGGCCCAAGCCGCAGTGGCATATTTC
>Beppu.type_C_1399;size=217;
TACCACCATTTCTTGTACAATTCTATGAGAATGAGAT
>Beppu.type_C_1400;size=217;
ATAGGTTTAGATAAGGTAGTTAGGCCGTGAGGGAAGA
>Beppu.type_C_1401;size=217;
TCGTATAATAGCTTCTTCTTCGTTAGCTCCCGTAAATG
>Beppu.type_C_1402;size=216;
CGAAAGCTCTTCTAGTACGTTCATTTCTTCTTCATCCT
>Beppu.type_C_1403;size=216;
TTTCTGAGAGGAGAATGCAAGCGTCGACGTAGAAAA
>Beppu.type_C_1404;size=216;
TTGGCCAGCGTCAATGGCCCGCCGTATGGCTGAATGAC
>Beppu.type_C_1405;size=216;
TATATCCCTCACAAAAGGAGGGTAACGCGGTAAATG
>Beppu.type_C_1406;size=216;
GGTGTTCCTGAAACGAGGATGTTAGGTGTTGGAGAA
>Beppu.type_C_1407;size=215;
AAGTAATCTGAAAGTGAAGTATAACGATGTATACGGGTGG
>Beppu.type_C_1408;size=215;
GTGGTTGCGGTGTTGGTGGAACTGTTTCAGCTAGCTGT
>Beppu.type_C_1409;size=215;
TTCTTAGAATATCTTGCTAGGGTGAGGAAATGATATT
>Beppu.type_C_1410;size=215;
TATATCATGTCGTCTATACCCCTGATAGCTGATTCTA
>Beppu.type_C_1411;size=215;
CATTTGTGTTCTCCATTTTTTCTTCCTCACCAATC
>Beppu.type_C_1412;size=215;
CAGCTATTCAAAAGAAGAAGCACTGCAGAAGTTAGATGA
>Beppu.type_C_1413;size=214;
TGAAGAGAAGTCACTGGACGAGTTCCAATACATCCTCCA
>Beppu.type_C_1414;size=214;
CACCCCGAATAGGGTTGGATAGTTATCGTCCCGCCGT
>Beppu.type_C_1415;size=214;
GTGATTAAGCAGTTTTTTTATCTCCTTCAATTCTCT
>Beppu.type_C_1416;size=214;
ATGGCTTTACATCAATTTGATTCTTATGCGGAATTAT
>Beppu.type_C_1417;size=214;
TTTTTACGAACATGTTATTTCTCCTTATTGCATAGA
>Beppu.type_C_1418;size=214;
CTCCAGGTCTTCCAGGGACAGAGGGAGCGGGTGGATC
>Beppu.type_C_1419;size=213;
ATCGTCGTCGTTCTAATCAGGAGGTGAGGCAGA
>Beppu.type_C_1420;size=213;
CTGAGAACTACATGAGAACCGTCATATTTCGGTTCA
>Beppu.type_C_1421;size=213;
TCCCTCAAGAATGCCCAAACATCAGCATGACTTGGAT
>Beppu.type_C_1422;size=213;
AGGCTGTTGTACTCAACCTGCGACGCTCCCAGCATTG
>Beppu.type_C_1423;size=213;
TTTGCATTGCCTCCACTTGTAAAACCCTGTGGAGGAAA
>Beppu.type_C_1424;size=213;
TTTTCTTGAAAGGGATCAAGATTACCCTGTCGATCAGG
>Beppu.type_C_1425;size=212;
AGACTATGAGCGTCTCCATAGACCACGACAACAAAA
>Beppu.type_C_1426;size=212;
ATAAGTTGTAAATGTCTTTGAGCACCGGAAACGAGCTA
>Beppu.type_C_1427;size=212;
AGATATGAGGGAGGGAGAGTGAAAGCGTCGAGCCTGAG
>Beppu.type_C_1428;size=212;
CTTTCAAGTTTACGCTCTTGAATACGTTTTGATTAAC
>Beppu.type_C_1429;size=212;
AACCTGAAGAATTAGCAATTGCAATAATGCTAGCAAA
>Beppu.type_C_1430;size=212;
CTAAATTCGTTGCTATAGAAAATAGTAGAAGAGAAAA
>Beppu.type_C_1431;size=212;
AATAAGTCGAGTTCCTCTTTAGTGGGCAGGACGTGAA
>Beppu.type_C_1432;size=212;
AAAGTAGTGGCACAGGACATTTTGTCGGGCCTCGATGA
>Beppu.type_C_1433;size=211;
TCTTCTTCTTCGCTAGTAGTAACGCCTATCGG
>Beppu.type_C_1434;size=211;
AGATAGTTGAATTGACCTATAGAATGAATTATAGCA
>Beppu.type_C_1435;size=211;
TTAATCCGTCCACCTCCTCCTCATCGAACGGATTGA
>Beppu.type_C_1436;size=211;
ACTCTAGACGATATTTTCTTTCCATTGGTAGAGAAAAT
>Beppu.type_C_1437;size=211;
CATCAATACTCAGTTCGGGCGTAAAGTCGGCGTGGGAG
>Beppu.type_C_1438;size=210;
AACGACCTGAGGAGAATGCTACGTGAAACCGGGGAGT
>Beppu.type_C_1439;size=210;
GACTCGTCTATAACGGCAATAAGGTCATCTATGATG
>Beppu.type_C_1440;size=210;
AATTATTTCCTTCATTTTAGTCTCATTCGTAAGCTCTT
>Beppu.type_C_1441;size=210;
AAGATCAATTTTTATTGAATCTAGCAATTCCTTTCA
>Beppu.type_C_1442;size=210;
ACTAGAAAAATAACGGGGTAGTATACTCTCCATTACAA
>Beppu.type_C_1443;size=210;
ACTTTCCCTGACCTCAAATGGTCTCCAAAAACACGTCCC
>Beppu.type_C_1444;size=209;
TCCTCTTTTTCCGTAACTATCTTGAGTGCCATCTTAAT
>Beppu.type_C_1445;size=209;
TTAGTCTTCTCTCTCGGAAGAACTACATAATTCTTGA
>Beppu.type_C_1446;size=209;
CTTCTTCATGTTTCTTTTTCTTAACAGGAATAGCTA
>Beppu.type_C_1447;size=209;
GTGTCTCTCATCACTCTTCACCTAGATCTAGATATT
>Beppu.type_C_1448;size=208;
TTCTAGTGTCATACTTTACCACCTTTCTGCCTCTTCA
>Beppu.type_C_1449;size=208;
CTTTCCCACTGGAGATATTTCTCCACACCTCTGGT
>Beppu.type_C_1450;size=208;
AAGTCTTAAGCTCATAAAGGGGCTTTTGATAGAAATGAGG
>Beppu.type_C_1451;size=208;
ACCAACCCTCTCTTCTTTTAATCTTCTTTCAAAACACCCG
>Beppu.type_C_1452;size=208;
TAGAAAATCTTAGGCCGGTTTACAGGTATCATTACGG
>Beppu.type_C_1453;size=208;
CTATACGCGTGTATGTCATCACTATCACGAGGGGAAC
>Beppu.type_C_1454;size=208;
AAAAAAGAAAAAAGTTGCCTTAAACTCCAGGGTAGCTA
>Beppu.type_C_1455;size=208;
AGAGAAAAAATAGAAAATTGAAACGAAAAAAAGAAGAA
>Beppu.type_C_1456;size=208;
GCACTATGCTCTATACGTCATATCTACACGCCGCTCTA
>Beppu.type_C_1457;size=207;
CTAAGCTCGATGTTCCTAGATATACCCAGAGAGAACT
>Beppu.type_C_1458;size=207;
AGGTAGAACTTCTTGGCATATATTAGGTATTGCCCCTG
>Beppu.type_C_1459;size=207;
GAGCAAAGATTGTTTGTAAGACATCTAGAGAAGCATG
>Beppu.type_C_1460;size=207;
CCCCATGACTCACGGTTTTCGCTATAATCACCATTC
>Beppu.type_C_1461;size=207;
TTTTCATTTTTCCTCTAACCTCTAATATAGAGTCT
>Beppu.type_C_1462;size=206;
AAATCAGCCCAAAAAGTTTAGGGAAAAATACCTCATA
>Beppu.type_C_1463;size=206;
CACTGTTCACGCCCGCTACATATCCACCCGCTCCAAC
>Beppu.type_C_1464;size=206;
CGGTATAGAGCTAGAAGGCGAATAAAGTATGCCTCA
>Beppu.type_C_1465;size=206;
TTAGCTGGAGTGTACATGCCAACGGGGTCTAAAGT
>Beppu.type_C_1466;size=206;
AAGAAAAGAGTGGGTCTGGCGATAGCCAGGAAAAATAG
>Beppu.type_C_1467;size=206;
CTGCAGATGACTTAGTCCTGATATCGTTCTTTACATCAC
>Beppu.type_C_1468;size=206;
TAAAAAATAATGAGTATTACTTACTAAGGAGAACTTG
>Beppu.type_C_1469;size=206;
ACTTCAGACCAAATCTAGAATATCCATGTTTAGCAAATG
>Beppu.type_C_1470;size=206;
TCGTGTTCTCTGACGTCATCTTTTTCAATACAAAGT
>Beppu.type_C_1471;size=205;
GTGGGATACATAGAAGTAGTGGTAGTCTACAATAATT
>Beppu.type_C_1472;size=205;
CACTGCCATACTCAGCGCTTTCATAATATCATTCCCA
>Beppu.type_C_1473;size=205;
CTGTCAAGTTCTTTCGATACTACATAGATGTCTA
>Beppu.type_C_1474;size=205;
TCCCTACGGTCGCTGCCAAAAGCAATGGTACATACGT
>Beppu.type_C_1475;size=205;
TATACCCGTACGGACAAGATATAGAATAGGGGAAAAAGAT
>Beppu.type_C_1476;size=205;
AGAAATTGGCTAAAGCGATGAGAGATAAGGCAAAGG
>Beppu.type_C_1477;size=205;
AGCGTAATGATCAACGTGCTTCTCGGCAAAATCAAA
>Beppu.type_C_1478;size=205;
ATATTATTATACTGCTTTTGACTCTTCTCATGATCTA
>Beppu.type_C_1479;size=205;
AAGAAGGCCAAGCTCACTCAGAAAGCTCTTATTCTTG
>Beppu.type_C_1480;size=204;
TCCCAGAAGAATTTGAGCTAATGCATGTAGCAACTATGA
>Beppu.type_C_1481;size=204;
ATGTCAGGTTCATGCAGATAGATCTGGTCAGTGAGA
>Beppu.type_C_1482;size=204;
AAGGATATGCAGTGACATTAGCGGAAGCAGACAGGCCTG
>Beppu.type_C_1483;size=204;
ATTCTTACAGGATCGTCATTACAGAGAGCTCTTATCTC
>Beppu.type_C_1484;size=204;
CAGATTAAACAACCACGATCGGGGTCCGTATCATGA
>Beppu.type_C_1485;size=204;
TAAAATCTGTTACATGGTATTTTCTAATTTAGAACT
>Beppu.type_C_1486;size=204;
TCCGTTCACGACGCTGTTTTGCGGTAGAGTGTACAT
>Beppu.type_C_1487;size=203;
ACCCACAAGCAGTCTACAGGGGTGTAGACTACATGT
>Beppu.type_C_1488;size=203;
CGATGATATACTTTCTAAGGTAAAGTCAATAGAGGGT
>Beppu.type_C_1489;size=203;
TTCTAGATCTCAATGGGAAATTAGGCAAATAGCGTGG
>Beppu.type_C_1490;size=203;
ACGAATTTTACAAAAAAGACATTGTGGCTTTTCTTCGT
>Beppu.type_C_1491;size=203;
TTTCTTCTATTTCATGTTTATTTTTGATTGTTATTTCTACC
>Beppu.type_C_1492;size=203;
TTCGTCTAGTGTATTTTCTGCCGTGTTTATACGTTTCT
>Beppu.type_C_1493;size=203;
CAAGACAAAGGCTACCTTACCGTTGAGAGGGTCTTTC
>Beppu.type_C_1494;size=203;
ACCGGAAAGATGTATGCAATTATTATAACATTGCTCTCGT
>Beppu.type_C_1495;size=203;
ACAGGAGAACCAAATGGGCAAGAGGCTATAATTATCA
>Beppu.type_C_1496;size=202;
GACGCCCTTTCGTCTGCCCCCATGTACTCTTTGGAG
>Beppu.type_C_1497;size=202;
ACAATGGTTGCACAATATAGAAGTCTATATCGGAGGTCTCA
>Beppu.type_C_1498;size=202;
AGCACCACATCATCATCAACGTCATCATCATCAACGT
>Beppu.type_C_1499;size=202;
CATCATATTCATTATCGTTAATGTTTACCTTCATCAT
>Beppu.type_C_1500;size=202;
TTCAGCTTAGCGATCGCGGGAATGCTAGCTGCAATACG
>Beppu.type_C_1501;size=202;
TGGTAGCGTATATAAAGAACGACATGCAGGCATATG
>Beppu.type_C_1502;size=202;
CAAAGTTCTATTTGTGTAATATCTTCTTTGCAATT
>Beppu.type_C_1503;size=201;
GTATCAGTTAGGGGATATTCCCAAGATCTTTGGATACCAAA
>Beppu.type_C_1504;size=201;
ATCCTGTAACGACTTCAGCGACGGGAGGAAGTTCT
>Beppu.type_C_1505;size=201;
AACACATTTGAAAGCCGTTATGACGAGATAAGGACAGG
>Beppu.type_C_1506;size=201;
CTTGAAGTTGTACTAATGTAATCTGCACATTTCCTCCT
>Beppu.type_C_1507;size=201;
TCTTCAAGATCTTCAAGAGTGGAGACCATTCCCC
>Beppu.type_C_1508;size=201;
AGAAATCGCTCCAAGGCAAGACTAAAAGCACTATCGA
>Beppu.type_C_1509;size=201;
ACACGCACTAGCTAGGTTTCCCACGTCCTCCGCGAGGT
>Beppu.type_C_1510;size=200;
GACTGGTTCCACCCCACTTTGGGGGTTCAATTGCAAC
>Beppu.type_C_1511;size=200;
TTTAAATCACTTAAAAGAATGTAATAATACGCGCCCT
>Beppu.type_C_1512;size=200;
TCAAGGTGCGCTTTGTAACTTCAGAACCGACGTAG
>Beppu.type_C_1513;size=200;
TTTACTAGGAACAAGACAAGTAGTCAAGAGGCTGAG
>Beppu.type_C_1514;size=199;
TGTATGGGACTTGTGTGCCTCCTGTGGTTTTACCA
>Beppu.type_C_1515;size=199;
ACATTCTCCAGTTATCAAAGCAGTAGACTCTATTGAATT
>Beppu.type_C_1516;size=199;
CGTCCTTGGTCATCTAAATGAGTCGGCTAAAAAGAT
>Beppu.type_C_1517;size=199;
AGAAACATCTAGAGCTGATTTAGTTCTTTTTTTTTG
>Beppu.type_C_1518;size=199;
GGATATTCGTGGAGTCAAATATCACAAATTGTTTACGG
>Beppu.type_C_1519;size=198;
ATTTATTGAGCCACTTCATGCTCTCACCAAAAACAA
>Beppu.type_C_1520;size=198;
AGCTTCAGCTTTCTAATCACGATGTTGTGCGTGGTA
>Beppu.type_C_1521;size=198;
TTGTTTAAAGTATTATTTGTTCGTGAGAAAATATAC
>Beppu.type_C_1522;size=198;
TTGATAGACCCAGCAAGGACACTAGAGCTATATGCAG
>Beppu.type_C_1523;size=198;
TATCGGTAGTATGCAGATATGGCTGAACGAAGTAAAA
>Beppu.type_C_1524;size=198;
TCCTCGGGCCGAGGGGCTCGGGGAAGACTTATCTCT
>Beppu.type_C_1525;size=198;
CATCAATATGAGGGGTAAAGATTACCTGCAAAAACG
>Beppu.type_C_1526;size=198;
ACACTCAAACTGCTGTTTCGCAGACCCGTCGTAATCTAGGG
>Beppu.type_C_1527;size=198;
TGCAATAGGGTGTAGGGAGTGGAATTGAGCCAAATCG
>Beppu.type_C_1528;size=198;
GGGCATCGGGTGGATTTTTAGCATTCCTGTACAGCG
>Beppu.type_C_1529;size=197;
GCATAGAGGGTACTGGCGATTTGTAAGAACCTTTGA
>Beppu.type_C_1530;size=197;
CTGGGCGGTTTAGAGAACTTAGGGAGTGGAATCTCTT
>Beppu.type_C_1531;size=197;
ACCCTTCTAGACAGGTACCCACCAGAGGTCTCCCAGGAAT
>Beppu.type_C_1532;size=196;
ACTATAATCCTCTTATTGGTAACAATTCTTGACCATTA
>Beppu.type_C_1533;size=196;
ACTCTTTTACTTTTTCCACAGGTATTTGTGTGGGGTCTT
>Beppu.type_C_1534;size=196;
AGTACGTCCAGGTGAAGCCCAGTACTTCGTCTCTTCCA
>Beppu.type_C_1535;size=196;
ACCGAGTACGGAATATTTCGAAATAGACATAGGAAATAGTGC
>Beppu.type_C_1536;size=196;
AAAAATGAGTGTGAGCCTCATCGACAACAAATAATGTA
>Beppu.type_C_1537;size=196;
TAGCAGTAGAAAGCATTAAAGACACTACCACAACTG
>Beppu.type_C_1538;size=196;
ATTTAGCACCGTTAGGTTTCGGTGTAAAATTACCAAT
>Beppu.type_C_1539;size=196;
CACAAACCATGCACGAATTCTAATTCTTAATTTTAC
>Beppu.type_C_1540;size=195;
ACCGGATACATTGGTACAGCACCCTGAATAGAGGTTAGGA
>Beppu.type_C_1541;size=195;
GATGAATATGAGTGAGGAAAATGGCTAAGGGAAAGAAAG
>Beppu.type_C_1542;size=195;
TCGTTTACCACGAGAAATTAGGCTGAAGTCTTCTA
>Beppu.type_C_1543;size=195;
ACTAGGCTCGACGATAAGTCATACTGTATCAGGATTCGT
>Beppu.type_C_1544;size=195;
TACAATCTTTCTGTGAACTCCTCAAGTAACCAGTGGA
>Beppu.type_C_1545;size=195;
CTCATCATCGTCATCGTCATCGTCATCATCATCAT
>Beppu.type_C_1546;size=195;
TAGTAGTTCTTGAGACTGCTTATTTAGTAGATCCATGTTGT
>Beppu.type_C_1547;size=194;
ACTAGATAGGATTTACCTGAGCGTTTACGCCCTATTA
>Beppu.type_C_1548;size=194;
ACGCACGCCTCATCATTGTTCCTCACCTAGGATGAATT
>Beppu.type_C_1549;size=194;
CCGTTGACCGTGTTCAATGAAACTAAGAACGGTATTG
>Beppu.type_C_1550;size=194;
CTACCGGGGCCTGTGTCGGTGGTCGTGGGGCTACTGA
>Beppu.type_C_1551;size=194;
TTGGTATAGATGTCGATACACTTCCTCCCGCTCCACC
>Beppu.type_C_1552;size=194;
ATGAGAGGCAACGGTAAGGTCCCAATTACGACATCG
>Beppu.type_C_1553;size=194;
CTTCAAGTAAAATTTCATAGCGATGCCAAGTTTCATCT
>Beppu.type_C_1554;size=194;
AATCTTGGAAAAATTCCACAGAAATATATATCCATAA
>Beppu.type_C_1555;size=194;
ACCTATTGCGACCGCTACTATAACTACTATCCTGTTGT
>Beppu.type_C_1556;size=194;
ATTTTCTAGAAGCGAGGAACGATGCCTGATCGTTGGATT
>Beppu.type_C_1557;size=194;
ACTCATATACGAAATAGAAGTGGTGAAATAGGTGAGT
>Beppu.type_C_1558;size=194;
AATTACTAGTACAAAACGGCTACAACCTTAGGGGTTA
>Beppu.type_C_1559;size=193;
GCTAAGGCTATATTCATTACTGACAATGAAAAAT
>Beppu.type_C_1560;size=193;
TAAACGTTAATTCCCTTATATCGGGGAAAATTTTTA
>Beppu.type_C_1561;size=193;
CAGGCTGATTTTTTAAATAATTCAATCTGACGCTCATT
>Beppu.type_C_1562;size=193;
AGGCTAAGGAGCAATACTATCCACTTCTCTGGATAGA
>Beppu.type_C_1563;size=193;
GTCTACTTCTTTCTTCTACTAGAAAGAGAAACGAAAA
>Beppu.type_C_1564;size=193;
CGAAATAGGAATATTCACAGTTAGACCGCTAGAACCG
>Beppu.type_C_1565;size=193;
TGCCTGGTAGGTAATAGTAAGGATATGAAGTATTGCTA
>Beppu.type_C_1566;size=192;
ACGGTATGTCGTAGTTCCAGCTGACTGGTGTGTACTGC
>Beppu.type_C_1567;size=192;
CACGTGCAAATATACAGACACAGTTCGAGAAACTCT
>Beppu.type_C_1568;size=192;
TTAGTCTACCTGACTAGGATGCATAAGAGGGGAATAA
>Beppu.type_C_1569;size=192;
GAAAAATGGGGGGTAGAAACATGAAAGACGAATTTA
>Beppu.type_C_1570;size=192;
TTTTTCACCGAGTAGAAAAGGAAGATCCTAATTA
>Beppu.type_C_1571;size=192;
ACCCTCACCTTCTGTTTCACCATCCTCACGCTTGGGGGA
>Beppu.type_C_1572;size=192;
GAGTTTGTGCGTACAAATTTAATTCTGACGGATTTGA
>Beppu.type_C_1573;size=192;
ATGACCAAGTTGCTGGATGGTCCCTGTTCGAACTGGGG
>Beppu.type_C_1574;size=192;
TTCACGGCACTTTCATGTATATTCTCGACGCGGAGAAG
>Beppu.type_C_1575;size=191;
GGACATCTACATTTCGAATTTGTGCTAGGGAGTGAGGA
>Beppu.type_C_1576;size=191;
TGCCTATCGACAGCAGTCAGAGCCTGCGATAGCTCG
>Beppu.type_C_1577;size=191;
ACGGGGACGGGTCATGATGAGGGTTCCAGTGCTGAG
>Beppu.type_C_1578;size=191;
AACCTATTCCGTATTAGAGACCATAAGAGATTGTGG
>Beppu.type_C_1579;size=191;
ACAGGACGATAAATTAATTGGATTAGCTAAGTCCTAAGTGA
>Beppu.type_C_1580;size=191;
TTCTATCGTATTTCAGTGAAAAAGAGCTAGAAAACGAG
>Beppu.type_C_1581;size=190;
ATTGATAATCAAATAATACTAAAGTGTCCACAAACT
>Beppu.type_C_1582;size=190;
CACTACCAGAGAATTGAAATTGTGTGCCTGCGAAATA
>Beppu.type_C_1583;size=190;
GTATTCCCACTCTTATCGTTACTTTCACGTTCTCTATC
>Beppu.type_C_1584;size=190;
TCTATCATATCAACTAGCTCCTTAGGAAGCTGTATAGT
>Beppu.type_C_1585;size=190;
ACAATGTTTCGTCGTCGACGTCTTTACAGACCTTATTTT
>Beppu.type_C_1586;size=190;
TGTAATAATTGATCGACTTCCATCGGTAATACGTCAC
>Beppu.type_C_1587;size=189;
AGAAAAAGAGATAAGTAAAGAAGGAAGCGTTTTATCG
>Beppu.type_C_1588;size=189;
CACAGAAGATGCAATTAGTACAAGAAGGAGAAGAAT
>Beppu.type_C_1589;size=189;
AATCTGTATCTCTTTGGTATATTCTTTTGGTGTTC
>Beppu.type_C_1590;size=189;
TTCCCGGTGTTGGAAACCGGGGAGTTTACCTTTGAAA
>Beppu.type_C_1591;size=189;
ATGGGTTCCCGTGTGGCCATTGCTTCCGGGTCTTAT
>Beppu.type_C_1592;size=189;
TGGTGTAGCTCGCGTAGATCTGTTTCGTCACTCCAGG
>Beppu.type_C_1593;size=189;
AGATCTAGTCATGAGTCAATCAGAAGAAAAACCAGTTGA
>Beppu.type_C_1594;size=189;
GCCATCATTATCACAGTGATGAAAGTACCAGATTTT
>Beppu.type_C_1595;size=189;
CGTTAAGTGAGTTCAACCCATCAAATATTACGACATT
>Beppu.type_C_1596;size=188;
CCAACGATCAATAGAACAGCAACAGAAAAGAAGGTAAT
>Beppu.type_C_1597;size=188;
TCTACTATAGTTCCCTCAGGATGGAAGAATAGATGAC
>Beppu.type_C_1598;size=188;
CTAATGCCATTCCAGAATCAAATCAAGAGCGTGATC
>Beppu.type_C_1599;size=188;
AAGGTGTAGATGGTCTCGGTAAGACCACATTGGCTAAAG
>Beppu.type_C_1600;size=188;
CCACCTCCATGACAAAATTCGCCATCGTCTGAAGTG
>Beppu.type_C_1601;size=188;
GCTTAGAATATGTAGCGGTATACCGATTGAACACCCATG
>Beppu.type_C_1602;size=188;
CACTCATCTATATTGCCGTGATTTTGGTATAGCAGTG
>Beppu.type_C_1603;size=188;
AGTCCGTCAATCTCAAGGTAAACACCAGTGGGACTG
>Beppu.type_C_1604;size=187;
GTTCAAATAGCTGAGGTCCTGAAGGTCTTTCAGGAAC
>Beppu.type_C_1605;size=187;
TTGATAGAGCCTGACGGCATCTTCCTTGGGACGGATG
>Beppu.type_C_1606;size=187;
TAATGAGTATCAACAAATATCAGGTAGAGCAGGTAGG
>Beppu.type_C_1607;size=187;
TACTTTCTAGATGTCCTTTATGAGGAAGTAGAAAAAT
>Beppu.type_C_1608;size=187;
GAGGTGTGGAATTATAGTCTTCACCGGGATAGTAGA
>Beppu.type_C_1609;size=187;
AAGGGATTCCACGCTGGGAAGAAACATCCCGGCAG
>Beppu.type_C_1610;size=186;
AGAGACCTCCATCGTCATAACCTCCTTTGCGTTAACT
>Beppu.type_C_1611;size=186;
GACCCAGACCCTTCAAGCCTCTTCCTAGTCCTGTCTAT
>Beppu.type_C_1612;size=186;
TTGTTCTGCCTATCCAGTCTATAGCTAGTACACTGT
>Beppu.type_C_1613;size=186;
CAGACAGACCAGGGTTTTGCCAAGGTATTAGTAAGT
>Beppu.type_C_1614;size=186;
TGACTATCCTAGCCCCCGGACTGTAGGCGTACGTCTGT
>Beppu.type_C_1615;size=186;
TTCCGTTAATCTTCGCCTTATACTCTATCAGTCTCTG
>Beppu.type_C_1616;size=186;
AGAAACCTGATGTCCATCTTTTCCTAGAAATATATT
>Beppu.type_C_1617;size=186;
AACATCTTTCTTTCTCAAGATGTCGTCATTTGAAGAG
>Beppu.type_C_1618;size=186;
AACAGAGATAACCATCTATTTTCTCCTTCTCTATTA
>Beppu.type_C_1619;size=186;
CAGGTCCACCGTCAGCGGGATATGCTGATGTCTATGTGGG
>Beppu.type_C_1620;size=185;
GCGTTCAGGCTGAGACATTCTGGAAAAGGTTCTTTC
>Beppu.type_C_1621;size=185;
GGCAAAAAGGGGGGCAAAAATCTGGATTCGAGTCTTT
>Beppu.type_C_1622;size=185;
ATTGCTTGGATATACTTTACCCTCTGATTCCCTAGGC
>Beppu.type_C_1623;size=185;
CTATTTCTTCGTAATACTAACCATACTGGATCATAAC
>Beppu.type_C_1624;size=185;
CATACATTTTTTTATTGGTGAGTGTTTCATTTAGTCG
>Beppu.type_C_1625;size=185;
TAAGGAAACTGGGAAGAAGTGGTACGAGGGGAGAGTG
>Beppu.type_C_1626;size=184;
ACACACTTGTCTCAGAATTTTCTTCCTCTGTCTTATACTG
>Beppu.type_C_1627;size=184;
CTCTCCTCTTCCTCCTGGTTAAGTTTTATCCTCTCGGC
>Beppu.type_C_1628;size=184;
GGCGAAGACGTACCCGTCAGGATATCCCTATCTCCAGG
>Beppu.type_C_1629;size=184;
CTTCAGTGTATATGACATAGATGTCTACCCTTTGTAGTC
>Beppu.type_C_1630;size=184;
CAGAAAATGTGCAGATTGGCTTAGACAAATTGGATTTGT
>Beppu.type_C_1631;size=184;
CACGCCTGAAATTCCTCGTTGTTTGTAGCCCAGACCTTG
>Beppu.type_C_1632;size=184;
TCTTTCACCACTGAATAGCTCCATAATAACGCTGTTAA
>Beppu.type_C_1633;size=184;
TCGAAGCTCTGCTATTCCAATATCTTCAGTATAATTTA
>Beppu.type_C_1634;size=183;
TCTTCTACGTGAAATTCCTGTAACAGTGAGAAGCAG
>Beppu.type_C_1635;size=183;
TTCTTTGTTCGTCTTCTTCATTTAATTGGTTAGTAGG
>Beppu.type_C_1636;size=183;
TGACGATGATCAATCGAAAGTTCTAAGTGTAACGA
>Beppu.type_C_1637;size=183;
TGAGAAAAAGAGCCGAAGACGTTGCAAAGATTATAGA
>Beppu.type_C_1638;size=183;
ATATTCACTAGGCAGGATCTGGGAAGCGTTTAAACC
>Beppu.type_C_1639;size=183;
GCGATGATGGACTGCTTGGGTTTCCGGGGATTGCGCC
>Beppu.type_C_1640;size=182;
TCGGCATTCTAAGTGACGCAACTATCTCTAGCGTCCAAAT
>Beppu.type_C_1641;size=182;
AAATTCCAAAACAACCTTAGCAGTGCTTTTTGAGTC
>Beppu.type_C_1642;size=182;
TCCAGAAGAACGCCAGGACGAATGCGCCCGCAACCGTACC
>Beppu.type_C_1643;size=182;
AAGGACAGAATTAGGGACGTGATTGTGAGACGATGGT
>Beppu.type_C_1644;size=182;
AGGGATAAAAGTGAAGATGAGGAGATGGAAAAGGGAAAGGG
>Beppu.type_C_1645;size=182;
GTTAAGTCCTAAGTGATAATAATTGGGAGTGATAGAT
>Beppu.type_C_1646;size=182;
TACTCTGCCTGATTTTCGGCTAAGAGAGATTGCCATG
>Beppu.type_C_1647;size=181;
TGGTAGAATAATATCTTCATGTTGTATCGCATAACA
>Beppu.type_C_1648;size=181;
TAGAACCTGTCGATCATATCTACGATAAAATTCGTT
>Beppu.type_C_1649;size=181;
GTATCATCAAGAATCACGTGTATCACGTGTATCAGG
>Beppu.type_C_1650;size=181;
TGGATTAAACCGCGGATTATTACGTGTGAGCCACCA
>Beppu.type_C_1651;size=181;
ATTTTAGGAGACGGCAGGAGATAGAGAAATTCAAAAAGCA
>Beppu.type_C_1652;size=181;
TACGCTACAGAGAACGCAATAAGTGACGCAGCTATC
>Beppu.type_C_1653;size=181;
AATACTTGTGAGTACTAATGATTAGTGAGGAGAAAAA
>Beppu.type_C_1654;size=181;
AGGAAGTTCAACGTACCAGTCCCACTGGTGTTTACCTT
>Beppu.type_C_1655;size=181;
ATAAGCGATTTTTTCAATAGTATCACACCTGCACTAAAA
>Beppu.type_C_1656;size=181;
TAAATAGATTCTCCTCTTTGTGATATTCTCTCTC
>Beppu.type_C_1657;size=180;
TGAACGTAGTGTCAGCAATCAAGTACCACATGGATC
>Beppu.type_C_1658;size=180;
TGTTGGCATTCTCCTGGTCTCCCCCGACGGGGAGAG
>Beppu.type_C_1659;size=180;
TTCCCGATACGCTTGCATATTTCAATCTCAGATACTT
>Beppu.type_C_1660;size=180;
TACAATGATAGAGGGGATCTACTAATTCCTTTCCGCGC
>Beppu.type_C_1661;size=180;
ATCATAATAGGAATCATGGTTATGAGGTGAGAAAATGG
>Beppu.type_C_1662;size=180;
ACAATTACCGCAATATGGAACGGTACCGCATGGATAACC
>Beppu.type_C_1663;size=180;
CACCAAAACCTAACGGTGCTAAATCAACTTCAAATT
>Beppu.type_C_1664;size=180;
ACTGGTGCTAGCTCTTCTCTTATCGTAACCAATCTGTC
>Beppu.type_C_1665;size=180;
CTTTCTCACTCACTACTTTTTCAGCGATTTTGCTCTTAG
>Beppu.type_C_1666;size=180;
ACTGGAGGATCAAGCAAAGGAGGAGGCACAGAAGATACT
>Beppu.type_C_1667;size=180;
TCAACTTCAGTATTCTCATCCTCTTGACTATCATTAT
>Beppu.type_C_1668;size=179;
CCAATCCGCTCGGTAGGGAAAGTGAGTAAACATTA
>Beppu.type_C_1669;size=179;
AGAGCAGGAGAGAAGACTATTTGAATGTAAAATGGGG
>Beppu.type_C_1670;size=179;
GCAGGAGATCGCACAACTCTACTTTGAAGAAATAAAAAGAG
>Beppu.type_C_1671;size=179;
AAAGCATCAACAATAGCACCAGCAACGTTACCAAATA
>Beppu.type_C_1672;size=179;
TCATGTATGGATGATAGGTTGGGGAAGTGATAAAG
>Beppu.type_C_1673;size=179;
TTCTCCACATATGTTCTAGTGTAAACATGCTCTTCATA
>Beppu.type_C_1674;size=179;
TTTGACACAGAAAACGAATGCGAATGCAATTTCGT
>Beppu.type_C_1675;size=179;
TGAAGAAAATTATGGCAAAAATGCCTATTGCTTCAA
>Beppu.type_C_1676;size=179;
ATGTTAATGCTAACGCTAATACTGTCCCTGATATTCC
>Beppu.type_C_1677;size=179;
ACGATGTATTGTATATAGATCTTACAGAAGAAGAGTTAAC
>Beppu.type_C_1678;size=178;
TTTTGTTTCTTCTTTCTTCTCCTGAATCTCTTTCGGT
>Beppu.type_C_1679;size=178;
TATAGAAGTGTGGGCAGTCAGTACCGCCAACTACAT
>Beppu.type_C_1680;size=178;
GCCCTGGGATCAGTAATTGAGAGACCTCCATCGTC
>Beppu.type_C_1681;size=178;
AGATGACCTATGAGCAAGCCAAAGTCTTCGCACAATC
>Beppu.type_C_1682;size=178;
ACCATCTTGATGAATTAGACTTTGATTATGTTGTTGTAGA
>Beppu.type_C_1683;size=178;
GAGAAAAAAACGAACCCGTTCACGTACTTTGAGAAGT
>Beppu.type_C_1684;size=178;
TTAGTGACAAAACTCCAAGTCTGTGAGGCTGAGAAAG
>Beppu.type_C_1685;size=178;
ATGTACACCTGAGTCTCTTGTTGAGCCTCTTGTTGT
>Beppu.type_C_1686;size=177;
ATATTGTAACTTTCAAGATCTTGTTAGGCAGTAAG
>Beppu.type_C_1687;size=177;
CATGCCATCAATCAATAATGCGAGTACTATTGTTCTTA
>Beppu.type_C_1688;size=177;
TTCGGTTTACGGTTAGATTAGTTCCACATATTCCATT
>Beppu.type_C_1689;size=177;
TGAGACCTACCAAAGCTATGATTGTCTCTACATCATT
>Beppu.type_C_1690;size=177;
CGTATGAGGGAGGAAGACTAACCGAGGGAATAGAGC
>Beppu.type_C_1691;size=177;
TTATCGTAGACCATAACATAGTATACCCGTGTGTTCT
>Beppu.type_C_1692;size=177;
GAGTACATGCATTTCTCGGCACAGCAACCTTTACCATAC
>Beppu.type_C_1693;size=177;
AGCAGCTCAACCCCGGAATTCACTTCGTTTTCCAG
>Beppu.type_C_1694;size=177;
ACTTGAGTCTTTTAAACATTTTTATGTTCTCTATATA
>Beppu.type_C_1695;size=177;
AAGGATCTTCTCACAGAGGCAGCACTTTCAGAGGGGTCT
>Beppu.type_C_1696;size=177;
ACAAGCCAAAGCCCATACAACAAGAAGAGGATAATGA
>Beppu.type_C_1697;size=177;
ACAGGTGTACGCATGAGACTACCTAGCCTAAAGAGGATGA
>Beppu.type_C_1698;size=177;
TGTTCAAGTGCTTAAGTATGGAACACCGTTCAGCC
>Beppu.type_C_1699;size=176;
TAGAAAGCTAAGACACTAGGTCTACAAGACAAAAAC
>Beppu.type_C_1700;size=176;
TCATTTCCCTGCTTATCGCGTCCGCATCGTTTCTGGAAT
>Beppu.type_C_1701;size=176;
AGTACGTCGTAAGCATCTTTCCCGAACAGTTTCAGGG
>Beppu.type_C_1702;size=176;
ACTCTTAGTTACGTCTACGTTTTGCCACTTTATACCGAA
>Beppu.type_C_1703;size=176;
CTTCAAATTGCTAGCGAAAAGCCATGTCGCAAAAAC
>Beppu.type_C_1704;size=176;
AGTTCGAGTCTACAATATACGTGTAATTCGACGAAGT
>Beppu.type_C_1705;size=176;
TTTGGGTCCTGAACCGTGATCTTTCTGTAGTCCACGA
>Beppu.type_C_1706;size=176;
GAGCCGTACTGGTGATACTATCGTGACGTTCACGCCAT
>Beppu.type_C_1707;size=176;
CAAATGGAAGCTAAAGTAAGAAAAGTTGTAACAATGTT
>Beppu.type_C_1708;size=175;
ACTACCCCTTCCTCGTTCTGTTGTATTTCGTCATCT
>Beppu.type_C_1709;size=175;
GCAGAAATCATGATGCTTTCTACTAAAGGTAGAG
>Beppu.type_C_1710;size=175;
TAATGAGATTTTTTTGAGGATGTACATTTTTTCACCCCCT
>Beppu.type_C_1711;size=175;
ACATCTGAAGTAGTAGCTTCAGCCTTCAGCTGGCAA
>Beppu.type_C_1712;size=175;
TCATTTGGATGATAATCTCTACCATCCGGAAAAATTAC
>Beppu.type_C_1713;size=174;
ATAGGTCCTCGGCTTCACCGTTTTCTCTTTATCCAGAATA
>Beppu.type_C_1714;size=174;
TTCGCTGAAGAGAGCGAATTGATAAGAGCTGACATC
>Beppu.type_C_1715;size=174;
TCGCTTTCTATCTCGAACTCTAAAACCGCCTTGGTGG
>Beppu.type_C_1716;size=174;
ACTCCGTCATGAGTATTTGACGAGGAACAGAAGAGA
>Beppu.type_C_1717;size=174;
AAAGCTTTTCTGTCGCCTGAAGAGAATGAAGAGGATCGA
>Beppu.type_C_1718;size=174;
CGCCGGGAGAGTTTGGAATTTCTATAGGTAACATGTTG
>Beppu.type_C_1719;size=174;
CCAGACGGGATTTCTCGGGATCTCGAATTGATTTAT
>Beppu.type_C_1720;size=173;
GTGAATCCTGTTGTAATGTCTTGTATTATCGTGTTACCTA
>Beppu.type_C_1721;size=173;
TCAATAATACATGTTCATTTGGAGAAATTACAAAACTT
>Beppu.type_C_1722;size=173;
TCCTAATATTGACGTGATAAAAATAGACTAGAGTAA
>Beppu.type_C_1723;size=173;
TAAATACTCCTCAGGGTATATTTATCCCGCATACCGA
>Beppu.type_C_1724;size=173;
ACACAACAAGAAATGGATATCCAAAAGATATGCCAAAA
>Beppu.type_C_1725;size=173;
TCGGAATATCTACTAGATATAATTGCGAGGCAAATA
>Beppu.type_C_1726;size=173;
GAAGAACATAAGACGGCGTTGGCGTTAGGGGTTGGCGTA
>Beppu.type_C_1727;size=172;
AAGTTATTAGGCGTGTTACGCATTGACAGTATAGACTT
>Beppu.type_C_1728;size=172;
CAGAGACAGAGAACAAGCCAATAACATACGTAATGAA
>Beppu.type_C_1729;size=172;
TAGGCCTAGCTATCCCCGTAAAGAAAAAGCATCATGA
>Beppu.type_C_1730;size=172;
TAGTTAGTAGTCCGTTTTCTTCTAATATGGGAATCCA
>Beppu.type_C_1731;size=172;
AATGTGATATTTGCGATACTTCCTGTTCCCTCGAGTA
>Beppu.type_C_1732;size=172;
AGAGGACTAGGTTCTATCCCTCCTTCAGTCCTCATGAT
>Beppu.type_C_1733;size=172;
AAGATGCGGAAATTGATGTTGTTGAAATAAAAGGTT
>Beppu.type_C_1734;size=172;
ACAATATGGCACCCATGTTTTTACAGTTTCATTTCAA
>Beppu.type_C_1735;size=172;
ATTCTCTCTGGATTTCTGTGAAACTAACAAAATATA
>Beppu.type_C_1736;size=171;
GGTATGTCTCGAAGTATATTTCGCTTGCGAATAAGTT
>Beppu.type_C_1737;size=171;
CGAGACTACCTGGAACGACTACGAGATTATACTTTTCCA
>Beppu.type_C_1738;size=171;
TAGATTTCGTGAAGAGTATAGAGGGGAAGAAAGTGTA
>Beppu.type_C_1739;size=171;
TGGAACGTGAAAATAGTACTTTCAAATGCACAGGTGAAT
>Beppu.type_C_1740;size=171;
ACCTTAGACATGGTCAACCCCAATCGATTGAGAAGCCA
>Beppu.type_C_1741;size=171;
TAGATAATCTCCTCTAGTTCCACATTTCTCACCCGAGT
>Beppu.type_C_1742;size=171;
TGGCTGACTCTCAGTGATCCAGATCCCATCATAATCA
>Beppu.type_C_1743;size=170;
TCGCCATAAATCTTCTTTAATCTGTCAATGAGGAGGG
>Beppu.type_C_1744;size=170;
AGCCTCAAACGTGAAGTATTTCCCCGACCAAAAATGGT
>Beppu.type_C_1745;size=170;
TCTCTTTATTTTTAGCAGAGACTCGATATACTTTAATTCA
>Beppu.type_C_1746;size=170;
ACATGAAGAACCGGTAAGAAACGCGCTAAGGGACATCT
>Beppu.type_C_1747;size=170;
ACATTTTGTCAAATGGATTTTCCTTCTGAAAATCATTTT
>Beppu.type_C_1748;size=169;
CGTCCTCGCTCGATCAATGTCCTCAAGAAGTGACCT
>Beppu.type_C_1749;size=169;
ACGAATATACTGTGAGCGTTGTCGCCGTTCCATTCCCT
>Beppu.type_C_1750;size=169;
ATTTTTTGATGTTGCGACGGGATTTATTTTTTCCGTAG
>Beppu.type_C_1751;size=169;
ACTTTTCCCCTTAGCCCCAATATCGGCTAGTTTGAGCT
>Beppu.type_C_1752;size=169;
AACTTTATCGTGTAACGGTAACTAGTACAAAAGTATGT
>Beppu.type_C_1753;size=169;
GAGGAGGGAAAGGTACTTAACGACGTCGAAATGGAA
>Beppu.type_C_1754;size=169;
AAAAACTTGAAAGCAGAGAGTTTGATTCCAGTGTATAC
>Beppu.type_C_1755;size=169;
ACATAGCTAGGGATAACTCATCCATGTACGGCGTGCCGT
>Beppu.type_C_1756;size=169;
ACCTGTTGGAGAACCGCTAGTTATTTGCGAAAGCGGGGG
>Beppu.type_C_1757;size=169;
TCTCCGTCTCCTTCTCCATCTTTGAGGTTCTTGACCTT
>Beppu.type_C_1758;size=168;
GTTATATTTACAGTTCTTAGTAGATGATTTTGATAT
>Beppu.type_C_1759;size=168;
TGAGTGAAACTCCAGACGGAAGGAAGATACTTTATCGGA
>Beppu.type_C_1760;size=168;
ACCGGCGTCGGTGGAACTGTCTCAGCTAGTTGGGTACTTTC
>Beppu.type_C_1761;size=168;
TAGAAGAGGGAATACTATTGAAGTAAGCGAAAATGTG
>Beppu.type_C_1762;size=168;
TTCGATGCAACTACTGTTAATGAGTATATACCTGG
>Beppu.type_C_1763;size=167;
TAGCCCAACCGAAAGACAAGATGAAGGCTCCGATAGC
>Beppu.type_C_1764;size=167;
TGTTTGATCGCTTTTTGAATCCATCTTTTCCTAGCCAT
>Beppu.type_C_1765;size=167;
TAATATAACGGACATAATCAACTATTTTTTCATCAAGA
>Beppu.type_C_1766;size=167;
ACGTACTGTGAGAAGTTCTTCAGCCCCGTGAGAGACTGG
>Beppu.type_C_1767;size=167;
TCCCTCATAGTTCTGTGAGGCACATACATCCCCCTC
>Beppu.type_C_1768;size=167;
ATTCAAAACAAGTTAGAAGATCTTCACTATGAGAATG
>Beppu.type_C_1769;size=167;
GGGAATGTTCTCGATAGGAGTTACGAAGTTCACCGATTT
>Beppu.type_C_1770;size=167;
CTCCTCGTCTTGTTGAGGAGTAAAGGAGCACTGCC
>Beppu.type_C_1771;size=167;
TGCAGTAGAGAGTGTAGACCCGCTTGGCTGTGTTGT
>Beppu.type_C_1772;size=167;
CCCCCTATCCACACTGTAGAAAATGATGTATCTAGTTTTGC
>Beppu.type_C_1773;size=167;
AGCTCTCTGCCTTCAAGTATTAATGAAGCCTGAACCGG
>Beppu.type_C_1774;size=167;
AGGGGTGAAACCCCTTATACTGTATCTAGAGACAGAAG
>Beppu.type_C_1775;size=166;
TCATACGTGGTTATTATTATTCTCTCATCTACTTTTT
>Beppu.type_C_1776;size=166;
CTCGCTATTTCCAAGCTCCCCACCTCCGTGCGTTTT
>Beppu.type_C_1777;size=166;
ACGAAAGTACTGACGAAAGGACTATACACCGTACCTAG
>Beppu.type_C_1778;size=166;
TGCAGCGTTTCGAACAAGCAGTGAGGGAAGGAGACGA
>Beppu.type_C_1779;size=166;
ATGGAGAGAAAAGGAGGTAAAAAAGTTCCTCCGGGT
>Beppu.type_C_1780;size=166;
ATATCTCTTCACTATACTAATTTGGTTTTTCCTTGTATTTTC
>Beppu.type_C_1781;size=165;
ATTCTAGAGTTCCTGAACTAGTTATCGTGATGAAGTC
>Beppu.type_C_1782;size=164;
ACCAACTGAATTTTACTTCGTCGAATTACACGTATATTG
>Beppu.type_C_1783;size=164;
GCCGGAGGCTGGTAAGACCCTTCTCGTAGAGACCT
>Beppu.type_C_1784;size=164;
CTGAAATCTTCTCTGGTTCCGGCGCAAAGAACTCGT
>Beppu.type_C_1785;size=164;
ATTATTAAACCTGTTTTCATGATACCTTCTACCGT
>Beppu.type_C_1786;size=164;
TTATGGCACAGGAACACCACCCGGTGCAAATGCTGC
>Beppu.type_C_1787;size=164;
CTAAGTTCTTTCTCTCTTCTGCGTTGTCTACTATGA
>Beppu.type_C_1788;size=164;
TTAATAAGAAAGCCGTATAGTAAACTGGGGAGTTAA
>Beppu.type_C_1789;size=163;
GATGTATACGCGATAAACAAGAGGCTGTCGAGGAGCGAG
>Beppu.type_C_1790;size=163;
CATCATGGCAACAATGGGATGGGGAGCAATGGGTA
>Beppu.type_C_1791;size=163;
AACAGCTCCAGGTCTTCTTTCGATATAACATATGAA
>Beppu.type_C_1792;size=163;
TGACAGGTCCACCTTCAGCGGGGTACGCTGATGTTT
>Beppu.type_C_1793;size=162;
TGGTAAATGAAAGTTTATATATCCACGTGTGGCATT
>Beppu.type_C_1794;size=162;
AATTTTTCTTTAACTCCAGTCTAAACAAAAAGGTAA
>Beppu.type_C_1795;size=162;
TCACAAAGTATATCAGCAGGCTCAGGAGGAAATGGA
>Beppu.type_C_1796;size=162;
TTTAACGCAAAAACAGGATAACACATTCAACGGAAAA
>Beppu.type_C_1797;size=162;
ATAACCCTGTTTTCTTCATCGGAGAAAATCTAGTAATC
>Beppu.type_C_1798;size=162;
TTACAAGAGAAAAGAACTTACAGTTAGCTCAATTACTT
>Beppu.type_C_1799;size=162;
CTGAGCGGTTAGACGAAGAGAGGGAGGCTCTCAA
>Beppu.type_C_1800;size=162;
CAACATTGTTCATTACGCTGTTTATTTCGAAGGAAACAT
>Beppu.type_C_1801;size=161;
AATTTTGATACATTAAACTAGCAGTTTTAGGAGTTAT
>Beppu.type_C_1802;size=161;
TGCGCTCCTAATTTTCTTGATAACCAATGGGTTTCAC
>Beppu.type_C_1803;size=161;
AAGAAAAACGTGAAGAATTATTTCAATTTCTGGAA
>Beppu.type_C_1804;size=161;
AATATCTTTTTCAACAGCTCCAATGAAAGTGGCTCA
>Beppu.type_C_1805;size=161;
CTACTGTCCTTCAGTTATTTGGGGCACCCCTAGAAT
>Beppu.type_C_1806;size=161;
GCAAAACTAGATGCATTACGTTCTATCGTATGAAT
>Beppu.type_C_1807;size=161;
TACTACATCTACACGCTGCACTATTCTCTTTATGAGAA
>Beppu.type_C_1808;size=161;
TATGTAGTAGAAAAGGCGAAAGTGGTGGAAAAAGCCAA
>Beppu.type_C_1809;size=160;
AAGTGCAGTGTTTTTACGGAATAGAGTGCGTTGGTCCCGT
>Beppu.type_C_1810;size=160;
GGAGGTACTGCAATACGGGACCTCCAAGCAAAAGGC
>Beppu.type_C_1811;size=160;
TTGTTACTGCCAAGTTCTTTGAATGCGAAATAGATGT
>Beppu.type_C_1812;size=160;
ATTTGGATCTAATGTTACTCTTAACTAGAGTATTATT
>Beppu.type_C_1813;size=160;
AAGAAAAGCCATCAGGGCATCACTCCGATTCCGGGAGA
>Beppu.type_C_1814;size=159;
TCTGTGCGAGTTCCTGATTGAGTACATCACAGTCAG
>Beppu.type_C_1815;size=159;
ATAGATAAATTAAGAGAATTAGAACAGCAAGGACAAA
>Beppu.type_C_1816;size=159;
GTGAATTCTTGGCCCTCACTTTCGTTCATGAGGGTCAGG
>Beppu.type_C_1817;size=159;
TCCACTGGTCTTGAAAATTGTGTATGGACTCGTGGT
>Beppu.type_C_1818;size=159;
TAATCTCTTTTTTGATGTTCTTTTTCTCTAATCTGCTGCCGT
>Beppu.type_C_1819;size=159;
AATAGGGCTCAGAGGCCCAAGAACTCCACGCTGTAGT
>Beppu.type_C_1820;size=159;
TGATGCTCTCTAACTTCTCATATGTCGTAATGACAAG
>Beppu.type_C_1821;size=159;
CTCTGTCTTCGAGTCTATTTTCGATGAGTGAGGAAGAA
>Beppu.type_C_1822;size=159;
AGTTTACAGAAATGGCAGAGGCGTCGAGAGGAAAG
>Beppu.type_C_1823;size=159;
GTTCTTCAGTAACACAATGTCAACTGCAAGTGGCTAAT
>Beppu.type_C_1824;size=159;
CCAAACACTGCCAATGCGTCACCCATATGCACAATA
>Beppu.type_C_1825;size=158;
AGAGAGTGAAACCTTGGGATCCTGGGGGTTTCATCTT
>Beppu.type_C_1826;size=158;
AGGGTTTTGAACTTTCATTTTTTTCGCCTATACTCCT
>Beppu.type_C_1827;size=158;
TATCATCTTAATTTATGAGGTGGGATAATATGACAATG
>Beppu.type_C_1828;size=158;
ACGAACGTGAACCAATGTGATTCTGGGTTTAGAAAGTTTCCA
>Beppu.type_C_1829;size=158;
TTTTCGACATTTTCGGCATGTTTTTGTAATTCTTTT
>Beppu.type_C_1830;size=158;
CACTTGTCTGCTTTCTATCCAGGCTATTAGGTCATAG
>Beppu.type_C_1831;size=158;
ACTTCATATCAGGAATCGTCGACGCTTGGCCATATCT
>Beppu.type_C_1832;size=158;
TTAGGATCAGCCACTATTGTAAGTGAAAATACAAAAGC
>Beppu.type_C_1833;size=158;
ACGTTCAAACCTGGCTACTGCACCGAAGGATCCCAT
>Beppu.type_C_1834;size=158;
ACACGGGGGAGTATATCTCGTGTTTTATGGAACAAAATCTT
>Beppu.type_C_1835;size=157;
CTTGAGTCCGGGTCTAGGGAATCTGAAGCCCTCAGAGT
>Beppu.type_C_1836;size=157;
TCCGACCACGTTATAGCGTACGGTTATGCTGGCCTTGT
>Beppu.type_C_1837;size=157;
GTTGCCTTGGCCTTCGTATTGTTTCTTCTCGTCTTTCTT
>Beppu.type_C_1838;size=157;
ACGTCTCTGGTAGTTGAGATAACTTTACAGCTTCTTCA
>Beppu.type_C_1839;size=157;
ACCTGTCCTAGTTTTGTAACTGAGACGTTGCTATCAC
>Beppu.type_C_1840;size=156;
ACGGGACTAATCCACAGACAATTTTCGATGGGCATACTTA
>Beppu.type_C_1841;size=156;
CTGATTCGACTTTTTGAACATACTGAGGAAACTCA
>Beppu.type_C_1842;size=156;
TTCCTTGGGGGGTCGTGATGGAGAAGGGTGATGGG
>Beppu.type_C_1843;size=156;
ACAACAAGGCAAATAACAATGCCCTATCTCCTCCACAGGG
>Beppu.type_C_1844;size=156;
CAAAACGGACGTATTAGTTAATTTTTACGACTGCAA
>Beppu.type_C_1845;size=156;
TTCATCACTTTATGTAAATCAGTTCCTTCTTCTCT
>Beppu.type_C_1846;size=156;
AAAGAAATATATAATCTAAGAAATGAGGAGGCTGAAGA
>Beppu.type_C_1847;size=156;
AATGTAAAATGGGGTAGAGAAATTCAAATTACTGAAT
>Beppu.type_C_1848;size=156;
ACTTGTATACGATAGGCATCATATTCCCTCCTTTTGG
>Beppu.type_C_1849;size=155;
GCCTAGTAGATCATGAGAGTGAAAAGCAGTATAATAA
>Beppu.type_C_1850;size=155;
CGATCCACGGGGCTACAGCTTTTGCATACCTCTCATAA
>Beppu.type_C_1851;size=155;
GGGTTGACCTGGTGGCAGGCAGGTCTCGCTGGTGCG
>Beppu.type_C_1852;size=155;
TTCTAGTCGTGGTAATCGTATTTCTAGTAGTAACGAGGT
>Beppu.type_C_1853;size=155;
TTCCTTTCACATGCGTATAACCTTTTAGTTGATTTGG
>Beppu.type_C_1854;size=155;
TAGTAGGTCACATCGAAGTTAGTTTGTTCAGCGACTTG
>Beppu.type_C_1855;size=155;
TCATTGTCATCGGTCTTTTGTAATGAGATTTTTTTG
>Beppu.type_C_1856;size=155;
AATCAGGTGAAGAGGGCAAAATAAAGGCATATCTGC
>Beppu.type_C_1857;size=155;
TTGCAAGGACATCCGGTTTCGTTCGGACAGGCTC
>Beppu.type_C_1858;size=155;
ACCTCACGATCTCGGCGAGCCGTCTCGGGTACGACA
>Beppu.type_C_1859;size=155;
AGAAAAAATAGAGAACAGAGGCTACGGCAAGATTC
>Beppu.type_C_1860;size=154;
GAAGGACGATAGAAGAATATTTAAAAAGACTAAAGA
>Beppu.type_C_1861;size=154;
TCACAGCAAGCAGAGAATTATATTTCTGCATATCAA
>Beppu.type_C_1862;size=154;
CTTTCAAAACAAGCGAGGATTAATATTGATTTAACGG
>Beppu.type_C_1863;size=154;
CCAAGGGTCACTGGATACTGAACTGTACCATGATATCGA
>Beppu.type_C_1864;size=154;
ACTCAGCTAAGTACAAGAAGAATGCGGAACTAAATGACA
>Beppu.type_C_1865;size=154;
AGTGGATAAGTAAATATATCAGTGCTGAAGCAGCTGA
>Beppu.type_C_1866;size=153;
AGGCCAGGTCTCTCACCTCTATTTCACCTTCCTTCTT
>Beppu.type_C_1867;size=153;
TTGGTGCTAAAGCCGTATTCGGTTATAGTTTTTACC
>Beppu.type_C_1868;size=153;
CGTCCCTTTCTGACCTACTTCATGATCCCGTGGTTTGT
>Beppu.type_C_1869;size=153;
TACATCAACACCGCTAGGGTTATGATAAGGTTCAGGT
>Beppu.type_C_1870;size=153;
TGTAATTTCGTTTGGCGTTTGGTATATACTTTTTTGT
>Beppu.type_C_1871;size=153;
TCAAATTCTTCAACTACTGCCGTTTCAGTTACTCCCGC
>Beppu.type_C_1872;size=153;
TAGCGTACATACCTAACTCGGGGATCAGCGGGAGCACTGC
>Beppu.type_C_1873;size=152;
TCTTTTTAAAGTTTTCAATTTGTGAAGTTTCTCTTA
>Beppu.type_C_1874;size=152;
CTCACTTGGATCACCTTTTCATAGTTCCCCTCAAAAGT
>Beppu.type_C_1875;size=152;
TAGCTCATCCCAATCTACTTCTTCCCCTTCCTGTCCAG
>Beppu.type_C_1876;size=152;
CACACTTTAGAAGATTTTCATTTTTCTCTTAACTTC
>Beppu.type_C_1877;size=152;
ATAGCCCTCGAAAATACTATCCATTTCTTGGACTAGT
>Beppu.type_C_1878;size=152;
TTTTTCCATAATTCTCAAGACGGAATAAGCTTTCATTT
>Beppu.type_C_1879;size=152;
TCTACACGCCGCGCTGTACGCTGTACTACATCTACA
>Beppu.type_C_1880;size=152;
CATCGTAAAGTACCTAACAGACGACGACCTAAACTA
>Beppu.type_C_1881;size=152;
TCCCAGTGACGTCTGCGATCTCTTTGATACTCTTTCCAT
>Beppu.type_C_1882;size=152;
AATTTCGCTTTTATTTTCCATGTTTTTGGGATTTTCTTG
>Beppu.type_C_1883;size=152;
TCATCCCTGAGAAATGGAAAGGGATTCTCTGTGCTAA
>Beppu.type_C_1884;size=151;
CAGGATCAGTCCCGTTTTGGATCTTTAGAGAGATGGGAA
>Beppu.type_C_1885;size=151;
CGGGTACTCCGGTTTTTAGTCCGCTAGCAAAGCTAGGA
>Beppu.type_C_1886;size=151;
GATCACCACACTCTTGATATGTCCCACTCTTCCCATGA
>Beppu.type_C_1887;size=151;
CTATCTAGTATTGATGGTGAAGGGATAAAATGTGGAG
>Beppu.type_C_1888;size=151;
CCATTAAAATTCGGGCTATTACTGGCATATGCAACAG
>Beppu.type_C_1889;size=151;
TCTCTTCTTTTCTCTCTTCACCTTGCTCCATTTTTC
>Beppu.type_C_1890;size=151;
CAACAGTGATAATATGCTTACTTTCAAAAAGTTAA
>Beppu.type_C_1891;size=151;
ATATGTTCAACATATTTCATCTTACAACCCTCTCCA
>Beppu.type_C_1892;size=151;
CATCATCATCAACTATTATTCTAAATAGGTCTATAG
>Beppu.type_C_1893;size=151;
CGCTAAGAGATGGATAAACACTGAATTAGGAGAAGAGA
>Beppu.type_C_1894;size=151;
ATGTATACCCTAACCCGCATCCATTTACCTCTCTGTCT
>Beppu.type_C_1895;size=150;
TGATCGCTTCTCTCGCATCAGTAACACCCCTCAACAT
>Beppu.type_C_1896;size=150;
TCATGAATATGAGGACAATTGAATCATATAAAGGGGG
>Beppu.type_C_1897;size=150;
CATAATTTCCTATAGATGAAAATATGTTCTTCACGT
>Beppu.type_C_1898;size=150;
GTTTCACAGCTTTAGGGGTATAATACATCCACGCTATTGC
>Beppu.type_C_1899;size=150;
ACCCCTGATGCTCATGCCATACCCCTCTGGCACATCTC
>Beppu.type_C_1900;size=150;
TTTCACTTTCGCTGAACACTCTCTCTAGGGCTGGTATT
>Beppu.type_C_1901;size=150;
CGAGAGGACATTCACGAGATTGGACAGGAAGCTGGCG
>Beppu.type_C_1902;size=150;
ACACTTTCTGTATTCTACTACTCCTCCGATCAGGCTCA
>Beppu.type_C_1903;size=150;
GAAATACGGGCCATGTGTAACGATGACCCTGTGAGGA
>Beppu.type_C_1904;size=150;
ACGTGTTGGGTCTCGGTGCCGAGCATTATGTCAAAAGTA
>Beppu.type_C_1905;size=149;
ACTATCTTGTAGGTGAAATCCTTAGGCCTGACGG
>Beppu.type_C_1906;size=149;
TATGAACTGAATAGTAAACTAGATGGAGATGATATAG
>Beppu.type_C_1907;size=149;
CTTCTATGTATTCGGCATCACAAGGGGGTAAAACAGC
>Beppu.type_C_1908;size=149;
AAAAGAATGGGCGTGGAATTTCACGCCACTCCTACAAGA
>Beppu.type_C_1909;size=148;
TACTCGTCTTGTATGTTTTTGCAGTGATACTATACA
>Beppu.type_C_1910;size=148;
TAAAATGTCAGGACAGATACGTAATAGTCGTAAGCAGT
>Beppu.type_C_1911;size=148;
GATTTGGACGTCGAAAAGTTGGAGGAAGCAGTCAATTC
>Beppu.type_C_1912;size=148;
ACCCAGTTCCCGCCAACGACCCCTCCCAAAATCATCAT
>Beppu.type_C_1913;size=148;
AATGTTGGATGGAACGGATGGATAGAGCTATGGACTG
>Beppu.type_C_1914;size=148;
TCAATGGTGTGAGGTGGTATTTTGCCTTCCTTGTCGA
>Beppu.type_C_1915;size=148;
ATGCTCTCGACTGCTACGTTAGTATTTTGTGACATTTG
>Beppu.type_C_1916;size=148;
TGACCTTCCCTTTCTTCATCCCTGGGTTCAGAAGT
>Beppu.type_C_1917;size=148;
AGCTGACCAGAACACATTTATGAGCCTGGTCTGTCT
>Beppu.type_C_1918;size=148;
TTTGATTCCCTACTACCTTTCCATCCCAAAGTCGAT
>Beppu.type_C_1919;size=147;
TCCTCACGTCTAATTTTATCCTCGAAGTATTTGAGAA
>Beppu.type_C_1920;size=147;
ACTCACCCTTTTTGAGAAAGATGGGGATAACCAAAAGTC
>Beppu.type_C_1921;size=147;
CGTTAACGGGAATGTTAGTTATCATCTGCAAAGCGAT
>Beppu.type_C_1922;size=147;
AGTCCGTCAATCTCAAGGTAAATACCTCAGGTACGG
>Beppu.type_C_1923;size=147;
ACAGGGGTAGCGTGACTGTGCCATTTGATTTGCTCGGGTT
>Beppu.type_C_1924;size=147;
ACCAATTTATGATATACCGATGCCCGATTTATCTTTGTTTA
>Beppu.type_C_1925;size=147;
AAATAACTCACGACTTTTTTCTTCACGGTGAACTTTCTG
>Beppu.type_C_1926;size=147;
TCTTTGGTGTCGTTTATGTCGTTAATACCTAGTTC
>Beppu.type_C_1927;size=147;
CGTGCTCATAGCATGGGCTTTCAATATCAACTACACA
>Beppu.type_C_1928;size=147;
AGGGAGCATAATCTCGTGAGCGGAACAGCAAAGAAAAG
>Beppu.type_C_1929;size=147;
TCCACGTACTCGCTGAACTTCATCATCTCTCACCACGT
>Beppu.type_C_1930;size=147;
TACAAACTAGTTATTAGTTAGTTATCTTGTTTTCTG
>Beppu.type_C_1931;size=147;
CTCCTCTAAAGAAAGTAGAAGTGACAGAGTGGGCAGT
>Beppu.type_C_1932;size=146;
GGCTTATGTGTTGTGAAAAAGTAGACGTCTTCACCT
>Beppu.type_C_1933;size=146;
AAGAATGAGAACTTCCATGAATTCGGAATATACCCCGA
>Beppu.type_C_1934;size=146;
TTGTCTTTTCAACACTAGATCGACTATGCTATTGAC
>Beppu.type_C_1935;size=146;
CACAATGGGAGAGCATCCACGCTTTTCGAGTTCTT
>Beppu.type_C_1936;size=146;
GCATTACCAACTCTATCACCAGCAGTAGCTGCAGC
>Beppu.type_C_1937;size=146;
CACTGTTGTCTTCAATTCAGTATCAAGTCCTATTACG
>Beppu.type_C_1938;size=145;
TTCAAAATCATTGGGCCTTAGTACCAGCCCAGGGGCCTGG
>Beppu.type_C_1939;size=145;
TAACTAAGCTTTCTCATTATCTTTCACTTTTTTGTT
>Beppu.type_C_1940;size=145;
AGTGCAGAGGAAAGAAGACAGATAATTGATGACCTAA
>Beppu.type_C_1941;size=145;
AAATATGTATCAAGAACCTTTCTCTGAAACGCATTGAGG
>Beppu.type_C_1942;size=144;
CATTCTATGGTCAACAGGCACAGGCAGCAGCGTGG
>Beppu.type_C_1943;size=144;
ACCAAAGACATAATAATCAATAAGAAGAACAATATAA
>Beppu.type_C_1944;size=144;
ACTTGTTGTTTGCAGATATAACAGAGTTTACAGCAGTGA
>Beppu.type_C_1945;size=144;
CCACTACCTCATATAGATATCCACGTTCCTAAATTCGT
>Beppu.type_C_1946;size=144;
TTCCTCTTTGCGGGGGCATATATCATGGAAATATACGA
>Beppu.type_C_1947;size=144;
ACTACTTCAGCAGTGACCCTACCAACGCAACCATTCCCCTA
>Beppu.type_C_1948;size=144;
TATATTGGGTTTTTAAATAAGACGTTGATTTTTTGTG
>Beppu.type_C_1949;size=144;
ACCAGTGAGGATTGCCCGGGGTTTAGGACTTCTTGGC
>Beppu.type_C_1950;size=144;
ATGCGTCTCTTCTCAGTCTCCCTTTTCTCTTCACCGC
>Beppu.type_C_1951;size=143;
GGGTTAAGGGGCGTGAGCCCCTTATACTTTTATAA
>Beppu.type_C_1952;size=143;
GTAGCCTAGTGTTCTAGTATGCAAGTAGAATAGTATA
>Beppu.type_C_1953;size=143;
ACCATCACACCTCAATTGGAGACAAAGATCGAACTCCT
>Beppu.type_C_1954;size=143;
AAATAGTATCGAAAATGTAAAACGAAAAAAAAGATAAGA
>Beppu.type_C_1955;size=143;
TGATTAGATAGACTCAAGTCAAAGAGCCGAAAAC
>Beppu.type_C_1956;size=143;
TTATCTTGATCGAAAAGACACACTGTACCATCGTT
>Beppu.type_C_1957;size=143;
ACGCTGTCTCCACTTATGACGGGTACATCAAATTC
>Beppu.type_C_1958;size=143;
TTAGCCGCAATGATAATAACTGCAGGACTCGGTTCAG
>Beppu.type_C_1959;size=143;
AGCAATGAGGACAAGAAGTTTATAGAGGAGAGGATAAA
>Beppu.type_C_1960;size=143;
AGTACTGTAGTGTTAGTAGTTGCTGTAGTTATAGTTAC
>Beppu.type_C_1961;size=143;
GCATATGCTGATTTTTGTGCTTGCTTTAATTGATTTTG
>Beppu.type_C_1962;size=143;
AGCTTCACGGGAATGCTGACGACGGTCTCGGGGTCTTT
>Beppu.type_C_1963;size=142;
GTCTGGTCTTTCGCTAATTGGCTCTTTACTGCTCTAA
>Beppu.type_C_1964;size=142;
ACAGAACCCCTCACGTTATGGAATGTGAAGATAGTCCTGAG
>Beppu.type_C_1965;size=142;
AAGTTCCAATACACTTCCACACTCTTCACATCCACAGT
>Beppu.type_C_1966;size=142;
ACGGCTTAAGGACCGTGGAAGTAGACCCAACTAT
>Beppu.type_C_1967;size=142;
GCTGTCTCGTCTTTGGAATCTTCAAGTTCTTCAATG
>Beppu.type_C_1968;size=142;
CTGCCCTTCCAGCTGCTGTAAATGCTGCTTTACAACAA
>Beppu.type_C_1969;size=142;
CATGCGGAAGAGCAGTAGCGGGAATATCCATATCT
>Beppu.type_C_1970;size=142;
AGGTACTCGTATACGATCACCGTCACGGGTATCTCGC
>Beppu.type_C_1971;size=142;
CTGCTGGTTCGGCTTCAGGCACACTTTTTGTCAGAGTTT
>Beppu.type_C_1972;size=141;
CTTTACTCTAAGAATTTATGAAAAGTTAGATAAATC
>Beppu.type_C_1973;size=141;
ACCGTGTAAAAGAGAAGGCAAAGAAGGAGAGGTATATCGA
>Beppu.type_C_1974;size=141;
GTTTGGTTTGGGTTTTCTTGCGTCATTTTTGGCTCAC
>Beppu.type_C_1975;size=141;
TCTGGCATTACGAGAGAGATGCTGACCTCTACGCCTTTCG
>Beppu.type_C_1976;size=141;
TTCCGATTACCACGCTTGCTCCTCTCGCTATGTTTT
>Beppu.type_C_1977;size=141;
CGAATAGAGCAAGAAGGGGAATACGTAAAGATTTATG
>Beppu.type_C_1978;size=141;
ATGTTGACCCAACTACCGCTCTAAGTGTTGTGATAAA
>Beppu.type_C_1979;size=141;
TGATAGCCGTAATTCCTACCCTGAACGAGGCAGACA
>Beppu.type_C_1980;size=141;
TCTATGGAAGGGTTTTTCGCTTACGTAAGATTCTTCGTT
>Beppu.type_C_1981;size=141;
GTGGCATACTCACTCACATAATGAGCGAGTTGTTCAAA
>Beppu.type_C_1982;size=141;
AAAAGCAGAATCTCAGGTGGGGAAATGATCCCATT
>Beppu.type_C_1983;size=140;
CCCTCAGGAGTGCGCGCACGGCCCGCACGCCCGTGGACCG
>Beppu.type_C_1984;size=140;
CCATTAAGTAAAATTTCCTTCGAAAGGTCGTTTTTATTT
>Beppu.type_C_1985;size=140;
CCAGATACACACTCATACACAAATCGTGTTTGCCGAA
>Beppu.type_C_1986;size=140;
TGGTCATCAATAATAAATGATATCTTGTGAGCTTTG
>Beppu.type_C_1987;size=140;
CTGTCTATTACGATGAAATAGAAATCTCGGCTAAAT
>Beppu.type_C_1988;size=140;
AAATCCGCAAAAATCAAGATTCAAAGAAGAAGATATA
>Beppu.type_C_1989;size=140;
CTCCATCTTCTAGTATAATTTCCCTTTGCTAATTCCG
>Beppu.type_C_1990;size=140;
TCCCACTAGTCTGAGTCGTCCCGCTCGTTTGCGTGCTA
>Beppu.type_C_1991;size=140;
TGATCGACATGATCACGCATGACCATGACGGTCATG
>Beppu.type_C_1992;size=139;
ACAAGACTAACCGTTCCTCTCCCTTCCGTGCCCATCT
>Beppu.type_C_1993;size=139;
ACTGCGACAGAGTATATAGGGTGGTACTGAATGCCTCA
>Beppu.type_C_1994;size=139;
ACAGTGCAGAGTAGCAGCGGAGATAGCGGCGGCAGTTAGGA
>Beppu.type_C_1995;size=139;
TAAATCTTTTGGTCGGTATTTCTCCAATCTCGTATA
>Beppu.type_C_1996;size=139;
TTGCACTCTCAATAGTTGAAAGTGACGGTAGGAATTTT
>Beppu.type_C_1997;size=139;
ATGCATATTTCTGTATGGTGGCAAGTTGAGCTATTTGAA
>Beppu.type_C_1998;size=139;
AAAAGCAAATTAGCAGAGGAAGTATGGCGGACAACGTC
>Beppu.type_C_1999;size=139;
AAAAATTAGGAATAATAAGAAAGAGGAATACAGTATATG
>Beppu.type_C_2000;size=139;
TCACAGAACATCCTCAGCTAGATATACCCAAACTACTGA
>Beppu.type_C_2001;size=139;
AGAAGATCTCCCCTATGGGGAACTTAACCTGGAACGT
>Beppu.type_C_2002;size=139;
TAACAGTGCTTTTAAAACGGCCATCTACGAGAGCAT
>Beppu.type_C_2003;size=139;
AGCATTATTTTGTCTTCATACATTAAGTACTTCAAA
>Beppu.type_C_2004;size=139;
ATATACCGATGAGGTATTCATATCCGTTTATCGTTTC
>Beppu.type_C_2005;size=139;
TTTGAGAATCAATTTATTATCGGCTAGTTGCCAAG
>Beppu.type_C_2006;size=139;
ACTTCAAATTGTAATTGGACACTTTCATCATGCTTCCT
>Beppu.type_C_2007;size=139;
TATAATGTACAAGATGACGGAAAAGACTGTAGAGGATATA
>Beppu.type_C_2008;size=139;
CTGTAAATTTAGGCACACTAAATACGTACGATATAG
>Beppu.type_C_2009;size=139;
CGAGTATCGCTAAAAGCAATAGAGCTGCAGGTATG
>Beppu.type_C_2010;size=139;
CTCTCATAATCATTTGATGCAATTTCTGCATACTCC
>Beppu.type_C_2011;size=138;
TGAGTACCTCAAGGCTCACGGCGTGGACGTAGAGGA
>Beppu.type_C_2012;size=138;
CTTTCATGATCAATCCTAAGTTGAACATAGTAATTG
>Beppu.type_C_2013;size=138;
ACTGGAGCTCAAGCGGGTAACAATAATAATATGTCC
>Beppu.type_C_2014;size=138;
TAAACTCTAACTCAGAGTCTATTTTCGATGAGTGCTTT
>Beppu.type_C_2015;size=138;
CTCCCCCACTTTGAACAACTTACACTCCACACGAAA
>Beppu.type_C_2016;size=138;
AGGAAATAGTATCCGCAAACCACATCGTATCCGTCTT
>Beppu.type_C_2017;size=138;
TGGTACCTCTATTTCCTTTTGTCCCTCTTCCTTTTCC
>Beppu.type_C_2018;size=138;
AGAGATAGACTTTCAGGATTACGAAAAGCCGCATTGGGT
>Beppu.type_C_2019;size=138;
TTCAGCGTGGGCTCTGATTCGCTGATTAATTACATT
>Beppu.type_C_2020;size=138;
CATTCCATAGCATGACGATTATTGCTGTTATATCAT
>Beppu.type_C_2021;size=138;
GTTTTTGGACTTCATGATACTTCTGAATGAGGAACGC
>Beppu.type_C_2022;size=138;
TATCCCTATTAATAACCTCTTGTTCACAATTGAACCA
>Beppu.type_C_2023;size=138;
TCAGGCTCAAGTGGAGAATAGCTAAAGTCTGGGCAT
>Beppu.type_C_2024;size=138;
GCATATTGTAATTCATCGGGTTCAGCTAAGAAGGCCTT
>Beppu.type_C_2025;size=137;
AGCTCTTGCTAGATATAAAAAAGGAACTAGAAGAACTA
>Beppu.type_C_2026;size=137;
GTCCCGCTAGGTGTATACAGACTCGTCAGTTTCTCATA
>Beppu.type_C_2027;size=137;
TTCGTAACGTGGAACGTATTTTCATGCCTATCTTCAA
>Beppu.type_C_2028;size=137;
AAAATATCAGTGTCTGGGTAAATATTACCTTTCCATTC
>Beppu.type_C_2029;size=137;
CTCTAAATCTCGGCAATCATAGTCTACTCGGAATAGTCCCG
>Beppu.type_C_2030;size=137;
TTCCTCCTCCTAGACTTTCCAGTCCTGAAACGAACGA
>Beppu.type_C_2031;size=137;
GAGTCTTCGCTCTAGTGTTAGCAAGTGGTGAAAGTC
>Beppu.type_C_2032;size=136;
GTTATAACGAAATAGTGGTTCTCAACCCGCTCCAG
>Beppu.type_C_2033;size=136;
CCTAGTTTAGGAAGGAAGAAATAAGCAACAATAATGA
>Beppu.type_C_2034;size=136;
TCTAAAGGGGTATACGTTCCAATTTCTTCTTCCCATA
>Beppu.type_C_2035;size=136;
GTCTTGATCCCGTTCTCTTACATTCAATTGACCCCGCAGGT
>Beppu.type_C_2036;size=136;
ACATGATGAGTGGGTAAAGGAAAGTGAAGACACTTAGACCGAGAAG
>Beppu.type_C_2037;size=136;
TCATACCCGCCCATCCCTGTTCTTCTGTAGGGATAG
>Beppu.type_C_2038;size=136;
ACAATCCTGCAAATGTATATGCTTGGGCAACAGGTCCA
>Beppu.type_C_2039;size=136;
GAGCAGTGAAACGACTAGGTGAAGATTCACTTATTGAA
>Beppu.type_C_2040;size=136;
CGTAAGTGTAATTTCTTCCATACTATACTTTAAAGA
>Beppu.type_C_2041;size=136;
AAGATCCATCCCGCTAATATCAGAAATGAGGCGTCATT
>Beppu.type_C_2042;size=136;
AAAAGGTTAGCGTGGAAGTATTTCCCTGACCCAAAA
>Beppu.type_C_2043;size=136;
TTACCGCATGTTGATAAATACCAATCTTTTACTTTCT
>Beppu.type_C_2044;size=136;
GGGCTTGATCCCGTCGCCTTGTCGTCAGAAGGAGTAGTCTC
>Beppu.type_C_2045;size=136;
AAGGCAAAAAAGCCTACATCCACATGAGTATTATGAAG
>Beppu.type_C_2046;size=136;
CTAGTGTTCCAAATGCAACTGCATCAATTTACACATCA
>Beppu.type_C_2047;size=135;
TATAACACAACTGCCGGTACTACAGAGACAACGACATC
>Beppu.type_C_2048;size=135;
AGAGAGCGTACCCATGCATGAAACCTAGACGGTTGGAAGA
>Beppu.type_C_2049;size=135;
CGTGCTAGACTCCTGACCGTTCTTTTCGTGGACCACAT
>Beppu.type_C_2050;size=135;
TTCCATATCACCGGGTACTAATTTCGAGATATACGAC
>Beppu.type_C_2051;size=135;
CGGTATATGTACATAAGCACACTTACTGTGACAATATC
>Beppu.type_C_2052;size=135;
TTCTGGTCCAGCGTTACAAATCGTAAAAATGATATTA
>Beppu.type_C_2053;size=135;
ACGAGCGTAAAATTACGATGTCATCACAGTAGTCTTACGT
>Beppu.type_C_2054;size=135;
ACCCGAGATCCACGTCTGGACATCTGATGAAGTTTACCC
>Beppu.type_C_2055;size=135;
GTAGTATTCTCAGAGCCAAGAAGGGCTAAAATCTCGT
>Beppu.type_C_2056;size=135;
CAATAACTGGAAACAGAAATCCCTGCTCTTTTATAG
>Beppu.type_C_2057;size=135;
ACGGTAGGGTATTAATACTAACTCGAGCCGAAATAGAA
>Beppu.type_C_2058;size=134;
CACCTAACGGTGGCATAGAAGAACATGACGGGGAGATC
>Beppu.type_C_2059;size=134;
AAGAAAAATCAGGCCATGCAGATAGTCGATTCTGCCAGA
>Beppu.type_C_2060;size=134;
AATACCCGTACGGACATATAATATAGTGGGGAAAAAGA
>Beppu.type_C_2061;size=134;
TTGGATTCACGGGTAGTGAACTGACCTACCTGCTCGGC
>Beppu.type_C_2062;size=134;
AAGGCGTTATTGTGATGATGATGGAGGAGGTGAT
>Beppu.type_C_2063;size=134;
TCAGCCCTTTATCTCAACAACGTCAGTTTCGGCATCTT
>Beppu.type_C_2064;size=133;
TCACTATGCCTTTCAATATAGTTCCGCTAGGTGGTGG
>Beppu.type_C_2065;size=133;
ACAAAACCCAATAATATCTTGTTCCATCGGCGTCAACGT
>Beppu.type_C_2066;size=133;
TCCTTATCTCTAGTTTGGGCTTTTCCTCTTCTTCTGG
>Beppu.type_C_2067;size=133;
CTGCAGTCTCGGGATTACGAATTGCCTTAGCCATTTAT
>Beppu.type_C_2068;size=133;
CGTGATAACGTATATCACACGTGAGTTTTTTTCGTGTG
>Beppu.type_C_2069;size=133;
TACCCTTTTGCGCCCATGAATTAGGCGGAATATTTTT
>Beppu.type_C_2070;size=133;
TTTAGCCCGGGGAAGTCCACCAACACCTCTATGGCCC
>Beppu.type_C_2071;size=132;
AGAAAGCAGAGGAAACTGGGGAGTTACCGTCTAAAGAA
>Beppu.type_C_2072;size=132;
GGAGAATATAATATAATGAATAACCTAAGCAAGTACAAT
>Beppu.type_C_2073;size=132;
TAAACCCACGTACAGGGGAAGTAGTAGACTTTGAGGG
>Beppu.type_C_2074;size=132;
TCAACAAGAGAATCAATCTCGAGAACGTTACACTG
>Beppu.type_C_2075;size=132;
ACTGAGCTATTCAGTAAGTAACAATAGCGTTAACTCCC
>Beppu.type_C_2076;size=132;
TCTTTGAGATTTCACTTTCATTGAATACTATTTCCA
>Beppu.type_C_2077;size=132;
TGTTAGGGAGTGAGGAAGAATGAGACGTGCACTGCGA
>Beppu.type_C_2078;size=132;
GTATAGCCACACGTGGCTTAATTAACGTGAACTTACT
>Beppu.type_C_2079;size=132;
GGAGTATTTTCCACGCTGACGGCTACACTATTGTT
>Beppu.type_C_2080;size=132;
TTCTACCATTTTTTCCCTTACATTCATGACCAAAAAAAA
>Beppu.type_C_2081;size=131;
GATTCTAGAGAAGTATACCCCATGCTCAAGACTTGGA
>Beppu.type_C_2082;size=131;
CAAGAAGAGTGTGCCCGCAGCAGGGATGGAGATCGGC
>Beppu.type_C_2083;size=131;
TTTGAAAAGATAAACAAGATGAAGTCTAAGAAAACGTAT
>Beppu.type_C_2084;size=131;
TCTCCTCGCAACATACACAAGGATAATATCGCCCTGAT
>Beppu.type_C_2085;size=131;
TCCGGGAAATCATAGGTTGGCCACGATCGTCTAGGAGT
>Beppu.type_C_2086;size=131;
AAAGTTCAGGATGGAGAAAACAATTTGAGGGTTTTC
>Beppu.type_C_2087;size=131;
ACTAGAATATATTCTGTACTGTTTGTGCTACTATTGAACA
>Beppu.type_C_2088;size=131;
ATGGCCCCCTCACCATGCTCTCTCTCTCCTATGTTTTCTATCC
>Beppu.type_C_2089;size=131;
ACCCTGACCGCCGGCTAAAATTACAGCCCTCATACAG
>Beppu.type_C_2090;size=131;
TCGTTTTCACTTTTTTCACCTCTATATCCCCTTATG
>Beppu.type_C_2091;size=131;
ACATCATGGAAACCCAAATCATTGTAAACAAAGAGAAGAG
>Beppu.type_C_2092;size=131;
ACGGCACGCAAGAACCCGTACCAGTCGCACCACCCCAG
>Beppu.type_C_2093;size=130;
AGAAACATGATTTTTTAAAATCCGCAAAAATCAAAA
>Beppu.type_C_2094;size=130;
AAAGGGAGTCATACTCTCTTTCGTCACATTTCCCACTA
>Beppu.type_C_2095;size=130;
CCCCCATACTCCCGCCAGTTTGCTGCCGATGTTGGCACTC
>Beppu.type_C_2096;size=130;
ACAGTTACGGTTTGGCCCCAATAGTTATCGAGATTGA
>Beppu.type_C_2097;size=130;
ACAAGTTTTAACTCCCCAGTTAATCCCAGTTCATAGTC
>Beppu.type_C_2098;size=130;
CCGGTTCACAGGAGAATATCAATAGGATGGTACAGT
>Beppu.type_C_2099;size=130;
TGTATGGTACTGCCGTATATTGTCTCGTTTGGTCTTG
>Beppu.type_C_2100;size=130;
ACTTCAATGGGATGATCTTCTTTATGCTGGACTCGACGAT
>Beppu.type_C_2101;size=130;
AACTCTCTGGGTCAAAGAACTGGACGTTGCGGTAAGT
>Beppu.type_C_2102;size=130;
CAAGAGATAAAGAGGACTCTACAGATAGCGAAAGAC
>Beppu.type_C_2103;size=130;
GCACTTCCCCGCACTAGATCTTTTCCAGTCTTAGCCCC
>Beppu.type_C_2104;size=130;
GCTTCTCTACTTTTTCGGGTAGCAGATACCACGTATA
>Beppu.type_C_2105;size=130;
TCGATCCAAACGGAGACTTCGCCGAACAATTGGCTT
>Beppu.type_C_2106;size=129;
CATGTCGTTTTTCAGAATACATGTTTTTGCTGTGT
>Beppu.type_C_2107;size=129;
TATGAGGCACAGAGAGTTATCATCGCAATAATAGTG
>Beppu.type_C_2108;size=129;
TCCTCCTTCGGATAACGTAACATCAGGAATATCCATTC
>Beppu.type_C_2109;size=129;
GAGTATCCAGTAACTTCTTCCCAGTATCAGTAAATAG
>Beppu.type_C_2110;size=129;
ACCTAGATGCCACGGTGACATTCACGAGAGACGACGTGAA
>Beppu.type_C_2111;size=129;
ATTTTGGAAATGGACCGCATATTGAGGTTTCATAATAT
>Beppu.type_C_2112;size=129;
TCCTAACAATGAGAATAAGCAGGAGCTGAAGAGGAT
>Beppu.type_C_2113;size=129;
CCAGAAAGATAAGTGATGGTGTCGCAATGATATATCA
>Beppu.type_C_2114;size=129;
GTATCTCATTATATTATTGTGTTATCTTTCTCCTTAG
>Beppu.type_C_2115;size=129;
TAGGGGACGACATTATCAAACTACTCTACATCTCACT
>Beppu.type_C_2116;size=128;
AGACTGCTAATTAGGACTACCCTCTTAAATTCGGTCAT
>Beppu.type_C_2117;size=128;
AACTAGAGATCATGGTAGAGTTTAAACGTGTAGTTC
>Beppu.type_C_2118;size=128;
CATTACCCTAGCGTCCGGTGCAACTTCTGGTTCAGC
>Beppu.type_C_2119;size=128;
ACTATTTCATTTTGTATCACCTTTGCCGATTTTGCCAA
>Beppu.type_C_2120;size=128;
CACAAAAAGGCTATTGGCAGTGTGAAGACGATTGGA
>Beppu.type_C_2121;size=128;
GCGGACGAAGGGATTGAGGAGGCTCAGGAACTTAGG
>Beppu.type_C_2122;size=127;
ATTTATCCACGCGGTCCCGTTCCAGATAGCTAGGATTT
>Beppu.type_C_2123;size=127;
CGATATCAAACCGAGTGAACTACAGGAATAAGCTAGT
>Beppu.type_C_2124;size=127;
TACAAAAGATTACAACGTTTACGTAGTGGCGTATG
>Beppu.type_C_2125;size=127;
CGTATTCCCCTTCTTGCTCTATTCGCAATACGCAAT
>Beppu.type_C_2126;size=127;
CCTGTTACGCCTATTTGTCCTTGATATTTGCCGTTAG
>Beppu.type_C_2127;size=127;
CTTATGATCGATGTCATTGATTTACATGATATCAATTG
>Beppu.type_C_2128;size=127;
GACGTGATTAGGGACAGGATCATAAAGGGGCCAAAGGGA
>Beppu.type_C_2129;size=127;
CAGCAGATAAGTAAGGTAATGAACGATGCTGATATG
>Beppu.type_C_2130;size=127;
ACCTCCTTTCCGTACTCCTTTTACATCACCCTTTTACAA
>Beppu.type_C_2131;size=126;
AACCCACATTTTTGAACGCATTCTGAACCCCGTTTACG
>Beppu.type_C_2132;size=126;
ATACAGAGGCTAAAAAGATCATCATGGGGGAAGAGGA
>Beppu.type_C_2133;size=126;
GCATCTTCATCGTAATCGGGTCAGCATATGTTAGTCCAG
>Beppu.type_C_2134;size=126;
AAATCGAATCTCCCGTATTTACGTGGATGGCAAATTCGT
>Beppu.type_C_2135;size=126;
ACCAAGGGAAGGGCCTCATCAGGGTTTTCACTCTTCA
>Beppu.type_C_2136;size=126;
AGATTACGAATAAACAAACAGCTAAGAAAAGTAATTT
>Beppu.type_C_2137;size=126;
TCAGGAAGCTCAAGATACTATTGACGGGGTCAATCT
>Beppu.type_C_2138;size=126;
ATCCATAGTCTCACTTCTTATACCTTGGGAACTTGTTTTC
>Beppu.type_C_2139;size=126;
CTGTACCTTGCCCCCGTTCTGAATCTTATTGCCTCGTC
>Beppu.type_C_2140;size=126;
GTTTGGCCCGGGGCTAGCGTGTAAGTTTGGCTTCCT
>Beppu.type_C_2141;size=126;
GCAATAAAGTAGAAGATATGAAGAAAACAATGAGTG
>Beppu.type_C_2142;size=125;
CGGAAAACTTGTGATTGAATCTCGTACATTTTAATTT
>Beppu.type_C_2143;size=125;
TCTTGCGGACGAGGTCAAGTTAGGGGAGGCCATTAAGT
>Beppu.type_C_2144;size=125;
CAGGGAAAGTTGTGTTAGTCAAACTGTCGGTTAGGCT
>Beppu.type_C_2145;size=125;
CAAAATCTCAGTGCACAAGGAAAACTAACTGGATTGAA
>Beppu.type_C_2146;size=125;
TAGATCACGTTGGTGAACCTCTCACGGTCCACCACCT
>Beppu.type_C_2147;size=125;
TAGGTACCACACTGGCTAAACGTATACTACCCGATA
>Beppu.type_C_2148;size=125;
TATTGTGTTGGGTTATTTGAAGAAAAAACTGGATTTAC
>Beppu.type_C_2149;size=125;
CCGAAATATATTGTTCCATTTGTGTTTAGACCCATCAA
>Beppu.type_C_2150;size=125;
CTGAAAAGCTGACAAATATTATGATAAGAATACCA
>Beppu.type_C_2151;size=125;
TTTTTTGTAGATATCGAGAATAAAAGCGAAAAGTTTTA
>Beppu.type_C_2152;size=125;
TCCAATCTTTCAATGCTTCTTCAAGTGCGTCATACA
>Beppu.type_C_2153;size=125;
CCACCCTTGAGCATCTGTACCCTCCAGTTGGCCATAT
>Beppu.type_C_2154;size=124;
ATTTATGGTGATAACTTAACGGCTAAAGATATAAC
>Beppu.type_C_2155;size=124;
ACTCCAGTTACTGTAGCTAACTTAACTAATCGTATAAG
>Beppu.type_C_2156;size=124;
GGGAAAGCCGAAGAGACGAAGATAAAGGGTAGGATCG
>Beppu.type_C_2157;size=124;
AAGATAGAAGCGAGGGTTGTGGGAATGCTGGATTACC
>Beppu.type_C_2158;size=124;
CGAAAGCAGGAGATACAGGATTACCAGTTTGAATATT
>Beppu.type_C_2159;size=124;
GCAATCACAGAGTCTGTAGCTTCTCTAAGGATATTC
>Beppu.type_C_2160;size=124;
AAATCATATATGCGAAAACCAAGCGCGGACAGGGC
>Beppu.type_C_2161;size=123;
TCTTCTTGATTATCATGAGGAGACGAAGGATGAGGAA
>Beppu.type_C_2162;size=123;
TAATCATAGGGAAGGAAGATAATTCAGTCTTGGCCCA
>Beppu.type_C_2163;size=123;
ACGGGGTCAATCTCAAATTCTGGAACATCAGCAGTA
>Beppu.type_C_2164;size=123;
CAACAACTACTACAGCTCCTCCACCTCCTCAGTTCGTTTTTG
>Beppu.type_C_2165;size=123;
GGAGCAGTGAGTTCAGCGTTTTCCTTAACGCCGAAGTCT
>Beppu.type_C_2166;size=123;
ACCAGTAACGGCGATATAAAGATGTCATGCGTAGATGAGG
>Beppu.type_C_2167;size=123;
CCATTTTACGTAGACATGTGACGCCCGGCAACTTAGAA
>Beppu.type_C_2168;size=123;
AGGATGGAAGGATCCGGGACTGAGCTAGAGGATAGG
>Beppu.type_C_2169;size=122;
ATGCACCTGATAAGTAATGAAGAAGAGCTACAAAAACTT
>Beppu.type_C_2170;size=122;
CTCATACCAGGTATCGCTTACGGTGTTCCCGAAAGAGT
>Beppu.type_C_2171;size=122;
TAACCCTTCATTATGTATATTTCTTGTAATTGCGT
>Beppu.type_C_2172;size=122;
TGGGTCAGTGAGCAGAACGATATCAATCAAGTAAACAA
>Beppu.type_C_2173;size=122;
TAAAAAATAACATATGATAATGTTGTCCTTTTTCGTG
>Beppu.type_C_2174;size=122;
TATAAATGCCCTTCTTCAACCTAAGTGAAATGCTTC
>Beppu.type_C_2175;size=122;
TGAGTTGTGCTGAACCTGCAGCTGTTGCCGTATACTG
>Beppu.type_C_2176;size=122;
CACTCAATAATGTCGATGAAGTAGTAAAACGAGTGAA
>Beppu.type_C_2177;size=122;
ACCTTCGCCTTCACTCCTCCTCACCCTCGTCCTCTT
>Beppu.type_C_2178;size=122;
ACTATACCTACCTACCGAGTCCTTTCGTAGTGCCTTATC
>Beppu.type_C_2179;size=122;
ACTATTTGGGCGTGTAACCCATTCTGCAATCACTT
>Beppu.type_C_2180;size=122;
TTTCTTTTCTTCTTTAATTTCCTTTCTTTTCATTTTT
>Beppu.type_C_2181;size=121;
TTCAGTAGAAGAGATATGAACTCAAAGCTAGCTCTAG
>Beppu.type_C_2182;size=121;
AAAGTAGGGTTTGGATATTGCTGAGGTTGTTGATATG
>Beppu.type_C_2183;size=121;
GCAGATCACCTTCTGGATGTCTTCGTCGGGGTCG
>Beppu.type_C_2184;size=121;
TAGACTTCTTAAAGCCAATAAAAGGCAGAGAAAGA
>Beppu.type_C_2185;size=121;
TCATTGGCTACATTAGCAGCGCTGCTAGTAGCTGTTG
>Beppu.type_C_2186;size=121;
AGGATATAGATCGTAGAAGGAACTCGCGGAAAGAAGA
>Beppu.type_C_2187;size=120;
ACCTAAGTCATTTTTTTATCTCCTTCAATTCTCTCCAT
>Beppu.type_C_2188;size=120;
TCATGTTTTAGACCCATTCGGTACAAGAATAGGGCAAACA
>Beppu.type_C_2189;size=120;
TAAATGTCGCTCCTGTGATCGAGACTGAGTCTCCTGT
>Beppu.type_C_2190;size=120;
CACTCTAGGTGTAGGAATCGTAGTAGCAGGAGAT
>Beppu.type_C_2191;size=120;
CAGTACTAACTTCTTGTCTGGTGATAACGCTAGTCTCT
>Beppu.type_C_2192;size=120;
AATACAACGAAATTTATGAGACAGTACAACGATGTA
>Beppu.type_C_2193;size=120;
CGTTGTGAACCTTTTCGGATCCGTGTAGCCTAGTAT
>Beppu.type_C_2194;size=120;
CGCGCCCCCATCAGAAAGACAAACACCGCAAAAATT
>Beppu.type_C_2195;size=120;
TTTTTCTGTAACTTCACGATAGGCTACTTCACTCATCCAA
>Beppu.type_C_2196;size=120;
AATCCCTTGATTTCCTTCATGTCTTCCGGGTTAAAT
>Beppu.type_C_2197;size=120;
CAAATTCTGCCTAATTAATACGTCGTATATATTCGC
>Beppu.type_C_2198;size=119;
TAGGCGTTGAGAGGTTGAACAGCATCGACACGTTTGTG
>Beppu.type_C_2199;size=119;
GATATGAGGCAAAGAAGGCCCTCACGTCATATAGCCT
>Beppu.type_C_2200;size=119;
AGGAGAGATGCAGGAAAAATATGCGGGGATAAGGCCTT
>Beppu.type_C_2201;size=119;
AAAAGAAAAGAAGATCAAATCATCAACGTTTTTTGT
>Beppu.type_C_2202;size=119;
ACTTTACTTTGCCATTATTGATTATGGGAACTCTCG
>Beppu.type_C_2203;size=119;
CGGATACATCATGATATATTGCCACCCCACAACCACT
>Beppu.type_C_2204;size=119;
GTTTGAGACAAAAATAGCTAACCTACCTTTCTTCCATAGA
>Beppu.type_C_2205;size=119;
TAATACCATAATGATATTGATAAATCGGCTTTATGC
>Beppu.type_C_2206;size=119;
CAACTATAGGTCACGCTAAATTCGGAAATGTTAGCATA
>Beppu.type_C_2207;size=119;
ACAAGAGTAAGAAGGAAGGAAAGCTTCCGGACCATATGA
>Beppu.type_C_2208;size=119;
AAGCTGCGAGGTGTGTAAAATGAGAAGAGCTCTGAGGA
>Beppu.type_C_2209;size=119;
ACATTCTTTCTTCTTAATTTTTATCATCTTTTCTCTTCAT
>Beppu.type_C_2210;size=119;
TCCAGATTAAGAAAACCAGAGAAATGACAATAATTGA
>Beppu.type_C_2211;size=119;
GATATAAGCTCATTTATTTTCTCTTGCTCACTCATTACT
>Beppu.type_C_2212;size=119;
ACATTTATGTTGTCCGAACTTGCCATAACTGGAGTTCAA
>Beppu.type_C_2213;size=118;
ATTTCGATCAACTCTGCGTGTTTGAAATAGAGAATATCAA
>Beppu.type_C_2214;size=118;
TAGTGGCTATACCTAGAGAAACGTTAGAGTTTACTG
>Beppu.type_C_2215;size=118;
ATGTATGCAGCCCCCTCAAGAAAACGGTAAGGAAAGC
>Beppu.type_C_2216;size=118;
ACTTTTTCCGTAGCAAATTCAACGCTTGATTCACTA
>Beppu.type_C_2217;size=118;
ATATCCCAGGTGAAGGGAAGTGAGCGAAGTCCTACA
>Beppu.type_C_2218;size=118;
ACCAGACCGTATGCGAACCTGATGGGGTGGTGTATCATC
>Beppu.type_C_2219;size=118;
ATCGAAAGTTTAGGCTGGATCCAATCGGTGAAATAA
>Beppu.type_C_2220;size=118;
ACTCAGGTACTGAGGGTTTTGGTTTACCAGTCCTTGAAC
>Beppu.type_C_2221;size=118;
GAATAACTCTTTTGAGTCATAACTCATCCGAGTCTCTC
>Beppu.type_C_2222;size=118;
TTCTTGTTTATTTCCTGAATACCCCATCACCTCCTTCCT
>Beppu.type_C_2223;size=118;
ACCCTGCTATTTCTTCACTTGTATATGGCAGTAACTCG
>Beppu.type_C_2224;size=118;
ACAAAGCAGTACATAGAGGTGGACGCGAGGGCAAAGG
>Beppu.type_C_2225;size=118;
GGATCTGTATCATCAAGGATCGTTTCCGTGATGATG
>Beppu.type_C_2226;size=117;
TTTAAAGGCTTGTACGTTATTATTTGCTGTCTCTTAT
>Beppu.type_C_2227;size=117;
GGACTAACAATAGGAGATATTACTTCTAATTGTACTT
>Beppu.type_C_2228;size=117;
ACAAGCTTCTTTGGGGGCATTGCCAATGGAATAGAAG
>Beppu.type_C_2229;size=117;
ATCCTTCCATCCATACTTCTCCATTAACCGTGTAATGT
>Beppu.type_C_2230;size=117;
ACCAACTGAAGGTAACAGGAAAGTTGTAGAAGACGA
>Beppu.type_C_2231;size=117;
AGTTCGTTTAGAACCCATTTTGTTGCTTCTACTTTCCA
>Beppu.type_C_2232;size=117;
ACTCCAAGAGCATCCCTACCAATCTGAAATTGTTCAG
>Beppu.type_C_2233;size=117;
CTGGACCTAATAGGGCAATATATCAGGGTTACGGTA
>Beppu.type_C_2234;size=117;
ATATTCTGGAGAGGTTAGCAAATGCTAAAGAAATT
>Beppu.type_C_2235;size=117;
TTTCCTCTAATAGATCTCTAGCAACTACTACTTTTTCA
>Beppu.type_C_2236;size=117;
TGACCCTCACTGGCCTGCCACCTCGTCCCAGTCTATCT
>Beppu.type_C_2237;size=117;
AGGCGGAGTGGAGATGGGCTAGGGAAAAGGGGACAGAAGTAAGCAGG
>Beppu.type_C_2238;size=117;
TCACGTCAATATTAGGATAATGTTTTTTCAATGCAG
>Beppu.type_C_2239;size=117;
AATCTGTTCCACGATACATGTAGAGTCATACCATATTGG
>Beppu.type_C_2240;size=117;
TCATCTATATTGCTCATTATCTGAAGTAATTGCATTT
>Beppu.type_C_2241;size=116;
TATAGACGACAGTGTAGTTATTCGGGTCCTGCACTG
>Beppu.type_C_2242;size=116;
CAAGGAGAGAGAATTGAAAAAACCGAAATAATTCTT
>Beppu.type_C_2243;size=116;
TAAATAAAATATTCGATGACCTCAAAGCCGTGATGG
>Beppu.type_C_2244;size=116;
TGGGAATAGCTCGAAATACTAGGGCCATCAACAAGGCCA
>Beppu.type_C_2245;size=116;
AGGACTACAAGGTCTATTTGATTGGTTGTCCAAAGGG
>Beppu.type_C_2246;size=116;
ACACGGATAAGGAAAAGCGTAATGTCTTAACGGAAATT
>Beppu.type_C_2247;size=115;
GCGGCTGCAGGACTCATTAGGTCGTACGGCAACTCTGA
>Beppu.type_C_2248;size=115;
CAAAGAATCCAGAGAAAGTTAAGCAAAAAGCCTTAGAAT
>Beppu.type_C_2249;size=115;
GGGACAACAACATATGAACAAGTGATTTTCTTAACACTA
>Beppu.type_C_2250;size=115;
TCTCTATTCTATCTTTCGTTCCGGTTTCGTATACTT
>Beppu.type_C_2251;size=115;
TTTCATAAAGAGGTATGTCTTCACATATTTGATATTT
>Beppu.type_C_2252;size=115;
TGGATCTCTGAATCGCCACACATTCCGCGTCCACACA
>Beppu.type_C_2253;size=115;
ATTGTGGCAACAATTCCTCTTCTTTCGGCAACGTTTCT
>Beppu.type_C_2254;size=114;
AAGGTAAATACCTCGGGTACGGGAACACTGAATTTCC
>Beppu.type_C_2255;size=114;
TAATTAAACTTCCTTTTAGGTAATTTGAAGGAATCAT
>Beppu.type_C_2256;size=114;
ACGAAGCTGGACTTGTACTGCGCAAATGCTAGGAAAG
>Beppu.type_C_2257;size=114;
TGTTTGAACTGGTGTTACTGAGTTGATGAAGCTAT
>Beppu.type_C_2258;size=114;
CATATACGCCACTTAACAGTTTTGCGAGTAACAAACTT
>Beppu.type_C_2259;size=114;
GTAATCGTGAATATGCGGGAATAAAGTAGTTCTTTAT
>Beppu.type_C_2260;size=114;
CGTGGACATCTACGTGATAAAGGACGAAGAAGAGGGG
>Beppu.type_C_2261;size=114;
TATGCAATAAAAGTGCCGACGCCTGACGCAATTCCT
>Beppu.type_C_2262;size=114;
GACTTCTCGTGGGGTAGAATGCAAAGATAGCTGCGA
>Beppu.type_C_2263;size=114;
AAATCGATAACTGACTATCTTAGCGTTATAGATTTTAG
>Beppu.type_C_2264;size=114;
TATAAAAATGGGAGGGTCTTGGGCGAAAGAAAACGTTTT
>Beppu.type_C_2265;size=114;
TGGTGCACAGTTCACAAACGACGATCTGAGGGAGAT
>Beppu.type_C_2266;size=114;
GGAGAGCTATGTTACTACGATCCTGAAAAACATACGGT
>Beppu.type_C_2267;size=114;
CTGAAGTTCCCTACGTTGAGCTGGAGCGTCGGGAGC
>Beppu.type_C_2268;size=114;
GCACGGACGCCACCGACTAACACATGGACGGCAAAC
>Beppu.type_C_2269;size=114;
ATGACATTCTTGCAATTGGGATAGGTTGGTTATTGG
>Beppu.type_C_2270;size=114;
TGCCTATAGTAATTTCTTCTTCCTGAGTTTTTTTCA
>Beppu.type_C_2271;size=114;
GGTAACGCTATCCACTCGTTAATGATTGTACTGTGGA
>Beppu.type_C_2272;size=114;
GGGGTTGAAGGGGGTATCCCCCTTCAGCTGGCCTCC
>Beppu.type_C_2273;size=113;
AGTAAAGCTGGATGGACCTGTTTAAGATCTGATGAT
>Beppu.type_C_2274;size=113;
TCTGATTACTCCAAAATCTTAGTTGAGCGACATGG
>Beppu.type_C_2275;size=113;
ACAAATTTCGTTTGAAATCCACAAACTGGACATTTATC
>Beppu.type_C_2276;size=113;
ATTTTGATCAGATCCTTGTAAGCGTCCTCGGGCTTCG
>Beppu.type_C_2277;size=113;
TCGGCATAAAATGGAGTGATGTGAACGAGACAGAGAGAA
>Beppu.type_C_2278;size=113;
TCTGTAAACTCTAATTCTGTCTAGACTTGTTATACTC
>Beppu.type_C_2279;size=113;
ATCCAACAACTAAAGCATCTCAATTTTTTCGTTCTA
>Beppu.type_C_2280;size=113;
TCTCTTATTCTGATTATCTGTCTTGTAGTATTTACTT
>Beppu.type_C_2281;size=113;
ACAAGCCACGCCGAAGGGGCTGTAATAGCGCTCTCCTCCGG
>Beppu.type_C_2282;size=113;
ATGAGAAGGACTAGGAAGATGAGCGCTAGAAGTACCA
>Beppu.type_C_2283;size=113;
TTTCAGTAATGAGAAAATAGAGTGATAGTATAAGATGT
>Beppu.type_C_2284;size=113;
TTACATCGTTTATCGCAGAAGTTATCGCGTCTGTTA
>Beppu.type_C_2285;size=113;
AGATAGGAGACGACAACGTAAGACTAGAGATACTGAAGA
>Beppu.type_C_2286;size=112;
TAAAAGAGTGGCGTAAAAGAGTGACGTAAAACGAATA
>Beppu.type_C_2287;size=112;
CGACAACATCTCATAGAACTGATAGGGGTTGCTCGGTGA
>Beppu.type_C_2288;size=112;
AGATCCCCTACTATTGGATCGAGGAGGTGGCGTGGTG
>Beppu.type_C_2289;size=112;
CTCAATGTACTTCCTACACTTCCAAAGGCGTTCTTGA
>Beppu.type_C_2290;size=112;
ATTCCAGCGGAATTCCATAGCTCTCTATCAGGAAAT
>Beppu.type_C_2291;size=112;
CTCCCTATGAGGGTATACTACTTGAGAAGCGGCATCAT
>Beppu.type_C_2292;size=112;
CAGATATAAAAACACCTCAGCAGAACACTTCTGTTCAA
>Beppu.type_C_2293;size=112;
TGAAGATTGGCTCGCATCAGCCATAGGGATCTTCAT
>Beppu.type_C_2294;size=112;
CGTCGAAGAACTGACGTAGAGTAGGGTCGGTAGCGA
>Beppu.type_C_2295;size=112;
GACCAGGAGAGCTGCTTGCTGTTGCTGTAGATAACA
>Beppu.type_C_2296;size=112;
CTGAAATACAAGGCTAATCCAAAGGCGAAGTTCGAGGA
>Beppu.type_C_2297;size=112;
CTGATGAGGTAAAGTTGGACGAGGCCATCAGGTTCAGA
>Beppu.type_C_2298;size=112;
AAGATGGGTCTCATGTTCTCAAAGTGTTTCTGCATC
>Beppu.type_C_2299;size=112;
CTGATTTTTTTCTTTCTCTTTCTTTCACCCTGGACGTT
>Beppu.type_C_2300;size=111;
GCTATTACTGATAGCACGTCGTAAGCATCTTTCCCGAA
>Beppu.type_C_2301;size=111;
AACATGTCTGCGTGAGGGATCCCGAAGACTCTCTTTT
>Beppu.type_C_2302;size=111;
ACTGGGTAGAGTTGGTCACATCAAGAGTGTGGTAATATGAG
>Beppu.type_C_2303;size=111;
CTATCAGCGTCGTCGAATTTCTTTCCGGTTATAGCAAA
>Beppu.type_C_2304;size=111;
GCATAATACTCCAAAACAGTCGTGAAGGGATTCTCCATG
>Beppu.type_C_2305;size=111;
ACACCATTGAACTCGTCAAGTGTAACATTTGACATCTAT
>Beppu.type_C_2306;size=111;
AAGATGGAAACCCACACTACAATCCAAAAGTTAAAC
>Beppu.type_C_2307;size=111;
AGCACCACATCATCAACAACAACGATAACGTCATCA
>Beppu.type_C_2308;size=111;
ACATCTTTCATCACTCACCTTGGATGTTGCCAACGATA
>Beppu.type_C_2309;size=111;
AACTCTGAATTCTTCTACCATTTAGTTCAGATCTAGT
>Beppu.type_C_2310;size=111;
ACGATGAGCCGCCCCATTTAGGAACGTCAATCCCCAC
>Beppu.type_C_2311;size=111;
AAGATGAATGTGAAAAATATGAGACCAAAGAAGAATG
>Beppu.type_C_2312;size=111;
GCAAGCGGTATAAAAGAGAACTACAAAGCAGCAAGTA
>Beppu.type_C_2313;size=111;
TATTTCTCTGATATTTGTTTTAGTTTCTCAGCATAATC
>Beppu.type_C_2314;size=110;
GTTTTTAGAAGACCAGCTAAGGGAGAAAAAACTACCGA
>Beppu.type_C_2315;size=110;
TATCACATGATATCACCTCAGGCGTGAAACAAGTCAGT
>Beppu.type_C_2316;size=110;
GGTAAACATCAAAATCCAGTAGGCCTTTCTTATGCCAT
>Beppu.type_C_2317;size=110;
GTAGAAGTGTTTTCCACCCGTCGTTCCGCCTGAGAT
>Beppu.type_C_2318;size=110;
ACGTGAAGATGATGATGAGTAAAGTTATTCAAGTAGG
>Beppu.type_C_2319;size=110;
GGGTGAGCTGGAAATGAATAAGCTAAGAGCATGGCAAA
>Beppu.type_C_2320;size=110;
CGCAAAGCCAAACGTGTCAAGGCATTCGCGGAGGAAAT
>Beppu.type_C_2321;size=110;
GAGTCCGGATTAAAGCGATTTTTACCTTACCCTCTTCA
>Beppu.type_C_2322;size=110;
ACCCTTCCCCGAAGTCATGAGCATGCTCAGAAGTTT
>Beppu.type_C_2323;size=110;
TCTGTTGGGTGACAAAACCCTAGATTTCATAGCATCG
>Beppu.type_C_2324;size=110;
TTCCTCCCGTCGATGGGGGAGTCGTGGGACATTGGG
>Beppu.type_C_2325;size=110;
TTGCTCATGTGCTTGTTACCCCTCGCAAACTGCTTAG
>Beppu.type_C_2326;size=109;
CGCTCTAAAAACAAGATACTCATACATCATGTCAT
>Beppu.type_C_2327;size=109;
CGTCACTGACACTTACATAGCATTCAAGGACGGAAC
>Beppu.type_C_2328;size=109;
TGAGAGATAAGAGAGATAGAAGAGATATGAGATAGATT
>Beppu.type_C_2329;size=109;
TTCCACCGAGGTGATGAGTGATCTCACTTAAAATTAG
>Beppu.type_C_2330;size=109;
ATACAACCATATGGAGGTCCACTGAACCTCAGTGCG
>Beppu.type_C_2331;size=109;
GACCAATTTCCCCACTCCATTCTAAAAATTTCTTTCGT
>Beppu.type_C_2332;size=109;
TTACACCTCACGACAATGGCTAGGGAAGGGGAATCCAC
>Beppu.type_C_2333;size=109;
GCATGCGTAAGAAACGAGACTTTCCAAAGTGCTTTA
>Beppu.type_C_2334;size=109;
ACCATCTATACTCTTCCGGCCTATTTTCAACCGGGACA
>Beppu.type_C_2335;size=109;
ATATTTCCAACTCAGTCATAAAGGTGACATTCTCAGGC
>Beppu.type_C_2336;size=109;
ACACACTGACTTAATAAATATCTAAGTGAAGAGCCTC
>Beppu.type_C_2337;size=108;
CCATATACCTATCATCTAAATACCAACATAAGATAGG
>Beppu.type_C_2338;size=108;
TGGCTGACCTCTACTGAGCAAATACGCTAGCCCTAGA
>Beppu.type_C_2339;size=108;
GAGATCCATGAAGCTGGGTCGTCTAAGATTACGACG
>Beppu.type_C_2340;size=108;
TTGTAACGCTAGTTGTACTACTCCCGCCGTTCGCCA
>Beppu.type_C_2341;size=108;
ACTCTAATAGCTAAGAATGTTAGCATTGGTGTTGATTT
>Beppu.type_C_2342;size=108;
ATTGCCCGTTTGGGCATTTTTGGGGACGTTTTTCG
>Beppu.type_C_2343;size=108;
ATTAAGGCAGAACAAACTACAGCTACTAATGCAGTAATT
>Beppu.type_C_2344;size=108;
CCGGTGTGCTAAACTCTACATCAATACCGTGATTATGC
>Beppu.type_C_2345;size=108;
TAAATTCACCCACCGGCACTGGGAAAACGTTGATGGG
>Beppu.type_C_2346;size=108;
TCAGCCTAATGCATATCAGTTGCCTTACCTCATGGAA
>Beppu.type_C_2347;size=107;
AGGGTGGGTACTACTATATAAGCAGGGAAAGGATGATG
>Beppu.type_C_2348;size=107;
ATCTCTTTATCAAGATGGCATAAGAAAGGCCTACTGGA
>Beppu.type_C_2349;size=107;
ATGCGTCTCTTCTTAACCGTCCCTTTCGCTTCACTGCT
>Beppu.type_C_2350;size=107;
CTTATGTGGAGGTGGAAGAGTCATGACAACAGAGATA
>Beppu.type_C_2351;size=107;
ACTCGGGATAGATCCCGAACTCGTGAAAGTTTTCATTCTT
>Beppu.type_C_2352;size=107;
TATGGATCGTGGATATTATCTCGGAGCTAAATATGTA
>Beppu.type_C_2353;size=107;
ATCAGAGAGGATATTCGAAGTTTCGTCCCAATCTGGC
>Beppu.type_C_2354;size=107;
CATTCCACAGGGTTAACGGCTCCTGGGCCAAATCGA
>Beppu.type_C_2355;size=107;
TACTCTATAGGTAGGCACGAAGTCCAGAAAATCTCCCTGA
>Beppu.type_C_2356;size=107;
TCGCAACATTTTCCCTAGTATGTTCTTCGAGAATACACGG
>Beppu.type_C_2357;size=107;
ACTACGTGAGAGTTTAAGAACTTTTCGGTTTCCCGCCCC
>Beppu.type_C_2358;size=107;
ACGCTCATCATCACTTTCAAAGAAAGCAATTGCCTACCGCT
>Beppu.type_C_2359;size=107;
AATGCCGATAGATGAGCAAGCCTGACCCGACGGGCCCA
>Beppu.type_C_2360;size=107;
GCATTGAACGAGCCGGGTAGCCTGGTTAAGTGCCCCGG
>Beppu.type_C_2361;size=107;
GTGTAAGGGTCAGCAGGTTCGGCTTCCGGTACTCTCCTT
>Beppu.type_C_2362;size=107;
ACCCGTTCTTACCTTTGTATTGCCTCTTGCCCTGGTATG
>Beppu.type_C_2363;size=107;
CAGTAGTGCAACTTGGTCTCGATGTGCCTGACGATG
>Beppu.type_C_2364;size=107;
TGTTTCCATTGAAGACATATTTGAACCTGAATTTTGGT
>Beppu.type_C_2365;size=107;
ACCTGGTCACGGAAATACGGGCGTAAGAAGGAAGACGCAT
>Beppu.type_C_2366;size=106;
CTAGTACAGTCTTTATTTTTTCTTCTTCCCCGGCCT
>Beppu.type_C_2367;size=106;
TCTACATACACATCTACCAATTTCACACATTTTAATTC
>Beppu.type_C_2368;size=106;
TTGATAAACTCCCGTTGGATCTAAAACAAAGAAGTTA
>Beppu.type_C_2369;size=106;
TGGCGTGGTAAGTAGATTAGACGGTAATCGTTTAGGT
>Beppu.type_C_2370;size=106;
AAAATTGTGTATGGACTCGTGGAGCAGGCGTTGAAT
>Beppu.type_C_2371;size=106;
TCGGTTTTCAGCTTGAAATAAGGGCATTTTTCCGCTT
>Beppu.type_C_2372;size=106;
AACCCGTAATTTGGCGTATTCTTTCGATCTCACTAA
>Beppu.type_C_2373;size=106;
CGGTAGTGCAACTTGGTCTTGACATTCCCGACGACG
>Beppu.type_C_2374;size=106;
CAGCAGCAAGGTACTGTTGAGGAGTACTAAGCACA
>Beppu.type_C_2375;size=106;
ACACAACTGGCACTTCTTGAGACAAAGAAGGAGGAGGA
>Beppu.type_C_2376;size=106;
TCTTCCTAGTCCTTCTCATTAAATGAGGTGACGGAAA
>Beppu.type_C_2377;size=105;
CCTCCTCCTATGTCTGCAGTTATTGACCAAGAGGTACCTAG
>Beppu.type_C_2378;size=105;
CTGAACTTCTCTTCTGAGGTCCACACGTGGATCTCTT
>Beppu.type_C_2379;size=105;
AAAGAATTGAACGATAACTTGGAGGATATGGCGTC
>Beppu.type_C_2380;size=105;
TGTAAAAAAGCTGACTTAGAAAATATAAGATAAAAC
>Beppu.type_C_2381;size=104;
ATCATAGACGAGATATCTTTTTTTGAGGAGCCGCTC
>Beppu.type_C_2382;size=104;
CAGTAGCTCCAGCTAAGTACGGCCAAGCGTCTGCCAA
>Beppu.type_C_2383;size=104;
CATAAATATAGACATTTCCCAGATTTGAACGACTGA
>Beppu.type_C_2384;size=104;
ATGTTGTAATAGAAGAGATTTACAGAAGGAAAAAA
>Beppu.type_C_2385;size=104;
AGGAGAACGTGGACGAAACTGGGGTCTGGGGTTCATGGG
>Beppu.type_C_2386;size=104;
ATGAGGTAGATGTCCACGTAATCGAAGGAGGTGAAAA
>Beppu.type_C_2387;size=104;
ATTCTCTAGTTTAAAATCATTGTTAGAGATTATAAA
>Beppu.type_C_2388;size=104;
GGCTTACTGGCTTTCAAAATTTTCTGAGTGTGAAA
>Beppu.type_C_2389;size=104;
CTCTGGTTTTGTAACATCAATACCGTACCGTAGTCCATG
>Beppu.type_C_2390;size=104;
ATCTAGCAACTGAGCCCGTTTATCGATGGATTCTCGA
>Beppu.type_C_2391;size=104;
TAGCTTCCCCTAACGTATTGTAAGTCTTGGATATC
>Beppu.type_C_2392;size=104;
GCTGGTAACTGGAGTGTGATGGTCAAGACATGAATG
>Beppu.type_C_2393;size=103;
ACGACGAAAGGTTTGCCACTCACGGACAAGCTAAAGAT
>Beppu.type_C_2394;size=103;
TAAAAGAGTGACGTAAAACGAATATGAAAACGGTG
>Beppu.type_C_2395;size=103;
ATGAGGGAGGGGCAGAACTCAGGAGCTGAATGATAC
>Beppu.type_C_2396;size=103;
TACTCGGCCCCCAAAAAAAGGCCGTTCTCCCCCTAG
>Beppu.type_C_2397;size=103;
AAGATAAGGACAATACTATGGATAGGCAGTAAAAAAGAG
>Beppu.type_C_2398;size=103;
AGGCAAAGAAGGATGAGGAAAATGACAAGCTCATTAGG
>Beppu.type_C_2399;size=103;
TATTGGAAGATTGGGTGGACACGTTTTCACCCGATTA
>Beppu.type_C_2400;size=103;
TCGAAATACCCCAAGGCATTTCCGATACACCGTCGT
>Beppu.type_C_2401;size=103;
ACCCGAAAACTCCTCGAGGTGTAGTTCGTGGAATGGGTG
>Beppu.type_C_2402;size=103;
CTTCTTCAACTAAGTTAGTCTTCATTTTTGTTCCTCTCGA
>Beppu.type_C_2403;size=103;
ACCGAGCAGGTAGGTCAGTTCGCTACCGACGAATCCTA
>Beppu.type_C_2404;size=102;
TGCCAATAATCAAAATAATTATTCCGAGTGTTCTCT
>Beppu.type_C_2405;size=102;
TTGGCGTTGAACTGCCAAGATGGGGCGGAACGAGTAT
>Beppu.type_C_2406;size=102;
GTTCCAGCCAGTCCGCATAACGACGATAGTACTCTTTC
>Beppu.type_C_2407;size=102;
ACTGTTTCTCCTAACAGTTCCCCCTAATAAGAAACAT
>Beppu.type_C_2408;size=102;
ACGCATTGAATTTTTACAAGTTGCTGCACTTTCTAAAA
>Beppu.type_C_2409;size=102;
GTCTCGAGGGTTTGAAACGTCTCGAGG
>Beppu.type_C_2410;size=102;
CTAAAAGGTTCAACAAAAATTAACGGTTTTGAGAAA
>Beppu.type_C_2411;size=102;
TGATGATACTGTTGTTTTTTCATTTCGGACAGGAAAG
>Beppu.type_C_2412;size=102;
AATTATTTGATTAGGAGAAAGTGTTAATTTTGACACG
>Beppu.type_C_2413;size=102;
ACATTCGGGGACTTCCATTACGCCATCTATTTTAGTGAT
>Beppu.type_C_2414;size=102;
ACAGGCAAGGACATGAGAACTCACGGTGTCGCTAG
>Beppu.type_C_2415;size=101;
AAGGCTCTTCATAAGCATCAATGTAAGTATTACGATA
>Beppu.type_C_2416;size=101;
CTGGAGGATGATAACCCGTGTTCTTCGCTATATTTTT
>Beppu.type_C_2417;size=101;
AGAATGCTGGATATGGAAGCCCTACTTGTGCAGTTC
>Beppu.type_C_2418;size=101;
TACTGAAAAAAAGATTAATTCCGCTTCACGAGGAACAGA
>Beppu.type_C_2419;size=101;
TACTTGCAACTTCTCGTTTATAATGTTTGCGGTCTG
>Beppu.type_C_2420;size=101;
ATCCTCTCAGCCAACTCCTTATCCACAGAGAGAGCCC
>Beppu.type_C_2421;size=101;
TTCCAATTTTCTTTAGGTCTTTCTCAGCCTCATTTTTGT
>Beppu.type_C_2422;size=101;
TCCCCGAGGATCGTTCTAGATCCTCGAGGATCTCATTCACA
>Beppu.type_C_2423;size=101;
TACACGCCTAGCGGGACTAACTTCATCGTAGATATG
>Beppu.type_C_2424;size=101;
GCCGTGATTTCACTAACATTAAGCGACTGGAAACAGA
>Beppu.type_C_2425;size=101;
AAATCAGTAAGTGATAATTCCCTCTTTGATTATCTCTT
>Beppu.type_C_2426;size=101;
AATATATATAAGTGTGGGATATGGAACGTGGAATAGA
>Beppu.type_C_2427;size=101;
TCATCCTCTCAACATCTTCCCAATCCGCATCAAATGG
>Beppu.type_C_2428;size=101;
TTTCTATTCAATGGCGTACCAATACGAGATGGAAAAAA
>Beppu.type_C_2429;size=101;
ACGGCAATCCACGAATATATCCAATGGAGATTGAAAAAA
>Beppu.type_C_2430;size=100;
GATCCGGCGTTCTCAAGATCCTGATAGCCTCTTCAGT
>Beppu.type_C_2431;size=100;
CTATGGAGGTTCTCAATGCTCTCGCTGTCCTGTAAA
>Beppu.type_C_2432;size=100;
TGATAACGAGAATGAAGTATTCAGGGTATACAATGAAG
>Beppu.type_C_2433;size=100;
CTATTACGCTCACGACAAGATCCATATGGCATACTGGA
>Beppu.type_C_2434;size=100;
CGAGAAAGAACGCTTCCGGCAAGTCCTCATAGAGGCC
>Beppu.type_C_2435;size=100;
TCCTCCTGCCGTCCCTCCTCCCGCTACGCTTTCTTC
>Beppu.type_C_2436;size=100;
CCAGTTGAAGCATGAGTAAATGTTACGATATTTACTTT
>Beppu.type_C_2437;size=100;
ACGTATCCTCTACTTTTAATTGCTCTTAGGTTATCTT
>Beppu.type_C_2438;size=100;
ATTGCCTCGGAGACCCTGACCCCTCAGAATCCTGTTA
>Beppu.type_C_2439;size=100;
GGAGGGAAGGCGAAAACGAGGAAGGAAATACTCATA
>Beppu.type_C_2440;size=99;
GCACAGTACCCCATTTCTGTGAATATATACCTACCCGG
>Beppu.type_C_2441;size=99;
TTGCAAACGGGGTTCCTCAACTACTCAGCGAAATTGC
>Beppu.type_C_2442;size=99;
AATATAAAAGCTGATAAACTAATAGTTTTTGTACCCTT
>Beppu.type_C_2443;size=99;
CTCCTTCAGTCCTCATGATCCTTTTCTATTTCTTTG
>Beppu.type_C_2444;size=99;
GATATTCTTCTGTCGTCCTTCTAAGTTCTTTGTCATCTC
>Beppu.type_C_2445;size=99;
TAGACAATGGTCATCTTTTATCGTAATGTAATAGGACT
>Beppu.type_C_2446;size=99;
TGGGAAGATAGGGCGCAAAGGCAACACTGAAACCAT
>Beppu.type_C_2447;size=99;
TGTCATTACTATCGATGTCATGATAAAGTTCAGTGTC
>Beppu.type_C_2448;size=99;
AGAAACTTGTGAAAAGCTGTCCTCGAGAGCTCTTTAC
>Beppu.type_C_2449;size=99;
AGCCATATGAAAGTGTCATCCAGTTCGATTACTTCGGC
>Beppu.type_C_2450;size=99;
TACTTCTTCATCTTCTGTCAGCTCCAAACGGTGAAA
>Beppu.type_C_2451;size=98;
CTTCAAGGGGGAGGAGTGAAGGTGGTGCAGATCAAAGC
>Beppu.type_C_2452;size=98;
AGGATGATGAAACGCCACGCCGAGGAGACAGGGAATA
>Beppu.type_C_2453;size=98;
TTAAAATCCGCAATAATCAAAATTCTAAGTCAGATA
>Beppu.type_C_2454;size=98;
TTGGCCCTGGAGGCCATACTCTGTGTCCTGCTCTGCA
>Beppu.type_C_2455;size=98;
ACTTTATCTTGTAGCCTTCACTATCCTTTATGAGG
>Beppu.type_C_2456;size=98;
GAGGACGTCCTGGATAATCCCTACCAACCAGTTGT
>Beppu.type_C_2457;size=98;
CTGTAAAGATCCCAAGTATTATGCCAATGATAAGTA
>Beppu.type_C_2458;size=98;
TCTTTTCTATGAAGCATCTAGGACAAACCGAGGGAAT
>Beppu.type_C_2459;size=98;
TGTAAAGAGGAAGGGGAAATGGAGGAGGTTCGCCTTGG
>Beppu.type_C_2460;size=98;
AGGCTATAGATTAGGAACTTTTATTAGCGTAATGGA
>Beppu.type_C_2461;size=98;
TTGAAACGTTCACTATATACGTCCGAATTGTCACCAT
>Beppu.type_C_2462;size=98;
GTGATAGTGAATACTATGCTATATTTTACAATTTAGAT
>Beppu.type_C_2463;size=98;
ATCAGTATAAAGCAATGATATATCGACTGAGTCAAACGA
>Beppu.type_C_2464;size=98;
CGTTTGACGCTATGTCATCATAGTCATCGAATATGTA
>Beppu.type_C_2465;size=98;
AAAATACAACCAATTTCAGAAGACACAATAAGAGA
>Beppu.type_C_2466;size=98;
TGCTTACCGTAAACGACAAGGTCTTTTGATATCTCCTC
>Beppu.type_C_2467;size=98;
ACCTGAATGGACTTTGCTTACTAACGCATCCCCCGGCTG
>Beppu.type_C_2468;size=98;
AGCACATAATCGAGGAATACGAGAACTGCATAATGTAT
>Beppu.type_C_2469;size=98;
AACATATGGATATTATATATATTATGAAAGACCTTAC
>Beppu.type_C_2470;size=98;
GTTAGGCTTACGTAGGGCCTCAGCAAGGGACATCTCCCT
>Beppu.type_C_2471;size=97;
CGCTCTTCGAGAACGTGGCCAGAAGGGGGAGGAAGTA
>Beppu.type_C_2472;size=97;
CGGCTCCCCCGCATATCATCTCTTTGACGGCTATGAAGT
>Beppu.type_C_2473;size=97;
ACTCTGGTGTGCATATCTGTAATGCTCCTCCCTGGATGCCA
>Beppu.type_C_2474;size=97;
TTCTTCCTATATCCATTGATAATGCCCCGCCTAGACTAC
>Beppu.type_C_2475;size=97;
TAAACTCCACGGTACACCGTCACCGGTAGGGGGGATACT
>Beppu.type_C_2476;size=97;
ACAAGGTCGGAGTTAGCTGAAGCTACGGGAATAGGAT
>Beppu.type_C_2477;size=97;
AAATTTCAGTCTACTGGGGTGTAGACTCCATCTATGT
>Beppu.type_C_2478;size=97;
ACTTTCCTTTAGCCGAGCCTGAAGTGAGTGTAAAGAA
>Beppu.type_C_2479;size=97;
ATCACGGTGGCGAACAGTTGGTAGATGTCGGGCATCG
>Beppu.type_C_2480;size=97;
TATACCCCGTGTGGGGGTATAGCCGTCTAAGAAGCG
>Beppu.type_C_2481;size=97;
ATGATCGGGGTGGCCATGATCATGTTGAGAGGAAG
>Beppu.type_C_2482;size=97;
CGTAAAATGACGACGCTGACTGTGTCCTGTTTACCC
>Beppu.type_C_2483;size=97;
AAATATAACATGAAAAGTGACAAACAAGAAAATTTT
>Beppu.type_C_2484;size=97;
TCGCCCGGTAGCTCTTCATCACAGACCGCTAGCGGG
>Beppu.type_C_2485;size=97;
AGTAATCTTCTAATACTTCGAAGAACGCTTCCCCTAG
>Beppu.type_C_2486;size=97;
CGGAGCTGGGGCAGGCTGAGGAGCAGGACTGGTCGGGCT
>Beppu.type_C_2487;size=97;
CGATCAGCACACTAAGTCATTCACCGTAACTTCAACCTC
>Beppu.type_C_2488;size=97;
AGTAATTTCAAACAAATAAAAGAGGAATTCAAGCGTTT
>Beppu.type_C_2489;size=97;
GGAAAGAGGTAGCTAACGTAGTAGAGGAATACGCAA
>Beppu.type_C_2490;size=96;
TCTCAGGTACTACTGGAGCTGGAAAAACCACGACTA
>Beppu.type_C_2491;size=96;
ACGTTTACACCAAAAAATACCGGAAGGGTGCTAATA
>Beppu.type_C_2492;size=96;
AGGAGAAGAAACATACTACAGTTACTGGAGAGCTAATA
>Beppu.type_C_2493;size=96;
AGAGTTCATAGGCCTTAGAAAGGTGCTGCTGCAAAATA
>Beppu.type_C_2494;size=96;
CAGAACTACCGTTAGAAATAGCACTGGTTAAGATTGA
>Beppu.type_C_2495;size=96;
GGGCTAGGTACAACCTAACCGAAGAACGTATAAAGA
>Beppu.type_C_2496;size=96;
GTTTTCCACACCCATCCGATAATTTCGTAAGTATCAT
>Beppu.type_C_2497;size=96;
AAATTCAAGAAGCTGAGCGTAAGTACACCCTTGGCCAA
>Beppu.type_C_2498;size=96;
ACAGTCAGTACCCCCCACTACTTGGCCATGGACGGTGT
>Beppu.type_C_2499;size=96;
GGCCAAGTATTATCCCTCAAGAATGCCCAAACATCAG
>Beppu.type_C_2500;size=96;
ACTTTTCTAGCCGTGAAAATACGGCTAGGAAAGTCGAGT
>Beppu.type_C_2501;size=96;
ACTATATACCACTTTATCCCTCCCTACCTCTTCTATTG
>Beppu.type_C_2502;size=96;
GATCCTTTGAGGGCTTGAAGTGATCCTTTGAGG
>Beppu.type_C_2503;size=96;
ACCCGGGAGTGCTCATCGGCCTTTTCATCTTCATCTTGA
>Beppu.type_C_2504;size=96;
CTGAATACTGGTACTGAGTATAGATATGAACTAGAAG
>Beppu.type_C_2505;size=96;
CTAATTCACCTATCGAAGTTCAGAAGATATTTGCTA
>Beppu.type_C_2506;size=95;
GGTTACCTCATATGCTAGTACCTGTTGAATCGAACT
>Beppu.type_C_2507;size=95;
TACTGATACTGGCACTGAACCACTAGCGGGAACAGAA
>Beppu.type_C_2508;size=95;
TACAATTCCTTTCTACGCTCGTCTTCGTCTAGTAGG
>Beppu.type_C_2509;size=95;
TTCAGAGTACCTAGACGATGAGCTGAAGGCTAAGTT
>Beppu.type_C_2510;size=95;
ATAAACATGATATTGAGGATATTCTAGATTATCATTA
>Beppu.type_C_2511;size=95;
TATTTTTCTGGATATGCGTAAAATCTTAACACATACA
>Beppu.type_C_2512;size=95;
GATATTCTTCAGTTGGAGTGATAATAATTGAGGATGA
>Beppu.type_C_2513;size=95;
GATCCCCGATTTTCTTGCAGAGAAAATGTTAAAATAT
>Beppu.type_C_2514;size=95;
AACAGGTTTTTCGCTTTTTACGTAAGATTCTTCGTT
>Beppu.type_C_2515;size=95;
CTGAGATCCACACCTGGGTAACCGCCGTGGAGGAAAAG
>Beppu.type_C_2516;size=95;
TACACTGTCGTTACATCAGTCAAACTGCTATCATAG
>Beppu.type_C_2517;size=95;
AGAGCGAAAGAGGCTGTAAAACAAATTCAAAACGTCG
>Beppu.type_C_2518;size=95;
AACGTCACTGTAGCATTAGTCGTCCCCGTCGTAGCG
>Beppu.type_C_2519;size=95;
TTATAGCATATAGTCCGGTTCCTAGCAGGTAACCTA
>Beppu.type_C_2520;size=95;
AAATCAGAAGCGAAAAAGAGAGGAATGACTGTATCGGC
>Beppu.type_C_2521;size=95;
CTAATTGATGTCACAAAAAGACCCAAAATATTTGCAGA
>Beppu.type_C_2522;size=95;
TTGTCCAACTGAATTTCTTTTTCGACGCCTTCTTTA
>Beppu.type_C_2523;size=95;
TTAAAATCAGATAATTGAATAATTCTCTTTACCTG
>Beppu.type_C_2524;size=95;
AGGCCTTTACCCCGGCCTCAGTGGGGTTTTGAACTTTTT
>Beppu.type_C_2525;size=94;
CCACCTCCCGCACTGCCTCCTGCCCCACCCGTGCCCA
>Beppu.type_C_2526;size=94;
ACAATAAACTCGTACAGAAGATGAAAATCGCAAAAGAA
>Beppu.type_C_2527;size=94;
AAAATATCATACGTTAACCCTCACTCGAAAAGGTCAT
>Beppu.type_C_2528;size=94;
GATAGTCCAAGAATATTAGAAATTTTCACTATATCA
>Beppu.type_C_2529;size=94;
TACTAGCTGCTGGTGGGTAATTCGCCACGTCGGTAAC
>Beppu.type_C_2530;size=94;
CTCCATTTTTCCGCATATGGACATGAAAGTCTGTGTGGC
>Beppu.type_C_2531;size=94;
CCATAGATAATCTTGGCTAATTCCTTATTTGGCAGA
>Beppu.type_C_2532;size=94;
TTTTAACTTTTCGTTGAACTGTAAAATTCGAGCTTTA
>Beppu.type_C_2533;size=94;
CGGTGGGTTCTTAGCACAGAACACTTCTATCCAGTTA
>Beppu.type_C_2534;size=94;
GAAACCATTCAATGCAAGTGCAACTAGTCCTACTTATTATG
>Beppu.type_C_2535;size=94;
ACGCTTTAATTGTCCCTCTGCATTCACATCCTTCTCTGT
>Beppu.type_C_2536;size=93;
GCAGCATACCACATGGTGAAAGTAGTATGAAGGTCCT
>Beppu.type_C_2537;size=93;
TCGTAATAGCCCGCTATCGACCATTCAATATAGTATCCT
>Beppu.type_C_2538;size=93;
TTATACACATCTCGAGCCCACGAGAC
>Beppu.type_C_2539;size=93;
CCCTCATGCCTCATCCTCCATTAGCTTCTCTATCC
>Beppu.type_C_2540;size=93;
ATTGCTATCTCTTCCTCGTGCTTTTTGATTAGCTCTC
>Beppu.type_C_2541;size=93;
AGGTCGACAATTTCAGCGACTACCTACGTTTACTGAAGA
>Beppu.type_C_2542;size=93;
GAATGAGGGGTACTTTTTCAAGGGAAAGAGAGTGGA
>Beppu.type_C_2543;size=93;
ACTCGGGTGCCATGATTATCTTTATGACAGTCGTGGTATA
>Beppu.type_C_2544;size=93;
TATCGCCCGCATCAGTTGCTATATAATGCTCTAT
>Beppu.type_C_2545;size=93;
ATATTGTAAGCACTTCATCTATCTTCTTCTCTAATTGT
>Beppu.type_C_2546;size=93;
AACGGTGTTCCATAGCTAATCAACTGGATGTAGGG
>Beppu.type_C_2547;size=93;
AAAAGCCATGAAAGAGACTATGCATTATGTAATACTAT
>Beppu.type_C_2548;size=93;
CCGATAACGGTGGTGCCTATGTATTTTACGAGTTCG
>Beppu.type_C_2549;size=92;
TTTCAGTAAGAACCCAGAAAAGGAGAAGAAAAAAGCG
>Beppu.type_C_2550;size=92;
AAAGATTGCGTGGAAAGGTGAAAGTTCAGAAATCCT
>Beppu.type_C_2551;size=92;
TCAAAAATTGTAACAACTCCATATTTCGCAGGATCT
>Beppu.type_C_2552;size=92;
TATGTTCATGCCAGGAGATATTCAAAGGCTTACTG
>Beppu.type_C_2553;size=92;
CTTAACTTTACAAGTCCAAATCCTTTTTCCCTCATCGC
>Beppu.type_C_2554;size=92;
GCAACTAGAAATGAAAAAGTCAAAATAAGAGCTGAAAG
>Beppu.type_C_2555;size=92;
GTTACACTTCGGCCCAGCTTTAATCCCCTCACACTC
>Beppu.type_C_2556;size=92;
TGGTAATAACTAGGCAATAATGAAGAGTCTAAAGTC
>Beppu.type_C_2557;size=92;
TACGCCGATATGTTATATTCCTTATAGGTAAAATC
>Beppu.type_C_2558;size=92;
CGGCAATCACAGGACTGACTAAAATAAATGGGATAG
>Beppu.type_C_2559;size=92;
ATTCTTCTCTTTTTTGAAGACATGGATCAAAGAAAAATA
>Beppu.type_C_2560;size=92;
AACAGGATCTGGACGCTGTTAGAACCCTTGACGATTCC
>Beppu.type_C_2561;size=92;
TATTTATCCATCTCTTAGCGTAAAATCTTATTCCTT
>Beppu.type_C_2562;size=92;
CCTTCAATGCAGTGGAGGAGATGTAACGTCACATACAG
>Beppu.type_C_2563;size=92;
ATTAGGAAAGTGGTTAATCCGGACACTATCTCAATG
>Beppu.type_C_2564;size=92;
TATTTCATAAATGGTTTCTCGCACTGCCTTACATCC
>Beppu.type_C_2565;size=92;
ACTAGGAGCGTCGCTGTTCCAGAAACCTTAGCGTCG
>Beppu.type_C_2566;size=92;
CGTGCCAGACTCCTGGCCGTTTTTTTCGTGGACCACAT
>Beppu.type_C_2567;size=92;
TCTAATACACAGATAACGCTTAGCGGGTCTCAGGTGACA
>Beppu.type_C_2568;size=92;
AAGAAAGGTGGAAACGGGTTTCTATTCGATCTAATGA
>Beppu.type_C_2569;size=92;
AAGGAAACGTTCGACGACTTCAGGGTTTTAGTGTCA
>Beppu.type_C_2570;size=92;
CTGACCCCCTCCCCTGCTCAGTGAGGGTAGTGTTG
>Beppu.type_C_2571;size=92;
CAGCATGCAAAACAAGAACATACGTTGTGCTATTTGC
>Beppu.type_C_2572;size=92;
ATGGCAATAGCGACGGGTCATGAGTCTATCCAAGAGAAGG
>Beppu.type_C_2573;size=92;
AAAACCTTTCTGCAATTTTCCAATTAATCTATCACTCC
>Beppu.type_C_2574;size=92;
CTGAAAACATGCTAGAAAATGCTGGAAATGTCTTCT
>Beppu.type_C_2575;size=92;
TCCCAGTTCACCAGTTGAGTGTCTATGGTCTTCCATG
>Beppu.type_C_2576;size=92;
CAACATCGACCCCGCCAACAATGCACCTATGATCAGAC
>Beppu.type_C_2577;size=91;
CATTGTGGTTCTATATGTCTCATTCGCTTGCCGTTCAT
>Beppu.type_C_2578;size=91;
TTGCAGCTACCAGTCCGGCTATCATTAGGCCTATTAAGAAG
>Beppu.type_C_2579;size=91;
TATCTCATGATCAGTATCTTTTACGCGGTTCATTTA
>Beppu.type_C_2580;size=91;
TAAGCAAAATGTTTCACTTTTCAAAACATGAGCGAAAGT
>Beppu.type_C_2581;size=91;
GGACGACCCCTTGCTCTTGGTCGTGTCGGTGAAATG
>Beppu.type_C_2582;size=91;
ACTACAAAAACACTTACAAGAAATAGACTCTAACTTAGAG
>Beppu.type_C_2583;size=91;
TTGTTATGCTGTCCGTGTCGTAAACTATCCCGGGATA
>Beppu.type_C_2584;size=91;
TGCCTGAAGATGAGATGGGCCATACAGCCCACATGAA
>Beppu.type_C_2585;size=91;
AGAAGGGACGCAAGTCGTATTTGCGGAGATAAGGCCT
>Beppu.type_C_2586;size=91;
TACCATACTCCCTTTGCCCTCAGGAGGGAATCGGGGA
>Beppu.type_C_2587;size=91;
AGGTTAGGCGGTATGATAATAAGAGGGGAACTATA
>Beppu.type_C_2588;size=91;
ACAGCATGCCGCTGTTTGGATTCACTGTCACATAAACTG
>Beppu.type_C_2589;size=91;
TATCAATTGTAGTATATTTTTAGGTAACTGTTGTAGGTTTCA
>Beppu.type_C_2590;size=91;
GCAGAGGAAGTATGGCGGACAACGTCTTCGGAATGGA
>Beppu.type_C_2591;size=91;
AAGAAATGCCCCACGAGGGGAAGTTTCTGAGAGCTGAA
>Beppu.type_C_2592;size=91;
GAGAATATCTTCTGTAATAATGGATTAGTTGCTAGCA
>Beppu.type_C_2593;size=91;
TAATGCATGAAGAACACACGCCCTAATACATTATGTC
>Beppu.type_C_2594;size=91;
CTGATATATGCAGCATACAGTTTTCTTGCGGGGGACTA
>Beppu.type_C_2595;size=91;
TGCCGAAGGGCCTCTTAGGTCAGATACTCTATGTATT
>Beppu.type_C_2596;size=91;
TAGCCTTCACTATCCTTTATGAGGTAAATATCTACTA
>Beppu.type_C_2597;size=90;
CAAATGCTCCTGCTCCTCCTCCTCCTCCGCCATATGAA
>Beppu.type_C_2598;size=90;
TGAAACCTGCAATATAAATTGGGTCCTGCTCTGTTAG
>Beppu.type_C_2599;size=90;
ACGAGTCTATGCCCTAAGATTAGGAGGGATTTGCTATCTTA
>Beppu.type_C_2600;size=90;
ACTCTCATAAAACAATACAAATACCCTACTAGCATTGATGATAGTGCTAGTGAT
>Beppu.type_C_2601;size=90;
TCGTCAGTAGACACACCAAATGCGAAAGGTGCATCG
>Beppu.type_C_2602;size=90;
AGCGTGGAGGAGAGCCGACTCCAGACTCTCCCCCATA
>Beppu.type_C_2603;size=90;
TGATGCAGATATGGAAAGGATGAGGGGGTATATCAT
>Beppu.type_C_2604;size=90;
AAAGTTTTCAAAAAGGTACAATAAATCCCGATGAAT
>Beppu.type_C_2605;size=90;
GAAGTCACGGATAAGCAGAAGATGGAGAGGGACATGA
>Beppu.type_C_2606;size=90;
ATAGGAATTCTGTTCTTGGTGAATTTTAGATCGCA
>Beppu.type_C_2607;size=90;
TTCAGAATCCATGTTTTTGGTATGTCAAAATTGTACA
>Beppu.type_C_2608;size=90;
CACCACAGGAGAGCCACACGAAAGGACGATGAAACA
>Beppu.type_C_2609;size=90;
CTTTATATCGTAGAAAAAGCTAAAGAAGAAGAGGAG
>Beppu.type_C_2610;size=90;
ACAGGATCTCTTGTTCACGACATCACTAGCACAGTAT
>Beppu.type_C_2611;size=90;
TCCGTAGTGTAGACCAGAGTGCCGCTTTGTCCCCCG
>Beppu.type_C_2612;size=90;
CATAGATGCTGTACCACCAGTTACTGCAGCATATGCT
>Beppu.type_C_2613;size=90;
AGAGATCGTCTGACCTATGCCAAAGTCGTTACCTCCG
>Beppu.type_C_2614;size=90;
AACGTTTCCGATATCGCCTTGTACAGCGACGAGATAGCGA
>Beppu.type_C_2615;size=90;
ATATTTTGAATTTAACAAGTGGTTCCAGATAATAC
>Beppu.type_C_2616;size=89;
ACATGGACGTGGTAACTGAGCTTTACGGTAGATTAAA
>Beppu.type_C_2617;size=89;
ATAAAGAATTGGACGTTATTAACAGCACTTTGTA
>Beppu.type_C_2618;size=89;
ACTGGAACGAATATATTAGAAATAACGGAGAGTCTCTAG
>Beppu.type_C_2619;size=89;
GAAATTGCAGTCCTATCGCTTATCGTTACGCCTTCTTTT
>Beppu.type_C_2620;size=89;
CATAATCAAACAGAGATTCAGTTCCCAACATCATATT
>Beppu.type_C_2621;size=89;
AAAGTTTAACTAACTCTAGTTAAACTCGAAATGTATA
>Beppu.type_C_2622;size=89;
CAGTGCTGCCATGCTCGTGGTCTTTCCCGCTCCAGA
>Beppu.type_C_2623;size=89;
AGGTCCTGGACCTTTCCTTGGCCAGGAATTGAGACGG
>Beppu.type_C_2624;size=89;
AAGAGGGAATTAGTAATATATATAGGTGAAGTAAAAA
>Beppu.type_C_2625;size=89;
TCTTAACCAGAGTCGTCTTCCCGCTTTCCATAGGCC
>Beppu.type_C_2626;size=89;
GTGCAAAGCATCTCCTTCCACTCCGAGGGGATAGCGA
>Beppu.type_C_2627;size=88;
GCGCAATAAGAAATTCTATATGGTCAATAACTAGTT
>Beppu.type_C_2628;size=88;
TGAATTATTTGGGGCTAGTACACATCTATCTAACCATCCAG
>Beppu.type_C_2629;size=88;
CTTCGGCATTCGTGATGGTGTGTAGTGGCGTCTCTATC
>Beppu.type_C_2630;size=88;
TAGTAGGTTTTGGATTTATATAGTTTGTTACGTTTATT
>Beppu.type_C_2631;size=88;
GATCCAATCTTGATCGCTAGAAACAGTAAAGGGGTCC
>Beppu.type_C_2632;size=88;
ATGGCGTTCCTGTATATGTTCAGGAGCAGGGAGTTATT
>Beppu.type_C_2633;size=88;
TCAAAGCATGAGAGAGGGGAATTTTTTAGCAATCCTT
>Beppu.type_C_2634;size=88;
ACGAGAACTGCTACCAAAACAACTGAAAGGTTCAGGAGAG
>Beppu.type_C_2635;size=88;
TACTTGGCACTGACTATTTCAGTCATGCTACTCTCTA
>Beppu.type_C_2636;size=88;
ATGACTTTGTGAATTCTATATTTTATGGTTCTTACAG
>Beppu.type_C_2637;size=88;
AGCTAGAGATAGAGAAACTCAAAGTACAAAAGAAAGA
>Beppu.type_C_2638;size=88;
CCTATATGTTCCTTTCACATAAGCTAAATCCTGCAATGAA
>Beppu.type_C_2639;size=88;
TAACATAAGCCACATCGCTTCAACGTATTCGGGTGCA
>Beppu.type_C_2640;size=87;
AGGATTGGAGGAGATTGACATGGGGAAGAATTGGATGGAGACTGTGTT
>Beppu.type_C_2641;size=87;
TGATACCTCTTCTTATGGCCTTCCCCACGTTTATTTCG
>Beppu.type_C_2642;size=87;
TAAAAGATGAGAGAAAATAGGTCCATAGAGTTAGGA
>Beppu.type_C_2643;size=87;
GACACGTCACATTACGGCTAAAGATGCTTCCAGTTACT
>Beppu.type_C_2644;size=87;
TCCTTCAGAGTACACTTAGTTCACAAAGCCAGAGCGT
>Beppu.type_C_2645;size=87;
TTACTCGCGAAAAATGATTTATCGACTCAGATTTCTG
>Beppu.type_C_2646;size=87;
ATATCAATGCTAGAAATGCTAGGCATAAGAGTAAGA
>Beppu.type_C_2647;size=87;
GAGACGTACTCCTTCGGCACACAAGTATAATAGGTAG
>Beppu.type_C_2648;size=87;
TGGAGAGGACTCGTAACGAATATGCAGATTTCGGTTA
>Beppu.type_C_2649;size=87;
ATGTTCTCCTGTGAACCGGCTACTCCACGGTTGGGTAGC
>Beppu.type_C_2650;size=87;
TGCTTTGTTCTGGGGTAGAACTTTGTAAAGGAATAT
>Beppu.type_C_2651;size=87;
ATTGATGAATAACTGGAGTACCAACAGCCATTGATT
>Beppu.type_C_2652;size=87;
TCATATCCCCCCATCCCTGTATTCCTGTAATCGTACGT
>Beppu.type_C_2653;size=87;
TATTCCCGGTGGGGCAGATCCACTTTATGCCGATGGT
>Beppu.type_C_2654;size=87;
TCATTTTTCTCCACCTCGTTCAGCGTTTCTTCAATTAT
>Beppu.type_C_2655;size=87;
GTGGTGACGCTGAAAGTTTACTAGCAATCGGTAAAT
>Beppu.type_C_2656;size=87;
TTCTTCTAATTAATTTAACATAGTCAGTCAATGGAG
>Beppu.type_C_2657;size=87;
TGCGCGCACTCGACGTGGGATTGGAGTGTTTGACGTCG
>Beppu.type_C_2658;size=87;
CGACAAAGAGGCGTCAGATGGGTCATTTTCAAAGA
>Beppu.type_C_2659;size=86;
AGTCATACGGGATTCCGTTGGAACTACGCGGAACT
>Beppu.type_C_2660;size=86;
AAAACTTTTCGGTTTCCCGCCCCTAATAGCCCAATGGGC
>Beppu.type_C_2661;size=86;
TGAAAACTGTGGAACGCATACCGAATGCAGTGACGG
>Beppu.type_C_2662;size=86;
GGAAAATTCCCAGGCAATGAGAAAGAACACCCCGCAT
>Beppu.type_C_2663;size=86;
TTTTATCTTCGAATGCTGTGAAGAGCAATGAGCTGAA
>Beppu.type_C_2664;size=86;
CTCATTTTCCTCAACTGCTAACGATAACGCTAGATCGG
>Beppu.type_C_2665;size=86;
AACGTAACGTAACCTTTTCCCAACGCTAGAGCGGA
>Beppu.type_C_2666;size=86;
ATGTGAATCCCACGACTCCCAAACCTGTCAGTATCCCA
>Beppu.type_C_2667;size=86;
TTTGCTCAGACTGTTACGTAAAAGCTAACGTGAAGAGTG
>Beppu.type_C_2668;size=86;
ATGAAAAACGGTAAAATTATGTATAAGATACAGAGAAAG
>Beppu.type_C_2669;size=86;
TTGGGAAGGCGAAAAAGAGGAAGAAAATACTCCATGA
>Beppu.type_C_2670;size=86;
TGGTTGGGTGGTAGTACGTATATACCATTATTTAGTCG
>Beppu.type_C_2671;size=86;
GCCAATTGCCTAAAAATATAAAGCAATTAATACTGAC
>Beppu.type_C_2672;size=86;
TAAGCTCTTGGGCTAACGGCTTGAACTGATTTAGTAGCT
>Beppu.type_C_2673;size=86;
GAGTATACGAACTATTGAAAAGATATGGAATATTAAGC
>Beppu.type_C_2674;size=85;
ATAAAGAACAGGCACTCCTCCTGGGATTCAGTAACG
>Beppu.type_C_2675;size=85;
TGGTAGTATGGTCCTGTTCCTTTCCCGTGTCCTAGC
>Beppu.type_C_2676;size=85;
AGATCTTCGATGATTATTGGCAGACCTTGAAGAATGA
>Beppu.type_C_2677;size=85;
TGGAACTCATGACGTATTCACTTCCCATAACATTAA
>Beppu.type_C_2678;size=85;
TAAATCACTAGGTACAGAATATTCAGAAAATACTTTC
>Beppu.type_C_2679;size=85;
GTATTAGTAGTGGTGCTTGGTATAAGCGGAAAAAAG
>Beppu.type_C_2680;size=85;
CCGATCTCTGTCCCCCTAGTGTTTTGAGAGTGAAAGA
>Beppu.type_C_2681;size=85;
CTCTCACAAATCCTAGGACAAGAAAGCTGAAAACATA
>Beppu.type_C_2682;size=85;
TAGGCTAAATTGTAAATTAATACACTATTAAATCTT
>Beppu.type_C_2683;size=85;
TTCTTCGGTGCATGGGGTACTTTGACCTGTACCCG
>Beppu.type_C_2684;size=85;
TCTGAGGTCGCTGATGTAATAAGAAACGGGCTCAAGGA
>Beppu.type_C_2685;size=85;
ACCCTATACCTATTTTTTATCTTCTCTTTTTCTTTTTACG
>Beppu.type_C_2686;size=85;
TGTCTTCTGTTCTCTCTTTTTCGAGAACTTGGCCCA
>Beppu.type_C_2687;size=85;
CTTGGACAGATTAGCCCACATGTATACAAGTGGGGTTA
>Beppu.type_C_2688;size=85;
CTAAGCTAGATTTTCCGTCGACGGGACCCCTTTCAGTC
>Beppu.type_C_2689;size=85;
TGATAAATGGAATAAATTCATCGGGAGACCTAATTACG
>Beppu.type_C_2690;size=84;
GACATCGAGACAATGGAGAAAAATATAGACACTGAA
>Beppu.type_C_2691;size=84;
ACTAACAATGGGTTCAATACCACATCAGCAGTATCTGA
>Beppu.type_C_2692;size=84;
CTTTTCGACTACACGACATTCACTAGATACACAATAT
>Beppu.type_C_2693;size=84;
CACTACTTCTTGCCCTGAGCCTGCTTTTTCACTCAC
>Beppu.type_C_2694;size=84;
CGGCTCTCTTTCTCACAACTGTGGAGTATTTGTCATA
>Beppu.type_C_2695;size=84;
AAGAAACTAACAGCTTGATTTCTCGATGGCCCGGTGGA
>Beppu.type_C_2696;size=84;
CTATTCTCGGTAGGATCAGATAGCCTGGTGAACTATAT
>Beppu.type_C_2697;size=84;
CAATGTCATCTACACAATTCAAGCAGTTCACTTCGAAG
>Beppu.type_C_2698;size=84;
CCAATTTTGCCAATAAGATGTCGGTTCTCGTTACTCCG
>Beppu.type_C_2699;size=84;
CTCTCTGCAATCACTGTTGGGTTAGCAACACTCCCGC
>Beppu.type_C_2700;size=84;
ACTGGGTTCCTAGGATTCCTGTACAGTGTAGAGAAAGAAGA
>Beppu.type_C_2701;size=84;
AAATATGTCATCATGTACTTCTAGGAAATAGTGACTT
>Beppu.type_C_2702;size=84;
ACTCGACGCAACAAAGATAATGAATCCACTTGATCTAGAA
>Beppu.type_C_2703;size=84;
TAACGTGACCATCGTCGTTCCAGTATGAGGTGAGAAA
>Beppu.type_C_2704;size=84;
TAGTATCCACGCTTTGCCACTTTATGCCGAATAAG
>Beppu.type_C_2705;size=84;
CTTCTTCGCGAGCCACACCGGCACGAATGATTCGATGT
>Beppu.type_C_2706;size=84;
TTTTAGAGAATCGAGTAAGTCGTTGGAGATCATGTTG
>Beppu.type_C_2707;size=84;
GCACAGAAAAAAGTAGAGCATAACAACGCTCAGCCTC
>Beppu.type_C_2708;size=84;
AAGGCGTGGACGGTCTCGGAAAGACCACTTTGGCAAA
>Beppu.type_C_2709;size=84;
TAGTAATGATAGGTTCTTTCAATTGTAGAAGAATCT
>Beppu.type_C_2710;size=84;
TACTACTAGACGTTTCTTATCACTTCCGTGCCTTGG
>Beppu.type_C_2711;size=83;
AATATTCTTGTCCCTGAACCTTGCAAGGTTGATAAA
>Beppu.type_C_2712;size=83;
AAGAATACGGAGTAAAGCCCGAGTTTCGCCTACCTGA
>Beppu.type_C_2713;size=83;
ATCGTCTCGAGAAGCTGCAGCATGAGATCCCTGTCCT
>Beppu.type_C_2714;size=83;
TCGTATACCTGACCGAATATATTCTTGCTTTGTTCTG
>Beppu.type_C_2715;size=83;
ACCATAGAACGTGATAGGATGTGCTAGTGGTTGATGA
>Beppu.type_C_2716;size=83;
CATTACTATGAGAAGTATGAAGTTTCTGATGAAGTACC
>Beppu.type_C_2717;size=83;
CTAATCCTAATTCTTCTAAATGCTGCACTGCAGGGT
>Beppu.type_C_2718;size=83;
AACGAGATAGTATTAAACACTTCAGAGTTGAAACCGGAT
>Beppu.type_C_2719;size=83;
GTAATAATAGGAAAATTCAGGATATAAAAGTAACATATAAA
>Beppu.type_C_2720;size=83;
ATGTAGGAGTTGTGTCGTACTCGCTCGTAATCCAAGTT
>Beppu.type_C_2721;size=83;
AGTATAGATTTTATTGCTCTGATGCGATTGAGCGTT
>Beppu.type_C_2722;size=83;
CCCTGATCCCAACACTATCCCCGAGCCTTCTCCCGGAA
>Beppu.type_C_2723;size=83;
GTAATTTTCCCGCTCATCATGGTAGCTATTGCCTTCGC
>Beppu.type_C_2724;size=83;
TCTGCTTTCTATCCATGTGACCAAGTCGTAACTAGTGAG
>Beppu.type_C_2725;size=83;
CTCGATCATGTCAAGGTTTTCGTCTATCCAGACAT
>Beppu.type_C_2726;size=83;
CACCAACATACAAAGAAATTGGGGACTGGCACGT
>Beppu.type_C_2727;size=83;
TTCTTAGGCACTCTCTACTTATTGTGTTCCTTGATGT
>Beppu.type_C_2728;size=83;
CAAAAATATGTAATGAGAAAAATGGATGTCAAAAAAA
>Beppu.type_C_2729;size=83;
CCTATGTCTTCCCACTTATAGTGGGGACAATCGAAAGT
>Beppu.type_C_2730;size=83;
AAAGCGAGGACGTCTCCCTCTCCAGTTTCCCAGACC
>Beppu.type_C_2731;size=83;
TGTTCACATTCTGAGTGGATCCAAAAGTGACCTTTAGG
>Beppu.type_C_2732;size=83;
AAAAACGTGGATGCTCTCCTATCGTAAAAGAGCACAGA
>Beppu.type_C_2733;size=83;
TTGAGACACCACAACAAATTTATCAAAGTGTAGTTG
>Beppu.type_C_2734;size=83;
TGATTCCTCTGATGGTTCATGTCTTCTTCAACTTCTTC
>Beppu.type_C_2735;size=83;
CTCTATCGACTCCTGAGGTGATATCATGAGTGATGG
>Beppu.type_C_2736;size=82;
CTCTTTTTTCTTGGCCTTCTTACGCTTTTTAGGTGCC
>Beppu.type_C_2737;size=82;
ACTCTAAGTCAGAGTATTTTTTAGTATGTCAGCAAAT
>Beppu.type_C_2738;size=82;
GTTTCTAAGGTGAGGGTGTAACCAGAGGAGATGGAGAG
>Beppu.type_C_2739;size=82;
GTGAGGAAAGATGAATAAGGGAGTAATCGTCTTAG
>Beppu.type_C_2740;size=82;
CAGAAAAGCTAAGAGAAGAATTAGACGCTGTTTACAAT
>Beppu.type_C_2741;size=82;
TGAATTTGCGATTCATGTGAATAGCGGGGATTCGAT
>Beppu.type_C_2742;size=82;
TAGATAAATACTTCAATACTATGACAGAGGAACAATAT
>Beppu.type_C_2743;size=82;
ATAGAGCAGAAAACAATAAGGGAAGAGGAAGAAGCGAA
>Beppu.type_C_2744;size=82;
AGTATACACATTTTCCATGTCTTTTGAATCTTTTTG
>Beppu.type_C_2745;size=82;
AAAATACTCGTCTTCTATGAAGACGTCGTTCTCCTCTA
>Beppu.type_C_2746;size=82;
TAGCAAACATAGCAGATAACGAGGGCGAAATTAGGTT
>Beppu.type_C_2747;size=82;
TACTTAGCATACTTCTTAAATGTTTTTGCCTGTGGTA
>Beppu.type_C_2748;size=82;
TCGGAGTCAGGCCAGAGGGCAACCAGGCCTGCTTGGTA
>Beppu.type_C_2749;size=82;
AATACAGTCGGGCGTAAGCCGTGACGTAAGAGGCAAT
>Beppu.type_C_2750;size=82;
GGACCTTCTCTGTCTTAGCCGAGATCTTCAGTCCTTTCT
>Beppu.type_C_2751;size=82;
TAGTTCTTCAACTTGTGACAAAATTGAGGGTCAAAG
>Beppu.type_C_2752;size=82;
CCAGACTTCCTCCCAACATTGCTAATCCAGCGAGAA
>Beppu.type_C_2753;size=82;
AAAAATGACGACATAAATGAGATTGATAAACTGAGA
>Beppu.type_C_2754;size=82;
TTAATTTCATTGCATTTCACCTCCTTCTTCTAGAATG
>Beppu.type_C_2755;size=82;
TGTGGATACTACATCAGGAGAATGGGGAGATGGGGGAAA
>Beppu.type_C_2756;size=81;
ACCAGCCGACCTAAACAGGGCTATAGCGGGAGCGGTGGT
>Beppu.type_C_2757;size=81;
CGGTTTCCTTGACGTTTATTTTTCCCTCCTTGAAGAA
>Beppu.type_C_2758;size=81;
TAGAGCAGTGCAGAAGTGATTGTATGTCTAGAGACGAC
>Beppu.type_C_2759;size=81;
TGTAGTGTAGTACTATGTTGTTGTATTGTATAGTGTAGT
>Beppu.type_C_2760;size=81;
AACCTCTCACGGCTTTCATCATGAAAGCAAAAATTC
>Beppu.type_C_2761;size=81;
CTAAAAGGTTCAAAATATACCGAGCAATCAAAATGTAACAG
>Beppu.type_C_2762;size=81;
TTCTAGGTCCCGTACCTATTGGTGATGCTAATGCTTG
>Beppu.type_C_2763;size=81;
ATTGTCTTCTCTGATACATATTCCTCTCCTTCTTGTAC
>Beppu.type_C_2764;size=81;
GCATAGTACCACTTGAGAACGTGAACATAGTCTACCC
>Beppu.type_C_2765;size=81;
AAGTATGTATGGTATATCGTTAATGACTATTTGTTTTA
>Beppu.type_C_2766;size=81;
AAAGACGCTCTCATCAAAACGCCGTTATGTTAGGCTTG
>Beppu.type_C_2767;size=81;
TATGCTTAACAGCAAATTCCCCTCCTCGGCATAACCCT
>Beppu.type_C_2768;size=81;
CACAAGATGGCAATGAAGAGGCGTAACAAATGATGA
>Beppu.type_C_2769;size=81;
AGTATTTATCTAAGACTTTGTTGAAATCCGCATAAA
>Beppu.type_C_2770;size=81;
TTCGTCATAACTACGGTATAGGTATGCGTATACTGAA
>Beppu.type_C_2771;size=81;
ACACCCTACTTACAACACGACCTAATAGCAATATGCAC
>Beppu.type_C_2772;size=81;
TGCAGATGTGGAGATAAAGAGCAAAAAAGGGACAGTGG
>Beppu.type_C_2773;size=81;
TAATTGACCTGCTCCCACTTCTGCGCCGTGACCACGA
>Beppu.type_C_2774;size=81;
AAAGAAGTTGAAGGGATAAAGGGTTAGGGAATTCCTTA
>Beppu.type_C_2775;size=81;
CTGAGGGGTGCTTAGAACCCCTCCCTCTCTAGCTA
>Beppu.type_C_2776;size=81;
TCAAGGCAAAATTTGGAATAGATGCGCCCCTTTCAA
>Beppu.type_C_2777;size=81;
TCTATCTCATGTGTTATTATCACGCTCATTCTGATCCC
>Beppu.type_C_2778;size=80;
ACCTTCTACTTTTCTTCTTTTCTTCTTTCTCGTTTCTCT
>Beppu.type_C_2779;size=80;
AAACCCCGTTATTCATGTCTAGCGGGTGCTTTCTAGA
>Beppu.type_C_2780;size=80;
AAGGCATTCTTAGAAAACACGGATTATGGAGATAGAAA
>Beppu.type_C_2781;size=80;
TCTATTTTGAAAGAATTGCAGAAACAGACGGAAATAC
>Beppu.type_C_2782;size=80;
TCTTTGGGCCCAGGTGGGTTCAGATCATCGTATACG
>Beppu.type_C_2783;size=80;
AACTTTCTCTAACCTAAATATTAAACCCCTATTATCG
>Beppu.type_C_2784;size=80;
TATAGAACGTGATAGAATGTATTAATAACGGATTAGGT
>Beppu.type_C_2785;size=80;
GGTTCGTTAAGTTTCCTTAACCGAAAAGGCTTAAATA
>Beppu.type_C_2786;size=80;
TCATGTCCGTGTACTTGCTTACGTAATCGATAAGGG
>Beppu.type_C_2787;size=80;
ACTGCAGAAATATTTAATCAATTAGTTGACGCTATTACA
>Beppu.type_C_2788;size=80;
CCACACTTACTGTGGCTGAACCAGAAGTTGCACCAGA
>Beppu.type_C_2789;size=80;
CAATAAACGACAGTTGGAACGGTACTGGAGTCACAGG
>Beppu.type_C_2790;size=80;
TCTTTCAACTTTCTCTGCTGATTTTTCCCGAGTAAGGT
>Beppu.type_C_2791;size=80;
GAAGGGTTTCTATATCTGTTGGGCGGGCTAGTAGCAAG
>Beppu.type_C_2792;size=80;
GTCCTGGAAGTTCAGACGATAAACGGGAAGAAGGCACTC
>Beppu.type_C_2793;size=80;
AAAGACTCAGTGACTATGATATAACAATGACTGAAGAG
>Beppu.type_C_2794;size=80;
GTTTCTCAGCATAATCGAACGGTAGAACAATACTACA
>Beppu.type_C_2795;size=79;
TGACCCTTAGTCCCGCCTTCCTTAACTCTTGTAAT
>Beppu.type_C_2796;size=79;
ACTATCTACGGACGTTTGATAATGTCGTGGCTAAGAT
>Beppu.type_C_2797;size=79;
TCTTGAGTAGTGTTCTTCTGGTTCTTGTGCTTTTTCCCT
>Beppu.type_C_2798;size=79;
GCAGAGTAGTATTTCCGGTATACCGAGGAGTACAATGTA
>Beppu.type_C_2799;size=79;
AAAGATGTACTGGATATGATGAAGTCCGTGGAGTAAA
>Beppu.type_C_2800;size=79;
CCACTTATTATGGCGCTATTCGGCGCCGTTTTGTTTT
>Beppu.type_C_2801;size=79;
CGTAAGATTCTTCGTTTATTCCATAAGTCCGTACGG
>Beppu.type_C_2802;size=79;
TACCGAAAGGATCATAATGAGCGATCATAACACCTAGA
>Beppu.type_C_2803;size=79;
CTTTTCCTTTGTCGTTTTCTCTTATGATCTCTACAGG
>Beppu.type_C_2804;size=79;
ATAACCTTCCCGTACCGACACACCGGTATGGGGGGT
>Beppu.type_C_2805;size=79;
ACCGGTCTAAAAAATACGTTCTCTAAAAGAAGAAATAACGA
>Beppu.type_C_2806;size=79;
CGATATCGACATATACTTTTGCCTGTTTCGATAATAAA
>Beppu.type_C_2807;size=79;
CGCATGTAGCTGAGGATCTCCAAGGTGGTCTAAAGAA
>Beppu.type_C_2808;size=79;
GAAATATATCTATCATACGGGGAAAAAGACAAGATAGA
>Beppu.type_C_2809;size=79;
AAAAACTCCTCTTCTAACTGATCGTTGGTTGGGG
>Beppu.type_C_2810;size=79;
TCTGCTCTGCTAAGGCAATTGCGTCTTGCTCACTCA
>Beppu.type_C_2811;size=79;
GAGATGGAACTAAAGACGATGAAGATAAAAGATTTGAA
>Beppu.type_C_2812;size=79;
TGAATCCTGAGGGCAGTTTTATCCATTGGTTAGGATT
>Beppu.type_C_2813;size=79;
CCTCCATCGTATGGTGCACCTGTATCGTCTACGCCT
>Beppu.type_C_2814;size=78;
AAAATTTGGTCTAGCTTATACTCGGGCTTTACTCCG
>Beppu.type_C_2815;size=78;
GGATAGAGAAATAGACCCACGTGTTTACGATTATACGT
>Beppu.type_C_2816;size=78;
GCCACTCAAGTCGCTGAGGAACTGAAACAGTTTGAAGA
>Beppu.type_C_2817;size=78;
GCCTGGTGGCCGATCGCGTTGGTTACTGTACCTTCTT
>Beppu.type_C_2818;size=78;
ATAAGTATAATACTAGGGCTAATTTTCACGATAAGGG
>Beppu.type_C_2819;size=78;
GTGAATCAGAGCCTACACTGAACAATAGAGACTTGT
>Beppu.type_C_2820;size=78;
ACGGGTCTAGGAGTCGTGGGGTTTACGTTAAGCATCTA
>Beppu.type_C_2821;size=78;
CCGGGATGCTCATCAATGAAGGGCAAGCAACGGTAG
>Beppu.type_C_2822;size=78;
TTCGTCATAGACTTTCCGGAGCCGGACTCCCCTAGAATG
>Beppu.type_C_2823;size=78;
GTTACCTCCTTATCGATTATGACGCTGATGACAAGAAG
>Beppu.type_C_2824;size=78;
CAGAGGCAGGTGGTGGTGGAGGAGGAGCAG
>Beppu.type_C_2825;size=77;
TTTCACTCTCGCAATCGATACTACTACACATCGTTTCC
>Beppu.type_C_2826;size=77;
GATACTTGGTATGATGACGGTGAGTAGAATGGACAA
>Beppu.type_C_2827;size=77;
TTACAGACATTCTCATCCCCTCACAACTTCATTCTT
>Beppu.type_C_2828;size=77;
AATGGACAAGAAATCGAGATAAAAGGAAAACAGAAA
>Beppu.type_C_2829;size=77;
TATATCTTTCTACTCCTCACTTCTCACTCCTCACCC
>Beppu.type_C_2830;size=77;
TGAGAAGATAACGGAGAGGGGAGATAACGCTTTCACT
>Beppu.type_C_2831;size=77;
GACCTGCTTAGGGCAGAATATGCAGCTAATCCCGCT
>Beppu.type_C_2832;size=77;
GCTAGTTCCAGTACCCTCTTCCTGGCACTGGAGCTCCT
>Beppu.type_C_2833;size=77;
CCTTAAATACATGTATGACTACCTTTTTGTCGGTTAACTT
>Beppu.type_C_2834;size=77;
ATGCTATACACCAACTCAAAACCGTCTTGCAATTGGTT
>Beppu.type_C_2835;size=77;
TATCTCCTCTCTTTTGCAGCTACCTTGTCTATTGATAT
>Beppu.type_C_2836;size=77;
TTAGGGTAAGACCTTTTAGGATTATGAAAAACCAGGAAGTGCTA
>Beppu.type_C_2837;size=77;
TCCACGAAATACTCTATCATGGCCAGGACCTCTGGGT
>Beppu.type_C_2838;size=77;
TCAGGAGTTTCTAGAGTCCACATGAAGTGGTCACATAG
>Beppu.type_C_2839;size=77;
CGTATGCCAGTACTCAGTGTCGAACCCACGTTTTGGAA
>Beppu.type_C_2840;size=77;
ATCCATTGATCAGCAATGTTAATCCTGTAACGAGTTC
>Beppu.type_C_2841;size=77;
TTGCAGAAAATAATGGTTCATCCTAAGAAAGAACCTA
>Beppu.type_C_2842;size=76;
CCAAAAGGCTCTGCCATGATACATCTACTATGTCTG
>Beppu.type_C_2843;size=76;
CGGTTCTAGTTGGCGTAATTAGCTTATTCCAGTCTG
>Beppu.type_C_2844;size=76;
TGGGAGAACGTTTTCTCCGAAAACGTTTAACAGGAAA
>Beppu.type_C_2845;size=76;
TCAGAGGAATGTTTTCGTGTAGTTGTCCACTTGCTCG
>Beppu.type_C_2846;size=76;
TGAGGTGAAACGAGATGAGCTATGGAAAGTTCGAATA
>Beppu.type_C_2847;size=76;
GGACTACTGGATAGTAAAGAGACCAAAGAGGCCTAT
>Beppu.type_C_2848;size=76;
TATACCATGACAGTTCTATGGGTGTGTTAGCGCCGTC
>Beppu.type_C_2849;size=76;
TAGTAGTAATGGAGTTGATTTTAGTGTTGATAGCGT
>Beppu.type_C_2850;size=76;
GCTTTTCAGTCTGACTTTGTAGAGCTCCATCTCAAAC
>Beppu.type_C_2851;size=76;
CTGGTGGGTCATAGTACATAGGGGGAACGAGACCTAT
>Beppu.type_C_2852;size=76;
CTTAAAAACTTAAACGAAATTGAGCTTACGGACACTT
>Beppu.type_C_2853;size=76;
ATGGTAAAGTGGCGTGGGTAGAGCCTCTCGATGAGAG
>Beppu.type_C_2854;size=76;
GTGATATCATCTAATTCTTTAACTTCGCTTTCGTGTAG
>Beppu.type_C_2855;size=76;
CTTCTCCCTTTAACACTTCATAGTCGCTATCCACATC
>Beppu.type_C_2856;size=76;
GAAAAAAATTCGGCAGAAGCAGCAGGGGCAGAAAAGA
>Beppu.type_C_2857;size=76;
ATGAAAACAGGCTTCAATGCCTTTCAACCGATGTTG
>Beppu.type_C_2858;size=76;
TGTCAGCACTGACTCGGTGAGAACTTCGCACAGTTCT
>Beppu.type_C_2859;size=76;
CTTCCTCTTTGTTGCCCTGATATTCATTATGTATGTATA
>Beppu.type_C_2860;size=76;
TGAGAAGTATTGACTCATATCTCGCCATATTGAATTT
>Beppu.type_C_2861;size=76;
CTAACGAGGTGATTCGGCTTGAAGGTATATGGTGGGCTTA
>Beppu.type_C_2862;size=75;
TCTTCTCGAAGGCGGACTCAAACTGCTGTTTCGCAGA
>Beppu.type_C_2863;size=75;
AAGAAATTCGCATCCATAAATTCAGTAATGCTCTTCG
>Beppu.type_C_2864;size=75;
AGTACAGCGAGGACTTCCTTCTTCTGGTACAGGCCG
>Beppu.type_C_2865;size=75;
TTCTAATATACCTGTGTCCCTCATTGGTGTTCACCTAGA
>Beppu.type_C_2866;size=75;
TCAAGTTGGCAAAGAGATAGTAAGACCTAGAGGATAGA
>Beppu.type_C_2867;size=75;
TAGTACTTTTTTCTTGTCTTTGGTGTCGTTTATGTC
>Beppu.type_C_2868;size=75;
TCACAAATTTCCCTTCTTGTTTGTGTGTCCATATACTG
>Beppu.type_C_2869;size=75;
ATTTATGTTTGGAACAGAAATGTGACGATGTTATGTTAG
>Beppu.type_C_2870;size=75;
TAAATAAAAAAGAATTCTGCAATTGGGCTATATCTAC
>Beppu.type_C_2871;size=75;
ATGCTAATAAGCAGGCAGTAGGACAAGAGCAGATCAAT
>Beppu.type_C_2872;size=75;
TTCTGTAGTGTGTGGAGGGTGAGAAAAGAGCCTTTT
>Beppu.type_C_2873;size=75;
TATTCACTGCTCCCGTCGTGAGCATTACCCCCATCAAGA
>Beppu.type_C_2874;size=75;
TTTACGCTGAAAATGGTGGTGAGCCTCATCTATCACC
>Beppu.type_C_2875;size=75;
AAACCGCATACAGGACAGACATTTACTTTACCATGTTGC
>Beppu.type_C_2876;size=75;
GTGTAGGGTGGGAAGACCCGCTAACTATGGTGAAT
>Beppu.type_C_2877;size=75;
TGTTTAACCGCTGAGAAATACTTCGCGGGGTCTTTC
>Beppu.type_C_2878;size=75;
TTTAAGACACGCGATAACATACGTAATAGAAAACAACA
>Beppu.type_C_2879;size=75;
AGGGTGGAAAGGTGATCTTCACAAGAAAGGAGGTGAAA
>Beppu.type_C_2880;size=75;
CCTTCAGGGAACGGAGAACCGTTCTCCATGATTCTT
>Beppu.type_C_2881;size=75;
CAGTTCTGAATTCCCAAGGAAATCTGCATTTCATCACA
>Beppu.type_C_2882;size=75;
TATGCCACAAAATAAAGACCCTCAAATAGATAAGATA
>Beppu.type_C_2883;size=75;
GTATCTCATCTTCGACTTCCTTACCCTTCTTTCTCTTT
>Beppu.type_C_2884;size=74;
TGGGATCACATACCGAAACGTCCAATTCTTCGACGCTG
>Beppu.type_C_2885;size=74;
CAAAGTAAAAGATATGGGTACAGGAGCAGGGCAGAATT
>Beppu.type_C_2886;size=74;
AACCTATATGCTGCTGCCCCCGTCATCACGAAATCCA
>Beppu.type_C_2887;size=74;
TTTTTAGTAGGTGGCAGGTTATTTGCGACGGAAACGA
>Beppu.type_C_2888;size=74;
ATTCTCTTGGATAGCGAGAGAAAGAGGCTGAAGTCAC
>Beppu.type_C_2889;size=74;
AAGAGCGACATACCTAAATGGATGAAAGAATATATC
>Beppu.type_C_2890;size=74;
TCATCGTAGAAAGCGGAAGTGTTGCAAACCCAACAGT
>Beppu.type_C_2891;size=74;
AAACGAAAATCTACCCGCAAATAACGAGTTGATGGAA
>Beppu.type_C_2892;size=74;
GGGAAGGCCAATGGAAGTAAAATGAAGCCGGCTTCAG
>Beppu.type_C_2893;size=74;
TTTATTGCATCAGTAATTGAAGGGGTCAGCAAGATCTGGA
>Beppu.type_C_2894;size=74;
AACAAGGGCCAAGCTCAAACTTAGTGATAAATCTAG
>Beppu.type_C_2895;size=74;
ATGGGAACTATGTAAAAGTGACGTCAAGAGCTTTAGCAC
>Beppu.type_C_2896;size=74;
ATAAGAAGAGGAAAAGGGTAGGAGTTCTGGTGCTGG
>Beppu.type_C_2897;size=73;
CAGTCCGCTCTGGATCCCAGCATCCCTGTTTCAATTCCT
>Beppu.type_C_2898;size=73;
AAACTACCCGCAGGACATGTAATAAAGTCAATAAACGT
>Beppu.type_C_2899;size=73;
CTTCAAGGGGGGGGAGTGATGGTACAGATCAAAGC
>Beppu.type_C_2900;size=73;
GATCCATTATACGCACCACCACCTCCTCCCCCCCA
>Beppu.type_C_2901;size=73;
TCTCTATTTCCCCTGACAAAAAGGGGGACAAAAATGGGT
>Beppu.type_C_2902;size=73;
ATGGAAAAAACACCCTTACTGACCAACCTTTGTATTC
>Beppu.type_C_2903;size=73;
AATGCCGATAGATGAGCAAGAATGACCACAGCG
>Beppu.type_C_2904;size=73;
CGGGAGATTTATGACCACTTTAAGGATAAGTAGCTCAGA
>Beppu.type_C_2905;size=73;
ACACTTTTTCTCCATCTTTCCTTTCCTCATCTTTTA
>Beppu.type_C_2906;size=73;
ATAAAAATAACTAAATAAAATGAAAGTCTTCAACTGAG
>Beppu.type_C_2907;size=73;
AATACAAGCACTAAAGATGAGGAAAGAAAAGAAGATA
>Beppu.type_C_2908;size=73;
ACTCGTACCCTACTATGCTACCTCTATCGAAGGGATTAAT
>Beppu.type_C_2909;size=73;
CTCAGTAAACTGGGGAGTTTTTTCAAAAACCATGCTTT
>Beppu.type_C_2910;size=73;
AGTTTAGTTCACTGAGTACATCCCTTTCGGCTGGATTCGC
>Beppu.type_C_2911;size=73;
CTTTAGGTACTGGTGCTAGCAGTGTCACAATTACT
>Beppu.type_C_2912;size=73;
CGCATAATTTTTAACCTGGAAAAGCGGAAATTATAACA
>Beppu.type_C_2913;size=73;
TCTGAAACTGGAAAGGAGTCATGAAGAGAACCCAATCGC
>Beppu.type_C_2914;size=73;
CTCTTCCTCTCTGCTCCGGAGAAATTCCCAGCTCCCTGG
>Beppu.type_C_2915;size=73;
CGTAATGGAAGAAGCCTGTTTATAGCGTCCCTTTGAGGG
>Beppu.type_C_2916;size=73;
CAGACTTTATCCATTTCCTCTACTGATTGATCCAGTACCT
>Beppu.type_C_2917;size=73;
CGTATTCGTATAGTGCATGGGCCAGGGTTGCGTTTTG
>Beppu.type_C_2918;size=73;
AATCCAACTCTTTTTCTATCCTCCCTAACTCCTCTTCC
>Beppu.type_C_2919;size=72;
TTAAGTGCACTCCTTAAAGATGCGGAAATTGATGTTG
>Beppu.type_C_2920;size=72;
GCGAGGAAGACATGGAGTACTGCAATCAGTATGGATAT
>Beppu.type_C_2921;size=72;
GGACATCACAACAAAAAGAATCAGGACAATTCGGGAA
>Beppu.type_C_2922;size=72;
ATAAATGCGGTGCTGATGTCCATATACTTTTCCCCATT
>Beppu.type_C_2923;size=72;
GTACTAGGACTAGCGAAAAGTAGCGAGTTCGATACTTG
>Beppu.type_C_2924;size=72;
TAAACGAATAAACGGGCAAAAGGCACATTCAGATAGC
>Beppu.type_C_2925;size=72;
TGGTTTCCGAACTACGTCAGGAACTGTCCCCACTAT
>Beppu.type_C_2926;size=72;
ACCCTCCAGCTTGTGGTTGTTGAGAGACTCCTTCTGG
>Beppu.type_C_2927;size=72;
ACTGCCCTACTTGAGGGCTTTTTTGGGACGTGGTTTT
>Beppu.type_C_2928;size=72;
GCCTCTTCTAGTATTTGGGTGATTAACTTCTTCATT
>Beppu.type_C_2929;size=72;
ATTTCTTTAGGATTTATCAATATAACTCCACGTGCTA
>Beppu.type_C_2930;size=72;
AGACCGCCGCAGTTCCAGAATTCGAGATTGACCCCGT
>Beppu.type_C_2931;size=72;
ATAGTCAAGATATGGATGTTGTGAAGGACCTTCATAC
>Beppu.type_C_2932;size=72;
TTTCCTTGTAGGACTAGCGATCCAGTGCTTTGCGTAGTTG
>Beppu.type_C_2933;size=72;
CTCATTAGTGCATGGGGTAACGTCTCCAGTACCCGCA
>Beppu.type_C_2934;size=72;
ACAAGGAGGAGGAAAAGGTGAGAAGAGGGGAATAAGAAT
>Beppu.type_C_2935;size=71;
AGGGTATGGTGAGGGCAAATGAAAAGATCCTGAAGGAC
>Beppu.type_C_2936;size=71;
TGCTCCCCCTCTTTAGTCTCGAATTGACTGCTTCCT
>Beppu.type_C_2937;size=71;
CTTCATCAGAAGCGCCTCCTTAACGTTCTTGGGGTT
>Beppu.type_C_2938;size=71;
CATCATGGAGAGTAGACATATCGAGAATTGAGTTTA
>Beppu.type_C_2939;size=71;
CGGTAATTTTCGTTTGTGTTTCCTGAGGGTACTGGA
>Beppu.type_C_2940;size=71;
AACTCCTCATAGACTAGGGCTAACTCCGTCTTAGGCCT
>Beppu.type_C_2941;size=71;
TCGTATACAAGTGCAAGGAGTGCCAACACGTGCTTTATT
>Beppu.type_C_2942;size=71;
TCAGTTCTTTTCTGCTCATATCTCGACATCCCTCACA
>Beppu.type_C_2943;size=71;
AAGATAAGGTAACCGAATATCCCCAGTCCTACTGCT
>Beppu.type_C_2944;size=71;
TAGTAACTTCCAGCATCCTAGCGCTAAAGCTTTCCCTC
>Beppu.type_C_2945;size=71;
GGTTACCAAGAGCCGAAATATTCCTTGCCTCAAGAT
>Beppu.type_C_2946;size=71;
TGCTAGTCGATGTTGATGTGGAAGTCGTGCTAGTGTA
>Beppu.type_C_2947;size=71;
CTTTCTCCTGCGATATAGCTAGGGGAATTGATGAAAA
>Beppu.type_C_2948;size=71;
GGGAGAAACGAGTAAACTAGGATAAGTCCGATCAAG
>Beppu.type_C_2949;size=71;
TGCTCAGGAAGGAAATCTACTCCTGAGCATCCAAGGC
>Beppu.type_C_2950;size=71;
TCAGTTCTGAATGTCTAAAGATCATGAAACGCCACGCCG
>Beppu.type_C_2951;size=71;
TACACCATAAGTGGGTTGCAGGAGAGAAGCTTCCCCCT
>Beppu.type_C_2952;size=71;
AACCCACCAATAAACGGTGAAGAACAAACTGATATCA
>Beppu.type_C_2953;size=71;
ACACAACTAAAACAATACGGCATGACTAATGAGGAAGTA
>Beppu.type_C_2954;size=71;
TCATTCAGAATCTATTAGATTACGCTTACTGGGGTT
>Beppu.type_C_2955;size=71;
AGCAATCTCTTCAAGTTTGTCACTTCCTTTAGTC
>Beppu.type_C_2956;size=71;
TTTTATCGAAGAGAGGGCTCTCTGGAAACTCTTTCAG
>Beppu.type_C_2957;size=71;
AAGTTCACTGTGGCGTTGGTAGTCCCTGTCGTCGCAC
>Beppu.type_C_2958;size=71;
CGAACTTGTAGAGCTCTAGTCCTGCCCAGACTCC
>Beppu.type_C_2959;size=71;
AAATTTTGGATTTGTCTTTCTAGTTCTTCAACATTCAT
>Beppu.type_C_2960;size=71;
AACAAATTGGCAAATATATTGCGAACGGTTTTTTAA
>Beppu.type_C_2961;size=70;
TTGGTAAATCCTAAAGAAATTGAGATTGAAAGGGCA
>Beppu.type_C_2962;size=70;
CAAAATTCTCTGTGACTGGTAGAACCTCGTCTATGA
>Beppu.type_C_2963;size=70;
CAGAAAAGAGAGAAGATAGGGGGTTTTGGGGGGAGAG
>Beppu.type_C_2964;size=70;
AAGAAGGTCTACGTTCCGTTCAGAGAGGATTTCATGG
>Beppu.type_C_2965;size=70;
TTGTCTCAGAAAGCTCCACATACTCATCCGCTAGCGT
>Beppu.type_C_2966;size=70;
ACTAAAGCAAATAAATCATCCGTACCTGACTCCATTTA
>Beppu.type_C_2967;size=70;
AAAGCATTTGGTAGGTATTTCGAAGACTTTATTACACC
>Beppu.type_C_2968;size=70;
TCAAATGGCTGAATGGTTTAGGGGTATAGCGGATT
>Beppu.type_C_2969;size=70;
ACGTAGGAGCGAGCTGATCAGGCTAGCCCTTTACGAGTATC
>Beppu.type_C_2970;size=70;
CTTGCAACTCCTCGTTTATAATGTTTGCGGTTTATCAT
>Beppu.type_C_2971;size=70;
CGGTTTACGATTATTACTATAAAGCTCGACTAATT
>Beppu.type_C_2972;size=70;
TTGGGTGGAATCATGGGTAAAGAAATATCCCAATATGA
>Beppu.type_C_2973;size=70;
TGTTAAGGGAAGAATATACAATTTCCTACAACTCTAA
>Beppu.type_C_2974;size=70;
CTACTGTCCTCCTAAGCCGTGAGCCGCTGAAATTA
>Beppu.type_C_2975;size=70;
AGGCAGAGATGTGGAAGCAAAAAGCGAGGAGTTTTGCGT
>Beppu.type_C_2976;size=70;
GATAAATACTTTAGTAGATTTACTATTTGTCCTTGCTGT
>Beppu.type_C_2977;size=70;
TCGATGTCGTGAACGATTACACTGAATCCGGATTCG
>Beppu.type_C_2978;size=70;
TACCGTGTTTCAGCGAAGAAGATCACCGATATGGCCA
>Beppu.type_C_2979;size=70;
CACTAGACTGATTAATAATTCTCTTGTAGTAGATGAT
>Beppu.type_C_2980;size=70;
GAATTCCCCTACCTCTAGACGACTTCAATACGTAAT
>Beppu.type_C_2981;size=70;
CCGAAGTGATAAAATCGTCGATATCGTCTGCACTTTC
>Beppu.type_C_2982;size=70;
AATCAGCTTTTTGAAAATTATTCAAGGGAACTTGAG
>Beppu.type_C_2983;size=70;
ATGGGCCTACTCATTGGGGAAGAACACAGGCCCTTCAAC
>Beppu.type_C_2984;size=70;
AGTACATTTATACACATTTTGAAGAAGCTGACAAAAT
>Beppu.type_C_2985;size=70;
ATAGTATCAGCTGATAGTCCTTTTAGCGTGTCCTG
>Beppu.type_C_2986;size=69;
AATCTTTCTTTCTTTTTTATCCTTCTTCATCGTTATG
>Beppu.type_C_2987;size=69;
ACGGGATAGTTACGACGTCAATAGTTGCAATATCACGC
>Beppu.type_C_2988;size=69;
ACTGGTATAGCTTACATAATATTATTTGAACTAAATAT
>Beppu.type_C_2989;size=69;
GGGTACTCGGAGCCCGTGTCATCGAGGGTGACTAG
>Beppu.type_C_2990;size=69;
GTTAAAACCCAAAATGGGAAAAAGCACATTCACATA
>Beppu.type_C_2991;size=69;
AAAAATCAAGATAAGCTGTTAAGAGTGAGGGAACGGG
>Beppu.type_C_2992;size=69;
ATATACACTGTTCCGCCGATATAAGCCCAAGACCCG
>Beppu.type_C_2993;size=69;
AACCTCAGCCATTGATTATAAGGCACATTAACTGT
>Beppu.type_C_2994;size=69;
GAGCGTGGTTACACGATGACCCGTCACGTATTACAAA
>Beppu.type_C_2995;size=69;
TCCTTGGGTATTAATATCTGTAGGGAAGAATTTTCT
>Beppu.type_C_2996;size=69;
TAAGTGGAGTCAAGAACGCATTCTCAGGAGTAGGAG
>Beppu.type_C_2997;size=69;
ACCTGAGATACTCCAGATTAAGCTCCTTTAGCTCTTTC
>Beppu.type_C_2998;size=69;
AGTGATCAGTCATATTGATAGGGCTTTCAAAAGAATGG
>Beppu.type_C_2999;size=69;
TCGGGTATGGCAAGGTAGGCAAGCTCACTTGTTAT
>Beppu.type_C_3000;size=69;
ACGTATCAGAGTCGATCACATATACTGAACCACGTTGCAA
>Beppu.type_C_3001;size=69;
TGGGAGAATAAAACACGGGATTACATGCTTGTTCTACT
>Beppu.type_C_3002;size=69;
ACGAGGAGAGCAAGGGAAAAAGGGAGCTTGTGGACAGGTT
>Beppu.type_C_3003;size=69;
AATGTGAGGAACTTCCACCTAGTCCAGGAGGTGCACCG
>Beppu.type_C_3004;size=69;
ACCCATTTGGAAAAGGCACAGACTTCGACGAGATATGA
>Beppu.type_C_3005;size=69;
TAGTTCCAGCTGACTGGTGTGTACTGCCCAGTGGATGG
>Beppu.type_C_3006;size=69;
TAAATTCCGCTCAGTATTGCTGAGTACATCGATATCAT
>Beppu.type_C_3007;size=69;
ACTGTTACACCGCTAGTCATTACAATAGTATCATAAAC
>Beppu.type_C_3008;size=69;
CTTTCTATTATTAGTTGAAACGGGCCTGAGAACTGG
>Beppu.type_C_3009;size=69;
ACTATATATCCCAAGTCAGATTGGTTTTTTCTATCAATT
>Beppu.type_C_3010;size=69;
GATCCTTAGAGGGTTTGTAATGATCCCTAGAGG
>Beppu.type_C_3011;size=69;
TTTTAATTTTTCTGCGTAATCAAAAGGTAGAACAA
>Beppu.type_C_3012;size=69;
TGGCCCGAAATTCCCTCGGCCTTCTTCTTCACTTTTTCGA
>Beppu.type_C_3013;size=69;
ACGCATTTCACTCAGCCCCCCAAAAAACTCACAAACTCTC
>Beppu.type_C_3014;size=69;
AACGTAAATTGTGCTATATCACTGACTTCTACGCTAAG
>Beppu.type_C_3015;size=69;
AACGCTGAAGCTATGTCCCCTCCGAAAGGTATCACGT
>Beppu.type_C_3016;size=69;
CCCTAGCCGACTTTTCATATTCCACTAACTCATACTC
>Beppu.type_C_3017;size=69;
ACGTGTTTTTGTCTCTAAAAGACGTGACAAAAACGGGGA
>Beppu.type_C_3018;size=68;
AGGAATTCCTCAATTCTCTTTATGGAGTCCGTCAAG
>Beppu.type_C_3019;size=68;
TCCAAGAAGACTACGACCTCATCAACTTTAAGGAGA
>Beppu.type_C_3020;size=68;
AAGAATGCAAAAAACTGAAAGAGACTTTTGACGATTTT
>Beppu.type_C_3021;size=68;
GATATTTTCTCATGGAAAAATAGGCTTTTAAAAAAG
>Beppu.type_C_3022;size=68;
ACGTGCAGTGATGGACAATCAGACGGAGCCAATGTAC
>Beppu.type_C_3023;size=68;
TAAAAACTGGGACAAACTAATGGGCGTTATTGAAAAT
>Beppu.type_C_3024;size=68;
ACGACGATGGGACTTCGTAGACACCAGGACCAAGAGCCT
>Beppu.type_C_3025;size=68;
GCGGAAGCGGTCAATCCAGTTTGTGCTGACAAGGATA
>Beppu.type_C_3026;size=68;
TGGAGATAGCCTCCAGTACCTCCGGCCTCAGTTCGCGG
>Beppu.type_C_3027;size=68;
GCCATCATACTCACAGTCATGAGAGTACCAGATTTT
>Beppu.type_C_3028;size=68;
TAAAAAAGTGGTAGTCGAGCTCAAAGAACGAGCAAA
>Beppu.type_C_3029;size=68;
AATATCCCTAGTGATCCCGTTTGTAGGGGTCTAGAGG
>Beppu.type_C_3030;size=68;
AAGAAAAAAATTAAATAATATCGACAGGCCACCCTTCT
>Beppu.type_C_3031;size=68;
TTATTTGTCCATTCATTTTCTTCACCTCACTCATCAT
>Beppu.type_C_3032;size=68;
TCGCGTCACTTTGAGACAATAAGAAATTCTGTAACTG
>Beppu.type_C_3033;size=68;
TAAATATCTCCACTTTATCACCGACATTTACCACCTT
>Beppu.type_C_3034;size=68;
CGTATTGTTCTGCAATTTTGTCAGTATCTGCAACTTC
>Beppu.type_C_3035;size=68;
AGAGATCGTCTCAAGTCCTCATCATCTTTCTCTTCCG
>Beppu.type_C_3036;size=68;
TATTTCTGCATATCAACTATTTATAGATGTACAAAAGA
>Beppu.type_C_3037;size=68;
AACTTGGTTATTAACCTCTCTCTTAACTTTAGTATTACA
>Beppu.type_C_3038;size=68;
AAGGCTACCTAACAATTGAAGTTATCGGCTCACAAC
>Beppu.type_C_3039;size=68;
TAATAGTCGAAAGTCCCGCTATAGTCAAGAGTAACCGT
>Beppu.type_C_3040;size=68;
TTATTACTACGAAAACGATGAGAATTGTCAGCGGA
>Beppu.type_C_3041;size=67;
AATATCTCGTAAACGAACGAAAGATAGCCGAAAGTACT
>Beppu.type_C_3042;size=67;
GGGTTCATGGGCATAGCTAGGAACACCCGTGCGATT
>Beppu.type_C_3043;size=67;
GTAAATGCTAACTTGTTGAATTCTGATAACATTAATAC
>Beppu.type_C_3044;size=67;
TAGAATTTCAAATACATTTTCCCTGACATCGTTATACTGTTTCA
>Beppu.type_C_3045;size=67;
GGAGTACCTGAAAAAGAAGGTACTGGAGATCCCTGGG
>Beppu.type_C_3046;size=67;
AATCCGAGCAGTGGCATAAATAACACAGATCCTACTG
>Beppu.type_C_3047;size=67;
TCTCTCTTCTTTGTACTTTTCGTAAAATTGCTCAAACT
>Beppu.type_C_3048;size=67;
TGGGAAAGATGATGAATCTTTCGCAAAGATATGGAA
>Beppu.type_C_3049;size=67;
ATGAATAGTAGACTTGCTCAGCGATACTTTCGTTTT
>Beppu.type_C_3050;size=67;
CTGTCAGTAAAATTATCATCAAGTACTCTTGCATTATT
>Beppu.type_C_3051;size=67;
AGAGTAATAATAATGATAACATCCGTCTCTGGTACAT
>Beppu.type_C_3052;size=67;
AGTACAACAGCCTCAAGGCCCTCGGCTTCACGACAG
>Beppu.type_C_3053;size=67;
TGTACCTCTTTACCCTGGGATAGATCTCCTTACTCTC
>Beppu.type_C_3054;size=67;
AACTTGTTTGCTATGTTGATAATGCGATTAACTTCAT
>Beppu.type_C_3055;size=67;
GTCCTATCATGCTCTCTACTTTAAAAGTGTAGTAGAAAC
>Beppu.type_C_3056;size=67;
TGCCACTCAGGGTATACTACTCACCACGACGAAATA
>Beppu.type_C_3057;size=67;
ACAAAAGCGGAATCATTGAGGTGAAAATGTGCTCCCCTT
>Beppu.type_C_3058;size=67;
AAGATAGTGCGTGGAGTTCCTACGGACAAACTGAAAA
>Beppu.type_C_3059;size=67;
ACGATCCTTCTTCCATCACTGCTTGCATTTCTGCAATAATATTCAGTAAA
>Beppu.type_C_3060;size=67;
ACTAGTGAGGGCCCCAGATGGTAGTCTTCTGTTATCAG
>Beppu.type_C_3061;size=67;
TGCCCACCACACCTAATGGATTCGGTGGTGCCATATTGA
>Beppu.type_C_3062;size=67;
ACATTTTGTTGTAAATCCTCCTCGGATAACTGTTTTTCA
>Beppu.type_C_3063;size=67;
ACGGCCAAGGAATCCAGAACGCTCTAGGAGGGTTTGC
>Beppu.type_C_3064;size=67;
TGTTGATGCTGGTCTCGGGAGGTATCATAGGAGGGAA
>Beppu.type_C_3065;size=67;
ATCATCCTCTGGCGAGTAAATTCCTGCCAAAATAGCGGAA
>Beppu.type_C_3066;size=66;
TTCCTGACTCCACGAACTTGATGGAGTTGTGAAGATC
>Beppu.type_C_3067;size=66;
GATCACGGAATAGCCGTGCTGAGTCTCGGCGCATTGA
>Beppu.type_C_3068;size=66;
ACTGGGAAGAGGGTTTCATCTTTCAATATGTATTTTAT
>Beppu.type_C_3069;size=66;
CCCTATATGGAAGTATCATAGATGCCAGTAAAAAC
>Beppu.type_C_3070;size=66;
GGGGTACTCAAATAACGGATGAATAGTACCTTTGAGTT
>Beppu.type_C_3071;size=66;
CTAGAGTTCTGACGCTCATCTTCACCACCCTATGATTA
>Beppu.type_C_3072;size=66;
CAGACAACTCGATCCATATTGGAAATGGTGTAGAAAT
>Beppu.type_C_3073;size=66;
CAGTATGGGTCGTTGTGATGTTTGAAACTATGCTTGGGG
>Beppu.type_C_3074;size=66;
TTTTTTGTTTCTCTTGCTTTATTAATTCAATGTACTT
>Beppu.type_C_3075;size=66;
CACTTTCCTCTCCCCCGACGGGGAGACGAGGAGAATGC
>Beppu.type_C_3076;size=66;
TCCACAACTAGATAGTCAAAATCTAATTCATCAAGATGT
>Beppu.type_C_3077;size=66;
AAGGTATCTCCCATGTGGTTTCCTCTTGCTGCCTCTA
>Beppu.type_C_3078;size=66;
AATTTTCACTTTCATTTTTAGAAAAAATTTATGAGT
>Beppu.type_C_3079;size=66;
CTATTAGCAACTGCCACGCCGGTCACCTCAGCTCAAG
>Beppu.type_C_3080;size=66;
CCAGTGGGAAGTCCACCTTCCCTGTAGAGGTGGTATT
>Beppu.type_C_3081;size=66;
ACCCCCATACTTCTTCTTGGGTCAGTTTATTTTCCCTTTT
>Beppu.type_C_3082;size=66;
AATATGATCCAAGTGACTTGGTTGATGGAAAGAAGAGT
>Beppu.type_C_3083;size=66;
ACGTTCTCGAGAGTTTTGACGGGAGTTTGAAAGATA
>Beppu.type_C_3084;size=66;
GTGGGGGCAGTCTTCTCACCTGGTTTACCTCTCAG
>Beppu.type_C_3085;size=66;
CCGTCCGCTATGACCTCTGCAGGCGACACGTTGGAAG
>Beppu.type_C_3086;size=66;
TCAGTTTCTTCTTTTGTTCTTCTAACGCTTTTATT
>Beppu.type_C_3087;size=66;
TGAGCGTCCCTAGGCTGACGCTCACGGTTATAGCTG
>Beppu.type_C_3088;size=66;
ACCTGCAGCCCCTAGTCCGCCGAGTAAGTCTGATCC
>Beppu.type_C_3089;size=66;
GAAGAAGGGGAATGTGTGGATTTTTCGGAAAGAGATATTA
>Beppu.type_C_3090;size=66;
CGGTAATAACGTTCTGTTCCTTTCTCTGGTTCTTGC
>Beppu.type_C_3091;size=66;
CTATACTAATCACCGTCATCAATGTTCACCGTGATAG
>Beppu.type_C_3092;size=66;
ACGCTTGCGTTTGGAGTAAACAAGATAGCAGGAAT
>Beppu.type_C_3093;size=66;
CTGTTCCACTGTGATATAATGTTTGATTTACTGTTA
>Beppu.type_C_3094;size=65;
ACAATCAGACTGGATATTGTTGGTACCCCTATATTGC
>Beppu.type_C_3095;size=65;
ACGGATCACCGTCAAACGTGTACTTTATGACGTATCCAT
>Beppu.type_C_3096;size=65;
CTAAAGCTAGGACTTTTACTGTGGCGGATGCAGCACT
>Beppu.type_C_3097;size=65;
CGTTTTTGTAGCTATTATGCCACGTTTTTGTAGCTA
>Beppu.type_C_3098;size=65;
AAAGCAAGGTATAACTTCCTTAAGCTACATTTTATA
>Beppu.type_C_3099;size=65;
GCGTATTGGGGGCTGACCAATGTGACGTTGGGTCCATCG
>Beppu.type_C_3100;size=65;
ATGAAATGACAGCAAAGCTATATTTAGCATTAGACGA
>Beppu.type_C_3101;size=65;
AGGTGAGGAAATTGAAGAGTTTCGTCCACTTATATT
>Beppu.type_C_3102;size=65;
TCTTTACGGTGAAGTGTTCTGCATCGCTCTCCACAAC
>Beppu.type_C_3103;size=65;
CTAGCTCTGAGATATCTAGACTTCCAAATAGTTCTGCA
>Beppu.type_C_3104;size=65;
CTATAGTAAGCTGTGTTGTACTTTGTCCCGTTATCCTGT
>Beppu.type_C_3105;size=65;
GAGAATATGATAACCGAAATTTTAATCTCGCTTCTCCT
>Beppu.type_C_3106;size=65;
TGAATATCGAGTTTTTGAAATTCATTCTTTCTCTTAAAA
>Beppu.type_C_3107;size=65;
CACATAGGTGTCTGTACTGGCTGTAGAAAGTAGTTTTA
>Beppu.type_C_3108;size=65;
AACATATCAAAAAATCATTTATTATGAAAAATCCAGAAGATA
>Beppu.type_C_3109;size=65;
CCAAGAAGTTCGCGGTGATAGAGGTTCCTGAGGGAAG
>Beppu.type_C_3110;size=65;
GGTATGTCCCAACTTCACCTATTGTTACTCCATTAGGT
>Beppu.type_C_3111;size=65;
CAGTGCTAGTGGGAATATGGCTAGGCAAGATGCTAAAA
>Beppu.type_C_3112;size=65;
TATGATTAAGAGAAACGAGAGAAAGAAAGAAAAGAGGA
>Beppu.type_C_3113;size=65;
TGATGACGTAAGTAGCGTCCTTGTCGTCTATGCTCTCGA
>Beppu.type_C_3114;size=65;
TATACCATAATCAACATAAAGATAATCATGACCGCT
>Beppu.type_C_3115;size=65;
ATATACAACGAAGAGGAAAACGAGATGCAATTATACT
>Beppu.type_C_3116;size=65;
TTTAGACGGGGTGGAAGACATAGAGATAGGAATACA
>Beppu.type_C_3117;size=65;
TCAAGAAGTGCTAGGGCATTAGCGATGTCTATCATCA
>Beppu.type_C_3118;size=65;
AGAAGCAAAGTTAGTTTCAGTCATATCTTAGGCCT
>Beppu.type_C_3119;size=65;
GATGAGGCTCTTCAAGAACAGGAAAGAAGGGGTCT
>Beppu.type_C_3120;size=65;
TAAATGTCGTAAATGATAAATTCGTGGGGTTTCATG
>Beppu.type_C_3121;size=65;
AGTCATTTGGCAGGAAAGTTTTCTCAGGTCTAAGAAAGT
>Beppu.type_C_3122;size=65;
GCGAAGACGCTTCAATGACCGATGAGGAAAGGAAGAGG
>Beppu.type_C_3123;size=65;
CGAATTTCTAGAAACTTCACAGAACCCAATCAGAGTCCTC
>Beppu.type_C_3124;size=65;
CTGATGCGGTACCAGTGCCTAGCGTTACGACTATAC
>Beppu.type_C_3125;size=64;
TACTACAGCTTCACCATATGAACCTGAGTCGTCTGTA
>Beppu.type_C_3126;size=64;
TCGTATCAGGGCCGATATTCAGCGTTTCAGTAAGGGT
>Beppu.type_C_3127;size=64;
TCATAGTAGTCGTCTAAGTCAAAGTCCTGGAGTTGTCT
>Beppu.type_C_3128;size=64;
GCCGATATCGCTCGTTATATGAATTCAAGGACAATG
>Beppu.type_C_3129;size=64;
CCGAGGAGTAGAATGGGTTCGTATATGTCGCGAGA
>Beppu.type_C_3130;size=64;
ATATTGTAATTGCATATGTTGTAATAACTTGTGCAGA
>Beppu.type_C_3131;size=64;
TCGTTTTCTCGACTTGAAAGAATAGGGCAAGATC
>Beppu.type_C_3132;size=64;
ACCAAAGGTTTGCTTCGTAACCTCTTTCCCATAGGAT
>Beppu.type_C_3133;size=64;
ACCGAATTACGTCTGTGACAGGATTTGAGACAGGCCTTA
>Beppu.type_C_3134;size=64;
ACAAAACAAAAAACAAATAAACATTGAGGAGTTAAAA
>Beppu.type_C_3135;size=64;
ACGTAGAATCAGGTCTTGAAGCGTCGGTAGTTTTTCAT
>Beppu.type_C_3136;size=64;
AGCTTTTACGCAAACTACCATAACAATTTCGACCCTGA
>Beppu.type_C_3137;size=64;
TATATTCCCCATCCCTGACCGGACACGCTGTAAAGAT
>Beppu.type_C_3138;size=64;
CCTAACTGTGGGGAAAGATGAAGAAGGACTTAATCA
>Beppu.type_C_3139;size=64;
GGGTTAGAAGAAGTTGGGGAAAAAAATCGAGTTGGGG
>Beppu.type_C_3140;size=64;
GTTAAGTTCTTCATGGCCATGAGCTCCTCCTTGTACTG
>Beppu.type_C_3141;size=64;
TTGGATTGAACTCATGATGTATCCACTTCCCATAACA
>Beppu.type_C_3142;size=64;
ATGTCTGCAGTTAAGGGTACAGATGTTGGTGACAAGA
>Beppu.type_C_3143;size=64;
CAGTTCTCTTTTATACCGCTTGCTAAAGCGTGCAA
>Beppu.type_C_3144;size=64;
TGGACCACAAATGGAGGAACTGGACTATTGGAATG
>Beppu.type_C_3145;size=64;
AAGTTTTGCTAATATTAAGTCAGTTCTGCATATACC
>Beppu.type_C_3146;size=64;
TCATTTGGTCTATTTCGCGGAGTAGATTCTTGAAGTCCTT
>Beppu.type_C_3147;size=64;
AGAAGGTCTCTGCGGAGGCTCGGCAGACTCTAGGT
>Beppu.type_C_3148;size=64;
ATGCTTATGGGAGCTTTTAGCTCCCTCCCACACCT
>Beppu.type_C_3149;size=64;
CGTTGGAGTGTATTGCGGGTATGAATTGTTGGGTTGTG
>Beppu.type_C_3150;size=63;
TCCCTTGCGTCTTTCGCTTTCATTTTCCCGCTCTC
>Beppu.type_C_3151;size=63;
CCTCTGGAGATCAGAACTCCTAGACGATCGTGGCCAA
>Beppu.type_C_3152;size=63;
TCTGTCATGACAAATCCATATTCCACAATGTTAAAACC
>Beppu.type_C_3153;size=63;
AGACTGTAATAAGTAGGACTTGTCGCACTTGCGTCAA
>Beppu.type_C_3154;size=63;
CTACACTAGTGATCTTTGCGTTGCTCAGTAGCCCTA
>Beppu.type_C_3155;size=63;
GACCCTGTGGAACAAGGAAGACGTATTCGCGATGCTGA
>Beppu.type_C_3156;size=63;
ATATAAATGTGCTTTCTGATAAATAATAATCGGAATCT
>Beppu.type_C_3157;size=63;
TAATGTCGCTGAATATGAGATCGGTTGGCTTTTTGTG
>Beppu.type_C_3158;size=63;
GCAGCAGATTTCCTTCTTCAGCATAACCTTTGGCGT
>Beppu.type_C_3159;size=63;
ACCTCCCACCCGAAATTAGGAGTATGGTCGCACTATTTC
>Beppu.type_C_3160;size=63;
AAGAAGAACATCCCGAGCTATTGAAGAAAAATGGAG
>Beppu.type_C_3161;size=63;
TTCATCATCAACTATTTACATAAGTGTCAATGGA
>Beppu.type_C_3162;size=63;
ATAAATCAGTACTCATTACAATTTGCGGTAGATATA
>Beppu.type_C_3163;size=63;
CTGCTCTTCATGGGAGAGTTGAGGGCTTATAGGGATCT
>Beppu.type_C_3164;size=63;
CTGCTTATGTTCTTTCTTCCCATTGGTGGAGGTTCAG
>Beppu.type_C_3165;size=63;
ACTTTGAACGTGACGACTCTCATCCCAGCTCCTCCAC
>Beppu.type_C_3166;size=63;
AGAAAACTCTGCCGTAACTGCAGTTATACTTTAATGC
>Beppu.type_C_3167;size=63;
ATGACAAGAAACACGTAAATGAAGTAAGAGAAATGATAT
>Beppu.type_C_3168;size=63;
CTAGATCGCTAGTTTTTACTGCCTCGTTCATTTTTTG
>Beppu.type_C_3169;size=63;
TCATGAACTTCGTGCTGATCTGGGAGGTAGTGAAGCTG
>Beppu.type_C_3170;size=63;
ACAATAACGCCAAATAAAGAAATACAAGTAAAAGACAGA
>Beppu.type_C_3171;size=63;
ACAGTTCTCCTTAGTAAGTAATCCGCATCTTTTTTTA
>Beppu.type_C_3172;size=63;
CTGAGTATATGTTCATTGTTCCTCAGCCTCCAACTCCTT
>Beppu.type_C_3173;size=63;
ATTTTCCCCTCAGCACCCGTTACGGCTCAGCTTTCGT
>Beppu.type_C_3174;size=62;
CGAAAAGAGTGGTAACATTGGTGATGATGATGTTGG
>Beppu.type_C_3175;size=62;
CGTCGAGGGAGAGGTTTGCTCTGGTGATAAGGATGAGGGA
>Beppu.type_C_3176;size=62;
TTCTTGAGTTCTATCCATACATGATACCCGTGTCTGC
>Beppu.type_C_3177;size=62;
TAAACAAGATCAGAGACGCGGTTGCTGATGTGATACTCGA
>Beppu.type_C_3178;size=62;
CAGAATGGAAAAGGGCAATGAAGTGGCACGCTTTCAT
>Beppu.type_C_3179;size=62;
GAAGATAAAGTTCGCGTCTTTATTCTTGGCTTTCATTT
>Beppu.type_C_3180;size=62;
ACCCTGATAGGTAGAGTAAAAAATTTGTATTTATATGA
>Beppu.type_C_3181;size=62;
GATAATCCGTAAGTATTTCCTCTATATCCTCTTTTT
>Beppu.type_C_3182;size=62;
TAATAAAATCCATACAAAAATTTTTAGTCATATTAAT
>Beppu.type_C_3183;size=62;
TGTGACGTAAAGCTACAAACAAATAGAAGCACTG
>Beppu.type_C_3184;size=62;
ACGACTATGGCTAGAGAAGGAGCGAAAGATGTCGATAGT
>Beppu.type_C_3185;size=62;
GTGTGTCTCCATCCATGGCTTATTATTATTGCATAT
>Beppu.type_C_3186;size=62;
GCAAGGGCACTTTTGAAAGCAAAAAAGCCTACATCCA
>Beppu.type_C_3187;size=62;
GTATATCCGAAATAGCGACAAAACTGGGATACGATAAA
>Beppu.type_C_3188;size=62;
GCGAAAGATCAAGCAAAAGAAAAAGTTGAAGAAGTAGA
>Beppu.type_C_3189;size=62;
TTTCACTTTGGAGAGTCTCTTGACTTCTTGAATTCT
>Beppu.type_C_3190;size=62;
ACATATATCTCAGTGATGATCCACCAAATCTAGGTATGT
>Beppu.type_C_3191;size=62;
GCTTGTTCCAATTGGCTGACCAGTATACCTCTCAACT
>Beppu.type_C_3192;size=62;
TTCTTGCTCATACTTTAATACTTCTCTGAATGGAT
>Beppu.type_C_3193;size=62;
TTCGAATTTCCGTCACAGATTTCGATAGAGAACTTTCAGC
>Beppu.type_C_3194;size=62;
TTGGAGAGCGGTGTGCCTGAGGAGGACGCAAGATATG
>Beppu.type_C_3195;size=62;
TGATATATCTGTTCTGCTATAGTTTCATCTGGGGAAT
>Beppu.type_C_3196;size=62;
CGTAGTCAGCTATGAGTGTATACAAGTCGAATTGTT
>Beppu.type_C_3197;size=62;
AATTCAAAATTGCTTTCATGATCAATAAAACTATACA
>Beppu.type_C_3198;size=62;
CACAATATATTCCCATATTTCACATATTCGAATAAT
>Beppu.type_C_3199;size=62;
ACAACAGTGTACCGTAACGGAAAGGTATATGTGACGGT
>Beppu.type_C_3200;size=62;
AAATAGAAAGGAAGGGTTAGTAAGTAGCTGCTTACTAT
>Beppu.type_C_3201;size=62;
CTATGGAATTGATAGCTTTCTCGACGGATAGCATA
>Beppu.type_C_3202;size=62;
TTTCAATCAGTTGTTCGTATATTCCCTTTTCCTCTTGGA
>Beppu.type_C_3203;size=62;
TTTCAGTAGTAGTAGTAGGTAGTAGGTGACAACGGGGGG
>Beppu.type_C_3204;size=62;
TTATTTGAAGTTGCCCACTGTATGGAGTATCTATCA
>Beppu.type_C_3205;size=62;
ATAATCCATCCCTAATAACAAATCCAAGCAATTTAAG
>Beppu.type_C_3206;size=62;
ACTTCCCCTCACGTGCCATAGTTGTCAAATGAAGTTG
>Beppu.type_C_3207;size=61;
ACAATCCTTCTCAACCTATTCCTATTCAAAGAAATG
>Beppu.type_C_3208;size=61;
TAAGTCAGCCTCACCAGGTCATCCGGCGCCAGATACCCC
>Beppu.type_C_3209;size=61;
TTAGGCGTAATGACTATGTAGTTGTTCTTCTTCGTCTT
>Beppu.type_C_3210;size=61;
GCTATTCTCCACTTGAGCCTGACAAAGTTTCTTT
>Beppu.type_C_3211;size=61;
TCAAAGAATGGATAGCACTACCTAAAACACATTTGAAT
>Beppu.type_C_3212;size=61;
TTACTGGGCAATCGGCGATAGAGATAAACGGAAAAA
>Beppu.type_C_3213;size=61;
AAAAATCAGCCTGTAGTTTTGAATACTACTCCCTCT
>Beppu.type_C_3214;size=61;
ATGTTATACAATACTAAAGGTAATACGGAAACTGCCT
>Beppu.type_C_3215;size=61;
AGTTCAATAAGTCAGGGAATAGGAAACATAGGGAAT
>Beppu.type_C_3216;size=61;
TCCTCTAAATGGCGAAAAATTGAGAGTCGTGATGAGGT
>Beppu.type_C_3217;size=61;
GTGATGAGTAGGAAACCTAACGCCAAGAAGGAATTATT
>Beppu.type_C_3218;size=61;
TTTCCCCTTTTCCTTTGTGTAATGCAAAATAACATGG
>Beppu.type_C_3219;size=61;
AAACTCCCCGCTGGAGTCATTCAGTCCATCATAGCACT
>Beppu.type_C_3220;size=61;
AATAATGCAAACCCGTATTGATATGTCTCTTGCTCAGT
>Beppu.type_C_3221;size=61;
CCCATTGCAAGCATCTCTAATGTAGGTATTTCAAAGG
>Beppu.type_C_3222;size=61;
TGATAGTCTTAAGTCATTTGGCAGGAAAGTTTTCTC
>Beppu.type_C_3223;size=61;
ACGGAAATATACGGTGACGTTTGATGGACATGCGAGAAG
>Beppu.type_C_3224;size=61;
CCGATACTTTGACTGAGACAAATATTACAGTAAATG
>Beppu.type_C_3225;size=61;
TCCCCGGAATTCTCACAGTGAAAATATGGAGAGGATC
>Beppu.type_C_3226;size=61;
AATGTGATTGTCTTCACTCGTTTCCCCCCATGATTC
>Beppu.type_C_3227;size=61;
ACTACTTCCAACGCCTTGTCCAGCCTGCCCAAATAGG
>Beppu.type_C_3228;size=61;
AGATGATTTCTAAGGCGTAAGAACTATAATAATTCAAT
>Beppu.type_C_3229;size=61;
ATAAGATGTAGGCTATTTTTACTTCAGGTAAAAAAG
>Beppu.type_C_3230;size=61;
GTGGGGGGAAGTAAGCCTCAATTCCCGCATAAATCACGC
>Beppu.type_C_3231;size=60;
TCAGACGTGTGACAAAAGTTTGTCCTGGAAAATATC
>Beppu.type_C_3232;size=60;
AGAGGGTTGATGAGAACCCAGAAGGACCAAGGCGATGG
>Beppu.type_C_3233;size=60;
GAAATTGGAGGTACCGCGAAGTATAGCGATATAGA
>Beppu.type_C_3234;size=60;
CACTTAGTCCCACTGCTCCTACCAGATATGGCCAAGAGT
>Beppu.type_C_3235;size=60;
TACTATGTGGCAATTAAAAATAGATGGGGTTGCGTAA
>Beppu.type_C_3236;size=60;
TCGCAAAAAGTCAGAGATATGTGAGGATGTAAAGAATG
>Beppu.type_C_3237;size=60;
CAGGGAGGATCATCACTGTGCAAGGTGAGGGCGTCA
>Beppu.type_C_3238;size=60;
AGCCAGAGACGGCATGCCAGCTCCTCGACACGGTATAG
>Beppu.type_C_3239;size=60;
TAAGAAAAATAAAGTGGAATAATCCAACACTTATTGATAGC
>Beppu.type_C_3240;size=60;
TTTCAAGAAAAATAATTATGACTCCTGTGAGGACTTT
>Beppu.type_C_3241;size=60;
TAGTCGTAGCTCTCGTTCGAGTAAGCAGAAGTAATCT
>Beppu.type_C_3242;size=60;
CGGAGGAAGGGGAACCAGAAGAGGAGGACTGGGAAG
>Beppu.type_C_3243;size=60;
GCGAATACGTTCTCTGATACGTTAGGAGGTACTTGA
>Beppu.type_C_3244;size=60;
TTCCTTTTCGCAATCTCATCTATCTCTCTGACGATCT
>Beppu.type_C_3245;size=60;
TGATTACTCCTGAATTTTTGGGCAGTTCAAATTGAA
>Beppu.type_C_3246;size=60;
AGGTTCGGCGAGATACCGGTGACCCTAGTAATCTATGAG
>Beppu.type_C_3247;size=60;
TCGCAATAAGAAAGACGGAAGTAAGAGTAGAAA
>Beppu.type_C_3248;size=60;
CCACATATCTGATATTGTTGTACCTCGGGAAATTGTTTTG
>Beppu.type_C_3249;size=60;
CAGACGACTTTAACAAACTCGTAAACGCTCTACAA
>Beppu.type_C_3250;size=60;
AAATAACATTTCTTCTTAAATTTCATTATTCGAAAA
>Beppu.type_C_3251;size=60;
CAAACGTTTGTAAGTAGTATAGTACCTGGATTAGAA
>Beppu.type_C_3252;size=60;
AGGCTATCATAAACCTGACCGAAAATAGATTTCGACT
>Beppu.type_C_3253;size=60;
ATTTGGTGAATGCAGATAGATGGGCAAGACAACTTC
>Beppu.type_C_3254;size=60;
TCAAAAAGTGCCCTTATGTTTGCTCTTCCGCCTAAT
>Beppu.type_C_3255;size=60;
CTAAAGCGTGCAACCTTGTCTCGCGGTACTCTACGGTCC
>Beppu.type_C_3256;size=60;
TTAAAACAAAATAATACGACTAAAACTAATACGATAGA
>Beppu.type_C_3257;size=60;
AACTGACTTGGCTTTAGCCAATCCTTCCACTTAGTTA
>Beppu.type_C_3258;size=60;
TTTTCCTTCTGTTTCTCCTTCTGTCTCTTCTTCTTTCGG
>Beppu.type_C_3259;size=60;
ACATGTCTACTATCTCATTATCCTGGACGCAACGTAA
>Beppu.type_C_3260;size=59;
CAGATAATGTTCTTCACTAGAGAAAAAAGAATAGAAA
>Beppu.type_C_3261;size=59;
TCATTGTTCGCAACTTCTTCTTTCATTATCTCGCAC
>Beppu.type_C_3262;size=59;
TATACTATAAACTTGACAAAGAACATCAAAGGAGTTTCC
>Beppu.type_C_3263;size=59;
ATCCCGAACTGTTTCTTCATCCTCTTCAGGAAGATC
>Beppu.type_C_3264;size=59;
ACTTTGCTATGACTCATTTCGGAGAACTTGTTGTAGG
>Beppu.type_C_3265;size=59;
CGTTTGGTTGTCACTGGTGTCGTTTAGGGTATCTTG
>Beppu.type_C_3266;size=59;
TGAATACGACATATTTTGCCTTGCCGCACTTCTAAGA
>Beppu.type_C_3267;size=59;
CCGGGTAGACGTGGTAGCCCTTACTCCTCAACTCGT
>Beppu.type_C_3268;size=59;
CAGTAAACCCGCTCCAACTCCCTCATGTATATGAAGA
>Beppu.type_C_3269;size=59;
AGTATGAGATTACTCCACTAACTGATTACGTGAAAT
>Beppu.type_C_3270;size=59;
ATCTCCTTTCAAAACACCCGTAAGCCTCATCCAGTGT
>Beppu.type_C_3271;size=59;
TCAAAGGAGTTAGCAACAATTTGGGAAAGACTGATGAAG
>Beppu.type_C_3272;size=59;
TTAGAATCTAAGTAGAGAATTGGTAGCCACTCAGCA
>Beppu.type_C_3273;size=59;
CAAGAACCTGATGAGAAGAAAGAGAAAGAATTTATA
>Beppu.type_C_3274;size=59;
TAACCTTGAGGAGGGCTCGGTCACGGAGAGGGGACAGTGA
>Beppu.type_C_3275;size=59;
AAGCAAGAAGATACTGCGACTCAGGATCTGAAGGATCTGG
>Beppu.type_C_3276;size=59;
ATGTATTAAGCCATACTTCTTCAGCGAATTCGGTGAA
>Beppu.type_C_3277;size=59;
TAGACCTAGTGTGCTGGTTTTCTACAAAAGATTTAA
>Beppu.type_C_3278;size=59;
TTTCTGAATCCGGGGTTACTGGGAGGTGGAACATAGA
>Beppu.type_C_3279;size=59;
ACGAGTTCGACGGCAAAAGGGTGTTAATTGTCACCACTG
>Beppu.type_C_3280;size=59;
GTATAGTCTACTCTGAAACTTAAGTCATCGATAACCTCC
>Beppu.type_C_3281;size=59;
AAAGGCCCAGAAAGAAACTGGGCGGAATTGCGAAATTT
>Beppu.type_C_3282;size=59;
AGGATGCATGGAGTATTTTTATTAGGCGAAGGTCTC
>Beppu.type_C_3283;size=59;
TCGATGGATTCTCGAGAAATTGAAGTTGCCAGCAGGAGT
>Beppu.type_C_3284;size=59;
ATCTGGACTCTCTCGACGTTTTGTTTTAACTCCTCAAT
>Beppu.type_C_3285;size=59;
AAGGAGGTAGACCAACCGGTCATGTTCTATTTCGTGAAGA
>Beppu.type_C_3286;size=59;
TGTATCCAGCGGTGCAAACTACACTACGTACAATCGATT
>Beppu.type_C_3287;size=59;
CATAAGGGACTTCATACATCTTTCCACCGAAGAATGGCG
>Beppu.type_C_3288;size=59;
TCCCCCCTAATCCCAGAGCGAAGATATACACAAGGC
>Beppu.type_C_3289;size=59;
AGTTTGTAATATCGTGAGTATATGCGTAGTAAGATGA
>Beppu.type_C_3290;size=58;
CCAACATATCGATAAACGATAGCAACACGGCGTACTC
>Beppu.type_C_3291;size=58;
CATCATCTTCAGTAACAATATACGTAGAAGATACGTT
>Beppu.type_C_3292;size=58;
ACGTGCTAAGTAGTAGAGTGAAAAGTAACGTAGTATAGTG
>Beppu.type_C_3293;size=58;
TTGCATGATAAATAGAACTCCCTACTCCGCTCAACGG
>Beppu.type_C_3294;size=58;
ACATATGGTAAGGACTAAGAAGTGGATTCAAAAGGCAAT
>Beppu.type_C_3295;size=58;
CCATCAATAAAGGAATATACTTCTGGAGCGGGATATTG
>Beppu.type_C_3296;size=58;
ACCTACTACACATTGTTTCTTCATCCTCACACGCCACAA
>Beppu.type_C_3297;size=58;
ATGAACAAGTTTCTGCAGTGCTTACACAGTATGGCG
>Beppu.type_C_3298;size=58;
TCCAGTACAAGGGTTTGGTAGGGCTAAGCTAAAGAGATT
>Beppu.type_C_3299;size=58;
AAGGATGACCTAGAAAAATTCGGTTGATAAGCTGTGA
>Beppu.type_C_3300;size=58;
GCAATTCTAAAATGGGCCGATCCAACTTTGCATTTAGA
>Beppu.type_C_3301;size=58;
ATGGTCAAAATTACTCCTTTTTATTAAGGAAATAAA
>Beppu.type_C_3302;size=58;
TTTTGTAATTGCATTTTTATGTTTTGTACATCATCTTT
>Beppu.type_C_3303;size=58;
TCCCGTAATTTTCAAGAATAGAATTTTGGTGATAAAG
>Beppu.type_C_3304;size=58;
CTGGCTCCTTCTCATAGACGGTAACGAGGAGAAGGAG
>Beppu.type_C_3305;size=58;
TATTGCTAACAGAATCTGGTTTAAGGCCTGGAGAACTG
>Beppu.type_C_3306;size=58;
CTCATTCCTCCTCACCCTCCTCTCCGTCCTCTGGCT
>Beppu.type_C_3307;size=58;
CCCTCCTCGACTCAGGTACCGATCCCGATGGGCATTG
>Beppu.type_C_3308;size=58;
TTGCCACTTCCATAGAAATACTCTTTTCTTTCCTCTTTA
>Beppu.type_C_3309;size=58;
GTTCAGATCTAGTTTAGAGTTTGTTTTAAAAGATTTTG
>Beppu.type_C_3310;size=58;
TACGTCATCTTTTAGCTCTTTTATATCACTTTTCATA
>Beppu.type_C_3311;size=58;
TTCTAGGCCTGAATGAGCAAGATATTCAGGCCAATGGGA
>Beppu.type_C_3312;size=58;
CAAAACTGTTGAGCGGTGTATATGTAAAGTCGTCTCC
>Beppu.type_C_3313;size=58;
ACACTTTGTATTTTAACGGATAAGGTAAGTTACTCATA
>Beppu.type_C_3314;size=58;
GTCTACCTCCTGGGGGAAAACCAAAAAGTTAATACCTA
>Beppu.type_C_3315;size=58;
GTAAGGCTCACCTCCACACAATTAAGGAGCACTGGAT
>Beppu.type_C_3316;size=57;
TGGTCAACACGAGCAAACTTGAAAAAGAACCCAGCAT
>Beppu.type_C_3317;size=57;
AAATGTCCCAGGATATCAAAAGGTTAAACAGACGTAG
>Beppu.type_C_3318;size=57;
ACAACGGTGTTACATGAAAGATATAAAATACGCTTTTCT
>Beppu.type_C_3319;size=57;
CCTTCTAGTAGCGGAAGTAGCGGATTCAGTGGTTCG
>Beppu.type_C_3320;size=57;
ATGTAGGAGTTATGTCTCACCCTTTCCCAATCCAAG
>Beppu.type_C_3321;size=57;
ATCCTCTCAATCCTGGCCTTGGGTACTGTGCCCTTAC
>Beppu.type_C_3322;size=57;
CTCGAATATATCTTCATCTTCTTTTTCTTCTAAAGAT
>Beppu.type_C_3323;size=57;
AGTGGGAAGGATATAATCAGTTTGCTGACTTCCCCAA
>Beppu.type_C_3324;size=57;
AAAGAAAATAAGGGCTTTTCCAATAAATTGCATAAGGGA
>Beppu.type_C_3325;size=57;
CTCACCATACGAGAAGAGAAGGAAAGAAAGATTTAAA
>Beppu.type_C_3326;size=57;
AAGGAACTGGAGGGAAGGATAAATTCAAAGCTCCTTGT
>Beppu.type_C_3327;size=57;
CTCAAAAGAGCAAGCTCTTCCGTTAATGTAAGTAGGA
>Beppu.type_C_3328;size=57;
TAGTGCCTTGAACTCCCTCATCTCCATCATGCGTCACCTT
>Beppu.type_C_3329;size=57;
TCTAACTGCTAGACCTTGTAATGATTCACCTAATTG
>Beppu.type_C_3330;size=57;
GGAGGCCTGGGAATGCTAATAGCGGAAATGATAGCGAGGA
>Beppu.type_C_3331;size=57;
TCACCGTTATCTTCTCGAGATAGAGGAAAGGCTTAGTCG
>Beppu.type_C_3332;size=57;
CGAACACGGGAGAAAACGACTTGTACAACGTCCTCAG
>Beppu.type_C_3333;size=57;
CATCGTATTCTCACCATTACCCAGGTTTCACCGTCA
>Beppu.type_C_3334;size=57;
CCAATACAAGTACGGGTGAACAGGACATCTCCACATA
>Beppu.type_C_3335;size=57;
TTTCTGATCACTGAAGCCGGGTTCATACTACTACCAGTGA
>Beppu.type_C_3336;size=57;
TCCTCATCAGATGAGATCTCAGAACTTTTCTCTATTCCC
>Beppu.type_C_3337;size=57;
CTACCGTCCTTCCAAAGGTCATCGAGATCCCAACGT
>Beppu.type_C_3338;size=57;
CCTGAAGTACAGGGACGAGTTCGTCGCTGAATATGCTA
>Beppu.type_C_3339;size=57;
CCGAACACTATAGCACTTTCAAACCCGTTAGACTTG
>Beppu.type_C_3340;size=57;
CATACTCTATCTTCGCTTTGTGGGTTGATGGAATT
>Beppu.type_C_3341;size=57;
CGTGTCTGGTTTTCAAGGAGCCGGAAAGACTACTTA
>Beppu.type_C_3342;size=57;
AAAAGCATCGATGACGTAGGGGTAAAAGCGTTCTTCTT
>Beppu.type_C_3343;size=57;
ATTCATTATATGCATTCTCTGGTGTGACTATAAATTGT
>Beppu.type_C_3344;size=57;
AATGTTTTTGCCTGTGGCATAAAATCTCTTTCTGCTAA
>Beppu.type_C_3345;size=57;
GCCTTTCTGCTAGAATGACTGCTCTGAGGAGTGAGG
>Beppu.type_C_3346;size=57;
CTTGAACAAAGAAGACGAAATGAAGCTAAGAGAAATA
>Beppu.type_C_3347;size=57;
TATCAGCTCTTCATTATACAAAAAACTTCAGGCTAGGT
>Beppu.type_C_3348;size=56;
TTCCAGCTGAAGGGGATCGTCGAAAATGAGGAGGG
>Beppu.type_C_3349;size=56;
AACTCAATCATCGTTAACTCCCCGGTTTACGCTCCTTG
>Beppu.type_C_3350;size=56;
TGATGACCGCGTAAGATAGATCTATTTGTGTCGACATA
>Beppu.type_C_3351;size=56;
TTGTCTATTACGATGAAATGGAAATCTCTTACGAGT
>Beppu.type_C_3352;size=56;
CAGTTGCAGAAACACCAAGTACTTCTGCTAACAAATT
>Beppu.type_C_3353;size=56;
ACGAAAAATGGGGGGGTAGAAACATGAAAGATGAATTTA
>Beppu.type_C_3354;size=56;
ACATGATCAAGGTGTTGAGTAATGAGTGAGCAAAGTAAAC
>Beppu.type_C_3355;size=56;
TTAGCTATAATGATTTTGGCGATGAGGATGGGAAT
>Beppu.type_C_3356;size=56;
CCACACCAGAAATATTCACTGTGGGAGTTCCTGATA
>Beppu.type_C_3357;size=56;
ACGCTCATGGTTTCACCACGCAAGAACGAGAACTAAA
>Beppu.type_C_3358;size=56;
AGGCTAGGGGTCTAATGTGAAGGCCGATGATATAGTGGT
>Beppu.type_C_3359;size=56;
GATGAAACAAAGAAAATTAGGATGCTGAAGGCACT
>Beppu.type_C_3360;size=56;
ATATACTGTTCAATTCTCCTGTCCAACTCATCTAAATCCA
>Beppu.type_C_3361;size=56;
TTTCCGATAGTTGCTTTAATATGTAAACTGCCTTCG
>Beppu.type_C_3362;size=56;
ATGAACAGCCACCACCACTAGCTATTCCGCTTATTCCTT
>Beppu.type_C_3363;size=56;
TAGTGGTCTGCTCTCTCTTTTGTTGAGTTTTCTATTG
>Beppu.type_C_3364;size=56;
TCATGATATCGTATAGGGCTTTCGCGTCTTCTTTTAC
>Beppu.type_C_3365;size=56;
ACTCCCCGGTTTACGCTCTCTTCAATGAGAAATTC
>Beppu.type_C_3366;size=56;
CTTCTATCGCTCCACTGGAAATAGGTGTACGGGTAGA
>Beppu.type_C_3367;size=56;
TAGATAACAACCTTAGACCCATCCTCAAAAACATAAAC
>Beppu.type_C_3368;size=56;
GACTGAGAATTCTATCCTATCTGCTTTATTTTGACGT
>Beppu.type_C_3369;size=56;
CTGAGTCCTGAGGATCGCGATATGAAAATGAAAGAGT
>Beppu.type_C_3370;size=56;
GATAACTGGTACTATGACCAAATAGATTTTTGATAAA
>Beppu.type_C_3371;size=56;
ACATCACGATCATCGTATTGCCTCTTTTCATTATATCTACTA
>Beppu.type_C_3372;size=56;
ACGTAACGTGATTTTATTTTTTATCTCGTTTTCCGAT
>Beppu.type_C_3373;size=56;
TGTCCTCTATGTGGTGCTCCATGTTAGTCATTTATC
>Beppu.type_C_3374;size=55;
ACATCCAGTCCTTCAGTGAAAACCAACGGCCTCGGTGG
>Beppu.type_C_3375;size=55;
GCTAACGGTTTCAGTCCTTCTATGATCTCTGAAAAG
>Beppu.type_C_3376;size=55;
AGATCAAATCTCCCCTGTTCCCGGCTACCACGAAGGT
>Beppu.type_C_3377;size=55;
TAGAGCGGTATTTAAATCTAGAACCATTTTTTCACCT
>Beppu.type_C_3378;size=55;
ACGATCTATCTTCACTTGTATACCTAACTTCTCTAGAA
>Beppu.type_C_3379;size=55;
CAATATCAGCCCTCACTATTTTAGTGATTTTGTTTTCGT
>Beppu.type_C_3380;size=55;
TACCAAAAATAGGGTATTATCGGTCGTAGAAATTTCCG
>Beppu.type_C_3381;size=55;
TGCCACCACCCGATCCACCGCCTCCTCCGAACGAAC
>Beppu.type_C_3382;size=55;
TCAGTGCACTAGCAAGTTCACTGAAAGATCCAGGAA
>Beppu.type_C_3383;size=55;
GTCGCTAAGAGACAAGTTGCGACAAGAGCTAGAGCTAG
>Beppu.type_C_3384;size=55;
CTGTACCCCCTGTCGTTCACCGAAGCGTCGTGTTT
>Beppu.type_C_3385;size=55;
CAATATGCACAGCAACTAGGTGAATCATTACAAGGTT
>Beppu.type_C_3386;size=55;
GAAGGCCAGGACGTAAAGGTCAAGAGAGAGGTAATA
>Beppu.type_C_3387;size=55;
TCGTTGTGTTGTCTACGGTGTTATTTTTGATGCAGA
>Beppu.type_C_3388;size=55;
TAAGTGCAAGGCTTCCTCCTCCTGTAGGCGTTGAGTTG
>Beppu.type_C_3389;size=55;
TCCGAAGGGGGATAACTCCATCCCCTCTGAAAGCCAT
>Beppu.type_C_3390;size=55;
TTTCAACCAGTTGCCCATTATTTGCAATGCCATACAG
>Beppu.type_C_3391;size=55;
TATTCCCCTCTTACCTTAGTTATGAATAAGTATGTTAT
>Beppu.type_C_3392;size=55;
AAATTGCGAGATATCCATATCAACAAAACTATTCATA
>Beppu.type_C_3393;size=55;
TATTCAATGTCGGTGTTCAATTATCGTGTAAAGAAC
>Beppu.type_C_3394;size=55;
TGATTATGCTAAGTCCTGGACTCTCCAAATTCTCTCT
>Beppu.type_C_3395;size=55;
ATGAAGACTCCTCGAATCACTTTCTTTCCTACATTCA
>Beppu.type_C_3396;size=55;
CCGAACCGAAATACGACGGTAGTAATGTACCCATAAGTTTCA
>Beppu.type_C_3397;size=55;
CATATTTCCAATCCACCTATATCCGTGCAGTCGGTGGGG
>Beppu.type_C_3398;size=55;
GCCAGGGTGGGGATAAATCCCCACCCATCCTCAGTGGG
>Beppu.type_C_3399;size=55;
GACTTAGTTTGGTCTTGAGCCATTTTTCGACTCACTA
>Beppu.type_C_3400;size=55;
AACACGGGAAGTGGAGTAGTGATGATCCCTGAAAGTGT
>Beppu.type_C_3401;size=55;
GGATATACGTCGAGTTCTGTTCAGTGAGAGAAGAAA
>Beppu.type_C_3402;size=54;
ACGCCATTTCTCCTACAGGGACTCTGAGAGTGTTCAAG
>Beppu.type_C_3403;size=54;
GATTTGTCCCTTTTGTAGATGATATTTCAATATTAG
>Beppu.type_C_3404;size=54;
CAGCTTCACCTCGTTATTTACTGGGTATTGGGGGCT
>Beppu.type_C_3405;size=54;
TGGCAATCGTATGGATCTACATCTCTCTTGTCGTCAT
>Beppu.type_C_3406;size=54;
AAGATGTTTTACAAGATTGTTATTCTTCATGTAACCAA
>Beppu.type_C_3407;size=54;
GTATATAATTCGCATAATAGAAATTGAGAGGTTCGCTAAT
>Beppu.type_C_3408;size=54;
AACGTGAGTTGTGAACTTTATGGACAATTAAATACA
>Beppu.type_C_3409;size=54;
ACTGATTCCAGGTTGTCCACTAGTCTCAGGGAAGCTAG
>Beppu.type_C_3410;size=54;
TAGTTGGGCCGAAGAGAGAGAACCCAAAAAAACATTC
>Beppu.type_C_3411;size=54;
CAGAATGAATCGTAAGATTAGAGCATCCACTATCCCGC
>Beppu.type_C_3412;size=54;
CTCTACTCCACTGCGGATTAGCCTTGCACTCCTCTAC
>Beppu.type_C_3413;size=54;
AAGCAGTTTGAGAGCGTTGCGGTTTTAACCAGTGACACAT
>Beppu.type_C_3414;size=54;
ACAATAATAGCCCTGTGCAATATAATCCTCAGCCGCAG
>Beppu.type_C_3415;size=54;
AGAATATCTTGGCCTATTCCCGAAAAGAAGGATTTGA
>Beppu.type_C_3416;size=54;
ATACCAAAACCTACTTTTGCGGAAATTTCCACGACCGA
>Beppu.type_C_3417;size=54;
CCACTCATCTGCCTAAATGAACGTAGTAAAGTAGAGTCCT
>Beppu.type_C_3418;size=54;
CCGCTTCCTCGTCACCCTCGAGGGCTTTTTGGAAAAGT
>Beppu.type_C_3419;size=54;
AAGCGTTTTCTACCGCATTTTTACCTTGAAGTTTCTCAC
>Beppu.type_C_3420;size=54;
GGATTATCCCCACCTCTTTGAGGAGTGGGGTTTTTT
>Beppu.type_C_3421;size=54;
AAAAAGACTTCTTTTGAGAAGTAAAAATGAGGAAAGC
>Beppu.type_C_3422;size=54;
GGGGGGAACTCTGAATGTCCGATGAGGTAGTAATAT
>Beppu.type_C_3423;size=54;
CAGGCTTTCCCAAAATTCGCAAAAAACAAAATTTATCA
>Beppu.type_C_3424;size=54;
CGTCAGTTCTGAGTGCATCGCGGTACAGAAAAGCACAAA
>Beppu.type_C_3425;size=54;
GAGGCCTCATAGAAGAGATATCGACCCGGGAGAAGCC
>Beppu.type_C_3426;size=54;
CCACTAACACCACGAATAATATGATGATGACGACTAGG
>Beppu.type_C_3427;size=54;
CCACCGTTGCCATATGAGATGCTTTGACTGAGATTAG
>Beppu.type_C_3428;size=54;
TGCGTCACATTTGTGGCGTCATAAGCAGGAAAAAAT
>Beppu.type_C_3429;size=54;
CCCCATGAAGATCTTGGGGAATGTTCTCGATAGGAGT
>Beppu.type_C_3430;size=54;
CGGACAAGCTTTATCGGTATCCATAGGCCCAGGAGGAA
>Beppu.type_C_3431;size=54;
TTTTCTTTCAATTCTTCCTAAGGATTCAGATTTTTG
>Beppu.type_C_3432;size=54;
AAAACCCCAAACTTAGGGAAGTAAGATGTCCAACGTCTTC
>Beppu.type_C_3433;size=54;
CGTCGTCTACACTTATCCCTAACTCATCAGCAACGATTTGGGCAATACCA
>Beppu.type_C_3434;size=54;
AATGTAACCCTGAGCCTCTTGTTGTCTTTTCAACAC
>Beppu.type_C_3435;size=54;
TCGCGTCTAAAATGGCTGAACTCGGTATCCCGTTGGACT
>Beppu.type_C_3436;size=54;
CATGGATGTCTATGGCCCTCTCGAGCCTGAGGACCAAGA
>Beppu.type_C_3437;size=54;
ATGTTTCAGAGGATATAGCTCACGTTTTAAGGAAGCAT
>Beppu.type_C_3438;size=54;
ATACTGTCTACTCAATTTTCATCAACTCAGATAACGC
>Beppu.type_C_3439;size=54;
AGATGTCTATCATCTGTCTTTTTCGACATGTGAAGAA
>Beppu.type_C_3440;size=54;
TAAATGAGAAGGACAAGGCCAAAGTGACCGGGCTCT
>Beppu.type_C_3441;size=54;
AGGACCTCCACGGCCCCGGGGGTGAAAGCGTAAGCGGAAA
>Beppu.type_C_3442;size=54;
CTTTTCGCTTTTTTCTTTGTCGATAAGACGTCTCTC
>Beppu.type_C_3443;size=54;
GCAATCCCATAGAATCCAGTCGAAGGTAAATTAA
>Beppu.type_C_3444;size=54;
CTAACGATTTCGTAAAAACTGTAGAGCATATACCAAGTGTA
>Beppu.type_C_3445;size=54;
ACAAAACAGATTGATATCATAAACATCAGAGTGTATATA
>Beppu.type_C_3446;size=53;
ATGGAGATGATGGACTGCTTGGAGAGCTTGGGGATGA
>Beppu.type_C_3447;size=53;
TAGCGAACGGCGGGAGTAGTTCAAGTAGCGTAACCCTCAC
>Beppu.type_C_3448;size=53;
AAGGGTGCTGAGCGTAATTGGGCTGAACTGAGGAATT
>Beppu.type_C_3449;size=53;
AAAGGTACAAAAACTATCAATTTATCAGCTTTTATATT
>Beppu.type_C_3450;size=53;
ACTACCTGTAGGAGTGATAAAACTATGAATGAGAAAAAAA
>Beppu.type_C_3451;size=53;
CATTTGGCGTTAGTAAAGGTAGGGTGACTGTGCCAT
>Beppu.type_C_3452;size=53;
ACAGAAGAGTGCCATAAAAGCCCTCAGTGGGCACGTG
>Beppu.type_C_3453;size=53;
TTGTACAAAGTAATCGTCAAATGGGCATCTTTGATATT
>Beppu.type_C_3454;size=53;
ACGGGTCTTCCCACCCTACTCCAAATGGAGACCTTACA
>Beppu.type_C_3455;size=53;
TAGTGCGTCTCCACTTACTAGTATTCTATTAGTCGGCT
>Beppu.type_C_3456;size=53;
TTGGTAGAGGCGTGAATATGAATCCAAACCTCAATC
>Beppu.type_C_3457;size=53;
TCTAAGTACTATATTGTTGAGCATACTACTATATA
>Beppu.type_C_3458;size=53;
CTGCACTTCTCGAGACGCTGAGGGATAATCATCTCCA
>Beppu.type_C_3459;size=53;
TCCCTTGTAGAAACTTGATCGCTATACCTCCAACAAA
>Beppu.type_C_3460;size=53;
CAGAAATAGAAATGAGAAAGTCCCAACAGAGGATGAT
>Beppu.type_C_3461;size=53;
AGGAAATATATGCAATGAAGGGAGAGGTAATCACGA
>Beppu.type_C_3462;size=53;
AACTGGAAGTCATATTTCCACTGAATAAGGTAAACT
>Beppu.type_C_3463;size=53;
CTGATAACTGATACAAAGGTTTTGAGTGCTAAGATCT
>Beppu.type_C_3464;size=53;
TCCCCCCTGTTACCGCTTTCGTTATTTGATCAGTGAA
>Beppu.type_C_3465;size=53;
TTCTAACAATGAAATATTCAAGTATATTGAATGTTT
>Beppu.type_C_3466;size=53;
ACAAAAATGCAGAGAATTTTTTACAACTATCCAGTTGAAT
>Beppu.type_C_3467;size=53;
CTTGATTTTCTCCGATAAAGAACACGGGGTTATCAAAA
>Beppu.type_C_3468;size=53;
ATATTAAAAGCACTAGCTGAAGATCATCCTAATATTT
>Beppu.type_C_3469;size=53;
ACTAAACAACGGGACCTCTCCAACTACCACGATCGTAGG
>Beppu.type_C_3470;size=53;
AGAAACGTCATTTTCTTTCTCGTTTCTAAGGAAAAA
>Beppu.type_C_3471;size=53;
CTCATCTTCGAACACCTCTTCAAGTTTCTTGCACAC
>Beppu.type_C_3472;size=53;
TGTGGCGAGTTATGACGATGGAAAGATGGAGACACCTT
>Beppu.type_C_3473;size=53;
GAAACAACAGCAAATGACATCAAGGGATTCTTCTCC
>Beppu.type_C_3474;size=53;
CATATCTTACTTGTCCTCACGGTTTCCCAGCAAAAA
>Beppu.type_C_3475;size=53;
GGGACTTTATACTCCACTACAGTCGGCACGATAAGC
>Beppu.type_C_3476;size=53;
TAATAACACAAATGAACCAGTTGATGGATATTTACA
>Beppu.type_C_3477;size=53;
CGCTTACGATAAGCTAATCGCGTCTCACGAGAAGT
>Beppu.type_C_3478;size=53;
ATCCTGGTAGTGTTACCAATAGGCCCTACTGTGGTAA
>Beppu.type_C_3479;size=52;
TCCTCTTTATTTCAGATTTTCTCCTTTTCTCCACTCTCA
>Beppu.type_C_3480;size=52;
CCGCTTTCTGCAGTAAGTCTAACTCTTCTTCGAGAAGT
>Beppu.type_C_3481;size=52;
CCGAGAGACAGGTGATCCTTCGAGG
>Beppu.type_C_3482;size=52;
AAGGAGTGTACCTAGCGGTGAAGAAAAGATGACCGATA
>Beppu.type_C_3483;size=52;
ACGCCTGCACGGCTGATTAGACTGGACTCCGCCTCCT
>Beppu.type_C_3484;size=52;
ACGTGAAAAAAGTGTCCCACACTCAAAACACTACCCCAA
>Beppu.type_C_3485;size=52;
ATCCTGCTCAGGGTAGAAATGTCTGCCTCAGTTAACT
>Beppu.type_C_3486;size=52;
ACAACTATATAAACCCAACATATTATTCTTCAGTTAG
>Beppu.type_C_3487;size=52;
CTCGTTAGCCTACAGGCACAAAAGCCCACTAATCACT
>Beppu.type_C_3488;size=52;
GATCCTTAGAGGGCTTGAAATGATCCTTCGAGG
>Beppu.type_C_3489;size=52;
TGTTTGTCCCGAATGCGGGACGGTGTTGAAAGGTTA
>Beppu.type_C_3490;size=52;
TTTCGATGAGGTGAAGGAATGATGACACAAATATATT
>Beppu.type_C_3491;size=52;
TAGAGTTTTACCTGTATTTCATCTACAGCGGAAAGGA
>Beppu.type_C_3492;size=52;
GAGATGTCCATCTCGTATTCCCCATATGCGGGGTTAT
>Beppu.type_C_3493;size=52;
ATGATCCCGAATACACTACCAGCAACCAACCCAACA
>Beppu.type_C_3494;size=52;
TCTTCTACGTACTACTCCTGTCACAGTGAGAAGTAAT
>Beppu.type_C_3495;size=52;
CCGTTGGTAATTGAATTGTTTGGTTAGGAGAAA
>Beppu.type_C_3496;size=52;
TACTCCTCTATCCTGGCGACCGCTTCTCTCGTATCAG
>Beppu.type_C_3497;size=52;
GGAATACGAGGAAAGATGAAAAAACTAAATATGTCTTT
>Beppu.type_C_3498;size=52;
CCAATAACATACAGAACTTTGTAATGCCGACTCCATT
>Beppu.type_C_3499;size=52;
TATATCCTTGAGTTGAAGTTACAGGCCCTGAACCTA
>Beppu.type_C_3500;size=52;
ATGAATATTCAAGTGGTTTAAATATGCCAAAGTCT
>Beppu.type_C_3501;size=52;
TGTACGCTAGACAGAAGAAAGAGAAACAGAAAAAGGAGG
>Beppu.type_C_3502;size=52;
ACATCTAACAGATTGGCCACGGCACGACCTTCTGCA
>Beppu.type_C_3503;size=52;
GCTTATTTTCTTTTTCCGTTCCAGTTTCATTTCAAGAA
>Beppu.type_C_3504;size=52;
TTCCTGTCCCTGTTCTGGTTTCTCCTCGCCCAGAACCT
>Beppu.type_C_3505;size=52;
CTCTCGATGAGATAAATGAAAAAACTGAATTTGTCTC
>Beppu.type_C_3506;size=52;
AGGATCCTAGATGTGGATAAGGTTGTTGAGATACTATA
>Beppu.type_C_3507;size=52;
GATACTATATGATATAGATGCAAAATGCCTAGATCA
>Beppu.type_C_3508;size=52;
AATTAGGAGAAATATCTGGTTCTCTTCTTTCTGGTCA
>Beppu.type_C_3509;size=52;
CACTTATCAAGGGGCAGAATACAGCAGCTTTTGGTAAT
>Beppu.type_C_3510;size=52;
TATTATTCTCTTTCGCCTTTTCTCTCGCTAATGAATTGA
>Beppu.type_C_3511;size=52;
GATATATAGTCATAAGCAACTGGATCTATGAAATTTT
>Beppu.type_C_3512;size=51;
TGTCAGCATCTCATAGAACTGGTATGGGGACGTTGG
>Beppu.type_C_3513;size=51;
GTGTGCCCGACACAATAAAGTCAAGACTCAGACACCTG
>Beppu.type_C_3514;size=51;
ATCTTAGCCGTCACACGTGTCGCATTATTTTGGCTTGC
>Beppu.type_C_3515;size=51;
TCTATACCTTTTATCCTCTACAACACCGAAAGCAGTCCT
>Beppu.type_C_3516;size=51;
AAGGACCGACTAACGTTCGTTCTATCAGTCCTAGCAAA
>Beppu.type_C_3517;size=51;
TAATAACGTAAGTGATATATAAAAATTTCTATATCAGA
>Beppu.type_C_3518;size=51;
CTTCAGTTACCTTCCTATTCAGTCGTGAGACCTTCCTT
>Beppu.type_C_3519;size=51;
TCGTTCTCTTTGTCACTATTTATCTACCTTCTTTGCC
>Beppu.type_C_3520;size=51;
AACTCTAAGACAGAGTCTATTTTTGAGGAAAAACAA
>Beppu.type_C_3521;size=51;
ACGGATGTAGGAGTATGGAATTCGACATGGTATTACGT
>Beppu.type_C_3522;size=51;
ATAGCGGGTCTTGCTATCTTAGCGATTCCAGAAACAT
>Beppu.type_C_3523;size=51;
TTACGTTACCTTTGCCGAAAAGCTGATTGTCATCTA
>Beppu.type_C_3524;size=51;
TAACACTCAATCAATCTACTTATCTGATTGCTCTTAA
>Beppu.type_C_3525;size=51;
GCTTGTCTTATTGAATTTTCATAACAGCTGTTAGC
>Beppu.type_C_3526;size=51;
TAGATGATTGTAGTGAGCGATAGTATTGCACTTATTAGCA
>Beppu.type_C_3527;size=51;
CCGAACCACCTCAACCTCCCCGAGTAAGGTATCTTGAC
>Beppu.type_C_3528;size=51;
CCGCTTCTTCCTTATACTCTACAAGTTCAGCCAAAAAC
>Beppu.type_C_3529;size=51;
CTGACGGGTGGGAAGAAATGGAGGTCGACGAATCATGA
>Beppu.type_C_3530;size=51;
ACCAATTTTGAAGAAAGTTTGTTACTTGCAAAATTAT
>Beppu.type_C_3531;size=51;
ACGATGATCATGATGAGGAGACCGTACACATCGTGA
>Beppu.type_C_3532;size=51;
TAAATAGAAGTAAAAATAATACGGCGCCGAACAACG
>Beppu.type_C_3533;size=51;
AGTGATTTAGCATCATTTGGTCAAACTGTCGCAAGT
>Beppu.type_C_3534;size=51;
AACCGCAATCATGACCAACTATTGTAATTGTCTTATTG
>Beppu.type_C_3535;size=51;
TTCCTCTTGACTCCTAGCGTCCTTAGGAGTCTGTATAT
>Beppu.type_C_3536;size=51;
CATCTGCTTCCAAACCATGTTGGTGATATCAAGTACAT
>Beppu.type_C_3537;size=51;
ACACCTTAAGGGCGTCGTCTGAGAGCACAGTGTCACGAA
>Beppu.type_C_3538;size=51;
CTACGGCGTTCAGGCAAGAAAGTTCAAGGCCTTCATT
>Beppu.type_C_3539;size=51;
ACATGGTACTTCGCTACATATTTTATAGTATGTAGTATT
>Beppu.type_C_3540;size=51;
TTCAAATGATAATATCTAATAACGAGCAAATATTTG
>Beppu.type_C_3541;size=51;
TCTTTTCACCGTAGTGCCTGCTCAGTACGGCGAACAAC
>Beppu.type_C_3542;size=51;
TCAATACTACGATGCTCAGGTGAGCTACGATTTCAGG
>Beppu.type_C_3543;size=51;
TACATGCCAACGGGGTCTAGAGTGCCTGGATTGATT
>Beppu.type_C_3544;size=51;
TGCCGGAAACTATTCTCCTTATGCTTTCTCTCTAGGTC
>Beppu.type_C_3545;size=50;
CAGAAGTACCTATGGTACAAGGAAGAGATGATAAAGT
>Beppu.type_C_3546;size=50;
CTTCCTTTGTTTCATTTGGCGTGAATGCTTTTAGTG
>Beppu.type_C_3547;size=50;
TGTCGCAAAACTACTGAAGCTGTGAGAGGTGAAAA
>Beppu.type_C_3548;size=50;
TTCCCGTGTCGTCGTCTACCGTATATAGAAATACCT
>Beppu.type_C_3549;size=50;
AATTATTTAAATGTTTAATTGCATACTTGTATAACATA
>Beppu.type_C_3550;size=50;
ACCCTCTAATTCCTCTACATTCATATTTATCACTCTTCAT
>Beppu.type_C_3551;size=50;
CGGCATCAGGATCATCAGGTGAAAGTGCCTCATACCCTT
>Beppu.type_C_3552;size=50;
TGTAGGGCATTCTGGAATAGTAAAGTTCAGTTCGT
>Beppu.type_C_3553;size=50;
TCGATCAGGTGCTCATCACTGAATGGGAAATAGTTCG
>Beppu.type_C_3554;size=50;
TTGAAAGTGGAAGCGGAAAAAGAGAGGAACTACGGTTT
>Beppu.type_C_3555;size=50;
AGAAACTCCTACCCCACTCGGGGTTTTTTGGGACGTT
>Beppu.type_C_3556;size=50;
TATCATATTTGTACAATTACAATTTATTTAATATAT
>Beppu.type_C_3557;size=50;
GGTTAATGAAAGATTACCTAGTGCATTTTTCCATATG
>Beppu.type_C_3558;size=50;
AAAAACGTTTCTCAAAGAACTAAAACAAGAACTCAGG
>Beppu.type_C_3559;size=50;
ATTTCACCTCATAAGGTACAAAATAAGCTTGTCTTAA
>Beppu.type_C_3560;size=50;
CGATAAAGAAACTATTAGTGCCAGTGTCAATTTTATA
>Beppu.type_C_3561;size=50;
CTCAAGTCTGTTTCCTATGTAGATATCGTCTGTATT
>Beppu.type_C_3562;size=50;
ACTACTAGTTTTCTTTAGCTCAGATAAGTCATGAACG
>Beppu.type_C_3563;size=50;
ACTTTGTCCACGCTATTTCCCCGTTCTTCTTCAATAGC
>Beppu.type_C_3564;size=50;
AAAAAATCACCTGATAATGTATTAACAAATTGTGTAAA
>Beppu.type_C_3565;size=50;
ACCTAACCCACTCATTTCTTTTTCCTCTCCCTCTCTC
>Beppu.type_C_3566;size=50;
ATCTCTCAACACTCTGTCCCGAACTTGAGACTCTCTC
>Beppu.type_C_3567;size=50;
AGTTTTCAGCCCTCTTTACATCTTCTAGGGTTATGG
>Beppu.type_C_3568;size=50;
TTCATAGCCTCACACCATTGTTTTACTTTTTGTTCCT
>Beppu.type_C_3569;size=50;
CAGATGCCTCTTTTGGAGAAAAAGTCGTTGTAGAACA
>Beppu.type_C_3570;size=50;
ACGATAAAAAGAAGGTTCTGATGAAACTGGTGAAAGACC
>Beppu.type_C_3571;size=50;
GGTAGATCGAAATCCATGTACTTCGGTGACTGATAG
>Beppu.type_C_3572;size=50;
ATATGGTATAAGGCTGGCCTGGATAATAATCGTATGAA
>Beppu.type_C_3573;size=50;
CAAATAGCTACGTTCAGTTTTTCTACCAACATGGGTA
>Beppu.type_C_3574;size=50;
ATTCAGACTGAGCAAAGTAGCCCAAGCAGTCCCTC
>Beppu.type_C_3575;size=50;
TTTTTTATCTCGTTCTCCGATTTTTGTTCATGGCCCAAAAA
>Beppu.type_C_3576;size=49;
GTAACCAGTAAAATACGTCTTCCAATACGGAATACAG
>Beppu.type_C_3577;size=49;
TTTACCGCATTTTCCATATTCTCTATCTCGAGTGGATT
>Beppu.type_C_3578;size=49;
CCTGAAGGGAAAGTTCTGGATACAAGTGAAATACT
>Beppu.type_C_3579;size=49;
AAATATCACGAGATAATAAAACTGGTACAATATATAT
>Beppu.type_C_3580;size=49;
CTCGTTACCAAGGACGGGGTATACGAGGGGACAATAGA
>Beppu.type_C_3581;size=49;
TCAGAAGGCCGAGTGCTACACCGACACGGAAAAGGGGA
>Beppu.type_C_3582;size=49;
GAAGAGACAGAGAATAATACGGGTTCAGAAAAAATCG
>Beppu.type_C_3583;size=49;
TTCCCGTTCCCCAAGGCATTTCCGATACGCCATCATCA
>Beppu.type_C_3584;size=49;
ATATAACGGGAAGACATACAATAGCGTATTAGAGGTTGATGAGTACTTTAAGC
>Beppu.type_C_3585;size=49;
CTTCCTCATCAGAGCTACCACTGCAACTATCACGAC
>Beppu.type_C_3586;size=49;
AAATCTCGAGCTGTAAGCCTTGTACTGCAGATGGAG
>Beppu.type_C_3587;size=49;
AAGTAGTAATACCCCCCTTGTGAATCTACATTGTATCTCG
>Beppu.type_C_3588;size=49;
TTCACTCCGCTCGACCACTCAGGCCTTTTGATCGACGAGG
>Beppu.type_C_3589;size=49;
ACCGTTTTGGCTTGCGGGTAACTGTATTACCCCGTTGTA
>Beppu.type_C_3590;size=49;
TTGTTTTTTCATTTCGGACAGGAAAGCCGGTAAAGAGT
>Beppu.type_C_3591;size=49;
GTCCTGTGTGAGTCGGGCCAGAGTGCTACCAGTCCGG
>Beppu.type_C_3592;size=49;
ACTTAAACCCCAACGAACACTACATAAGGGTCTACCTCTA
>Beppu.type_C_3593;size=49;
GACGTTAAAGTCCGCGGGGTTTATGTTCGACTTTACCT
>Beppu.type_C_3594;size=49;
AAAATGTTGGCACTTGAACTTGCTGGAGACCCTCAT
>Beppu.type_C_3595;size=49;
TCTACCCTGCAAAATACCTACAATATACCGCTAGTCGT
>Beppu.type_C_3596;size=49;
GTCTCATGTTCACTGTTTATTACATTTTCCATTTCA
>Beppu.type_C_3597;size=49;
AGGGTGAGGAGTGATGAGGGTGAGGAGTAGAAAGATA
>Beppu.type_C_3598;size=49;
ACAGAGAGAGGAGAGGAAGAAAAGGCGGGAGAAGTGCCT
>Beppu.type_C_3599;size=49;
ATAGAGTAAAGTATATCCACGAGATGGCCTTCATCTCT
>Beppu.type_C_3600;size=49;
ACATCTATGGAACTCCATCAGTGTTAGTTAGTGGAATAGT
>Beppu.type_C_3601;size=49;
TTAATAACTCCCTTATTTTCTTGATCTTCTTTGTTCCGA
>Beppu.type_C_3602;size=49;
CGATTTTTTTCTCTATTTTCAGAGCTTCTGCAATAA
>Beppu.type_C_3603;size=49;
TAAAAGGATTCTGTTTTACGTCTTTGGTACTAGTGTT
>Beppu.type_C_3604;size=49;
GGGGTCATGATACTGAGGAGGTAGTCCAGGATGATTT
>Beppu.type_C_3605;size=49;
TGCCCATCTGGATCATAGTAGCATAGTTCGCTAAGCGA
>Beppu.type_C_3606;size=49;
AATTCTCGCCAAATGCTTGTAGTATTTCACCAAATT
>Beppu.type_C_3607;size=49;
ATAAGCGTGACTAGTTCATAATCAAGTAGATTTACT
>Beppu.type_C_3608;size=49;
TAATAAGATGAAATAGAGAAGGACTGAAAGAAAGATG
>Beppu.type_C_3609;size=49;
AAGCCTTAGATGACGGGCTCGGAGTCATAATTAATT
>Beppu.type_C_3610;size=49;
GTACACCATTTTATCATGATAGCCTAAACGATCTTAAC
>Beppu.type_C_3611;size=48;
CTGAGTATATCGATATCATTTCTCTCACTTGAAACGTG
>Beppu.type_C_3612;size=48;
CTAAAAACATCACCGAAAATTTGGAATACTATTCTCTT
>Beppu.type_C_3613;size=48;
CTGACGGTGTGATTGGACTACCGCTGGACGGTATA
>Beppu.type_C_3614;size=48;
CTACAACTTCTTCCAGAAGAGCGAATGCGGTTACGA
>Beppu.type_C_3615;size=48;
AGGGGAGATAGTACATTGTCCTCATATGCAATCTCTACA
>Beppu.type_C_3616;size=48;
GAGCATCCAGTCCGGGACGTGTATATCGAGCAAGT
>Beppu.type_C_3617;size=48;
TTGCAGAGACGTTGAAGATCGAAAAAAAGATGGCGAAATTAGA
>Beppu.type_C_3618;size=48;
TGTTTCAGGTCCACCTGTCCGAACTCGATGGTGAAC
>Beppu.type_C_3619;size=48;
CAAGTAGAATAGTTTGGGAAAACGATGGAACAAGAA
>Beppu.type_C_3620;size=48;
ACATGCTAGAACTGAAAGAATTAGTTAAGAACACTTT
>Beppu.type_C_3621;size=48;
CGGAGGAGCTCCTCCGCGAACGAGGCAAGCACCTT
>Beppu.type_C_3622;size=48;
TGCGGTTCCCAAATCAATTTTTCCCTTTTCAAAAA
>Beppu.type_C_3623;size=48;
AAAAAAGATTATTTCGTATAATGTTACAACCCTTGG
>Beppu.type_C_3624;size=48;
CCTTACCTCCTGGAACAAATAGCGGTCTCAATGCTCGG
>Beppu.type_C_3625;size=48;
GATCCAAAAAATATTGAGATTGAACGGGCGTTTCGAT
>Beppu.type_C_3626;size=48;
TATTTGTTTGGGTGTTCATTTTTTTGACACCCGGTTTT
>Beppu.type_C_3627;size=48;
ACGCAACATGGACAAGAAGTCTATCACCTTGCTTGATCT
>Beppu.type_C_3628;size=48;
TATTCGATACTGATATAGTAAAGGCAGCTCCGTTTGA
>Beppu.type_C_3629;size=48;
ATTTCACACTGTAGCTCATACCTCGTTTGCCCCCAGAA
>Beppu.type_C_3630;size=48;
TTGACCCTAATCCTGAAGTGATTGTCCTCGGGATGGAAG
>Beppu.type_C_3631;size=48;
ACTTTTGCTTCTCTTCCTTAGCTTTTGCATCATTTGTAT
>Beppu.type_C_3632;size=48;
AAGGACTATTACGGCACAGTATCGCAGGCTGAAG
>Beppu.type_C_3633;size=48;
CCCCCTGAGGGATGGCCTTCTTCCCCTTTTCCTCCC
>Beppu.type_C_3634;size=48;
AAGGTTTGTTTTGATGTATTTATCTTGGGTCATTAGT
>Beppu.type_C_3635;size=48;
AGTATGAGTTTGAGGGAACGAAATTTCCCATAGTTAG
>Beppu.type_C_3636;size=48;
AGTAAGAGAGGGCTAATATCACGGAAATGGAGAAAAA
>Beppu.type_C_3637;size=48;
TGCGCTCAAAATTCCGGTTTGTAGATATTTCCAGAAC
>Beppu.type_C_3638;size=48;
GCGTTATGAACTTTCTCACTGCCATGCAGTCTAGTAT
>Beppu.type_C_3639;size=48;
AGGAACTGGAAAAGGCGATAAATCAAATTGAAAATGA
>Beppu.type_C_3640;size=48;
TTGAGTTTCCTCATGGTGAAGGAGTCGTTAGATCGAGA
>Beppu.type_C_3641;size=48;
CTTCCCCACTTCTTTGTCGTCATCTCCACTTCTCTA
>Beppu.type_C_3642;size=48;
AAATATCAACATATTCAAGAAGAAAAAGAAACAATCC
>Beppu.type_C_3643;size=47;
CCTTCATAGGATTTCAGTTCATCAATTAGATTAACCAT
>Beppu.type_C_3644;size=47;
CTCCTTCTCTAGGAGTTTCTTCAATGTACTCAG
>Beppu.type_C_3645;size=47;
ACGCAAAATCTGAATTACTAATACTCTTAGAATATATAGA
>Beppu.type_C_3646;size=47;
CTAATTGCATAGTTGATTCGTGTCCGATCGCGTTTA
>Beppu.type_C_3647;size=47;
GCCATAATAGTAAGTGGAACTGAATTTTCCTTCCT
>Beppu.type_C_3648;size=47;
ACCCACCCTTTAGTCTACTCTCCACCTTCCTCACCCTCCAT
>Beppu.type_C_3649;size=47;
AGGACTTTCACATAAGCACTGTCGGCAATTGAAAGAA
>Beppu.type_C_3650;size=47;
ACTTTCTAGCCAAATACGTTGAGGACTTTAAGGTCGA
>Beppu.type_C_3651;size=47;
GAAAAGGTGAACAGGATAGGAATGCTAAGGCAATTCGT
>Beppu.type_C_3652;size=47;
AATTAAAGAGACAGCAAGTGGAACTATTAAAACAAAG
>Beppu.type_C_3653;size=47;
AGATGAAAAGCAAAGATATTCCAAAGTGGATGAAGG
>Beppu.type_C_3654;size=47;
AATTTGTTGATTTAGTTGCCTGATTTACTTCTGTTT
>Beppu.type_C_3655;size=47;
TCGACTTCACTAATATCATACTCCCCAGTGGGAATACT
>Beppu.type_C_3656;size=47;
CATAACTGTAAGACAGGCTATCGGTAGAGCTGTAAGAA
>Beppu.type_C_3657;size=47;
GAGAGAAAGAAAAAGCTGGGGAGAGAGTAAGCAGAGAG
>Beppu.type_C_3658;size=47;
TCCTATTAAAAACTTGACCGGCATCAGAACTCCACCACTAT
>Beppu.type_C_3659;size=47;
TTCTGGAGTGAAAATGGTTAAAGATCGGTCGCATAT
>Beppu.type_C_3660;size=47;
CCATCAATAAAAGAATATATTTTTGAGTCGGAATATTG
>Beppu.type_C_3661;size=47;
CATATTTCTCTTCACTTGTTCCCCATGGGTGCTAATT
>Beppu.type_C_3662;size=47;
CAAGGGCTTGGGCAAGTTCGTCAGGTGTTTCATACCCG
>Beppu.type_C_3663;size=47;
GCGAAGTTAGTCGCTTGTTGTGGTTGCTGGACTGCAG
>Beppu.type_C_3664;size=47;
ATAAGCTTCACCTTGGCCCCCTGAAGTCGGGGGTCAT
>Beppu.type_C_3665;size=47;
TCAGATCTCGATAAATGGTAATGGAACGTACTTAGT
>Beppu.type_C_3666;size=47;
TCGCACTAGCTCCAGAACCGCCACCGCCACCGCCTCCAC
>Beppu.type_C_3667;size=47;
CTTATGAACTGTGACCTTCTGTGAATTGATATCAAACA
>Beppu.type_C_3668;size=47;
TAGGGGACAGAAAGTACACACACTTCTTCCTGCCGTCC
>Beppu.type_C_3669;size=47;
TCGGGATAGCGCTAGCAGTTATAGCTACTTCATTGAAT
>Beppu.type_C_3670;size=47;
AAGAGAATAGAGCAAAGAATACTGCGAATGAACATATT
>Beppu.type_C_3671;size=47;
ACGCATGGAAGTAACGCCACTCTTTCGTTCCGAAAAGA
>Beppu.type_C_3672;size=47;
TGAATAGTAGTAAGAACAATACAGCGCCGAATAGTG
>Beppu.type_C_3673;size=47;
ACGTCTTCTGGTCAGCTCAAAGTGTTACGGCTATAGA
>Beppu.type_C_3674;size=47;
TGTAAGCCCTCTTGGTCTCGCTTTCCTTCATCAGTT
>Beppu.type_C_3675;size=47;
TTTTTGAAGGTGAAAAATGATGTACAAAATAAAAAA
>Beppu.type_C_3676;size=47;
ATCGGTAGTCCCTGGACTCTCTCAGGGTCTTAACGGCTC
>Beppu.type_C_3677;size=47;
ATAGCTTAGGAGCGTTGCAGGATCAGTCCCGTTTAG
>Beppu.type_C_3678;size=47;
TCCCACCACGAGAATGGCACGAATGAATGTTGCCCCCG
>Beppu.type_C_3679;size=47;
TCCCCCCTAATCCCAGTGCGAAGATGTAGACAAGGCCATT
>Beppu.type_C_3680;size=47;
TGTCTGTAAAGACCAAGAAAGTGAAAGTAATAAAGAA
>Beppu.type_C_3681;size=47;
TTAGCACTGTTTTTCCATCATTATTCGTTACTCTGGCG
>Beppu.type_C_3682;size=47;
TCAATGGATATAGGGAGAATAATCAACGCTTACAAAGT
>Beppu.type_C_3683;size=47;
CGGGCTCAGCTTTGGCAGTCGTTCTTCATCTTTCAG
>Beppu.type_C_3684;size=46;
CACTCCCTCACAAAATTCGGGCTTTGGAGGACATCTA
>Beppu.type_C_3685;size=46;
TTGTTATTTAGTGCCTCAACTGAAAACGCGTCAATTA
>Beppu.type_C_3686;size=46;
TCGTAATGAGCAATCTTTTCAAAGAGGGTTGCTAAA
>Beppu.type_C_3687;size=46;
ATCTCACTAGCTGATGTCACGGTGAAGCTCTTGTATT
>Beppu.type_C_3688;size=46;
TATTTGGGCCTAGCTTTCGCTATTCAGTATGGTCTTT
>Beppu.type_C_3689;size=46;
CAAAGAACTTTTGCTTCCACGCTTCTACGTCTTGT
>Beppu.type_C_3690;size=46;
AAGATTCCAAAGACGAGACAGCTAAGAGGGTTTTCAGT
>Beppu.type_C_3691;size=46;
AAGAGTATGGAATCAACATTCCTGAACAAAGGAGGACT
>Beppu.type_C_3692;size=46;
CCCTGCTCGTACATCTTCAGTATTTCACTTGTATCCA
>Beppu.type_C_3693;size=46;
ACCAATACCAGTTGAAGATAGGTACCCATGATCACCCCCT
>Beppu.type_C_3694;size=46;
GATGTTGCAACGATTGTAGAAGGCACTGAAGTTAGAG
>Beppu.type_C_3695;size=46;
AGCCTCGGACGTGAAGTATTACCCCGACCAAAAATGG
>Beppu.type_C_3696;size=46;
TTCTTTCAACTCCTCGGAGAACTCCTCGGCGAACTCC
>Beppu.type_C_3697;size=46;
TCAGAAGTGAAAAAAGAGGTAGAAGGACTGAAACAGGG
>Beppu.type_C_3698;size=46;
TAAGTAGGATAGAGAAATATGCTAATTGGCGTAACA
>Beppu.type_C_3699;size=46;
TATTCAAATGACGTTATTCTGTAGTCAAAGAGTCGTC
>Beppu.type_C_3700;size=46;
TAACGTAAGTTTAGAAACGCTATAACTATCTCCATCACT
>Beppu.type_C_3701;size=46;
ATTGTTGTAAATTTGTAGAACCAGAGAATTGAAATTG
>Beppu.type_C_3702;size=46;
ACTCCTCCTTGATCCCATTCATGTTATCCTGCAAAG
>Beppu.type_C_3703;size=46;
TATAACGGAAGCAGTGTGATTTTCAATACGACTTCTA
>Beppu.type_C_3704;size=46;
AAGTAGACACACTGCCGCCGGAACCGGGGGAACCGGGGGAA
>Beppu.type_C_3705;size=46;
ATTCACTAGGGCACATCTTAAAACAAAGGATAACAA
>Beppu.type_C_3706;size=46;
TTTTTTCTTTTTTCGCAATTCGGTCCTTTATTCGTT
>Beppu.type_C_3707;size=46;
ATAATTACGCTCAGTGCGGTAGTGGGGTCAACGTCCA
>Beppu.type_C_3708;size=46;
TCGATAGCCGTCACAGACTGGGCGCTCCAGAAGAC
>Beppu.type_C_3709;size=46;
AACTATAATTTCCAGACAAATCAATTCAGCTTCGTA
>Beppu.type_C_3710;size=46;
TCATGCTGCAATTGATAAAACAAGAAGTGGGTCCTCT
>Beppu.type_C_3711;size=46;
AGGAAGGGACTGCCACCTCGTGGAGTTGCAGGCTCACAGGA
>Beppu.type_C_3712;size=46;
ATGAAGAGAAAAGAAGATAAAAAATGATAGTAATTCCGG
>Beppu.type_C_3713;size=46;
TCAAAAAACTCTATGAATTTTCCCCTCAGAGCAAG
>Beppu.type_C_3714;size=46;
TATACTCATCCATGACTCATCTATATCATAATATTG
>Beppu.type_C_3715;size=46;
CATGATAACGGAAAAAATATTGATGGAATTAAAAGA
>Beppu.type_C_3716;size=46;
AGACCGCTCCAGACCCTCCTGCGTAGTTTTGCTCAT
>Beppu.type_C_3717;size=46;
TGGATATAATGGCAGGTGAAAAAATTGAAAGATAGA
>Beppu.type_C_3718;size=46;
CGATCACAAACGCTTACATTGATCAAAACGGGGATC
>Beppu.type_C_3719;size=46;
CCGCTTTCGCTATTTGGCTAGTGAAACTCCCTACCGA
>Beppu.type_C_3720;size=46;
CAGAGGAGAGGTTCAGGGTCGAGAGGGTTCAGAGGG
>Beppu.type_C_3721;size=46;
TTTAGACCAGTCGCAATAGCAGATGTAATAACAG
>Beppu.type_C_3722;size=45;
TTCTCTCCAATGGAACTCCTTCTATAGACCCTCCCCTT
>Beppu.type_C_3723;size=45;
GGAGGAGAGAAAAAGAAGGGGAATACAGTCAGCAGAAA
>Beppu.type_C_3724;size=45;
ATTCATGAGGACACTCAAAGCGAACTCGACATCCTTGA
>Beppu.type_C_3725;size=45;
CTCTTTTCTCTGTTGAAGATGGTATCACTGGTCTATA
>Beppu.type_C_3726;size=45;
GCAAGTGGTGAGACGCTGGATGACCTAATCATCTTCGAT
>Beppu.type_C_3727;size=45;
TGAATTAGTATTTCCTCAGCGCCTCGAGAAGGTCCTTA
>Beppu.type_C_3728;size=45;
CAGTTACTACTATATCATATCTACCTTCATTGGGAAT
>Beppu.type_C_3729;size=45;
ATTTTATAGTTTATTTTTGAATATGGGAAGCTGGACCGC
>Beppu.type_C_3730;size=45;
TGCACTCAATGGAGGAAATACAATAAATGCAAACTCTT
>Beppu.type_C_3731;size=45;
ATTTGAGGGATTAAAATAAGCCTCAATTCCCGCATAAA
>Beppu.type_C_3732;size=45;
ACCGCCCTACTTCATACCCCAGTCCCGCATCTGCTTTG
>Beppu.type_C_3733;size=45;
TGGACTGCACTCCTACCGAGGCCTATACGATAATAAGGA
>Beppu.type_C_3734;size=45;
TTTGGACGAAAGCACGTACAGACATCTAAGCACACA
>Beppu.type_C_3735;size=45;
TGAACGAACGCACACCACCTAATACTACTACATCTT
>Beppu.type_C_3736;size=45;
CATAAACAGCTTGGGGAATTCGTGAACAAGGTCTCGAA
>Beppu.type_C_3737;size=45;
ACTACTTCTATAGTCTTTTGCCTTAGATCGCTCCCAC
>Beppu.type_C_3738;size=45;
CAGATACACTAGGTCTTACAATAAATGATGCGTTAGGTGATA
>Beppu.type_C_3739;size=45;
ACTGAAAGAAATACTAAGATTTAAACTTTAGGAGGATGA
>Beppu.type_C_3740;size=45;
TCTCAGCAAGGTGGAGTAGAGGGTACCGGGGGTTC
>Beppu.type_C_3741;size=45;
GCCATTGTTGTCTTTCCTAATCTATCAAGTCCCTCTA
>Beppu.type_C_3742;size=45;
AATTATCTGTATGGGGCTTGTTTTCGGTGGGAGGAA
>Beppu.type_C_3743;size=45;
TCTCTTCTATCTGATTTTTCATGTCCTCTAGCTGAT
>Beppu.type_C_3744;size=45;
ATGACATCTTTTTGACAATTCCTAGAATAGCATCACTA
>Beppu.type_C_3745;size=45;
TACTTTCTCGAGCGGTTTAAAAGCTTTTCTGTCGCCTG
>Beppu.type_C_3746;size=45;
TTGTTCCATGATACTTCTATCTCTTCGGCTTTCTCAA
>Beppu.type_C_3747;size=45;
AAGAGGAAATGTTCTATAGCCCTGGCCCATGGGTGA
>Beppu.type_C_3748;size=45;
TTTTCATCTACCCGTGTTTTGGCGGAAAAAATCGCTTCT
>Beppu.type_C_3749;size=45;
GTTAGACTGCTTAGATAACAGGACAGACAAATATGAAG
>Beppu.type_C_3750;size=45;
AGCAAGAAGGAAAGGGAAGCGTTCATGGATCTGGTA
>Beppu.type_C_3751;size=45;
AGGAGGGCATCAACGTGGGCTTCATCTTCACTGCTATG
>Beppu.type_C_3752;size=45;
AACTGTGCCGTGCCAACGTTGGGGTTACTGGACGCTA
>Beppu.type_C_3753;size=45;
CCGTTGATTGAGATCTGATAAATGAGGTTAGCGGGAG
>Beppu.type_C_3754;size=45;
CATATTGGACACGCATACATAATTTATTTAGTTTCT
>Beppu.type_C_3755;size=45;
AAAAGAAATCAGTCGGCGATTGGTAAAAGGCAGAGA
>Beppu.type_C_3756;size=45;
CTAAAGCCAAGAAGAACATGCCAAATAAACCGATTAT
>Beppu.type_C_3757;size=45;
ACTGATATACATAATACTACAGTCCGCGTCAACGTTTA
>Beppu.type_C_3758;size=45;
CTTTTCGAAATTACGCTCTTAACCAAACTTCAGGAATA
>Beppu.type_C_3759;size=45;
ATAATAGTAGCAATACCCCAGCTCCTAAGGCCAGTGCGG
>Beppu.type_C_3760;size=45;
CCTTCATCATGATGTACCACCTTTGACAGCGGTAAGCG
>Beppu.type_C_3761;size=45;
ATTATGGGCTAAAGGTGATTTGATGAAGATTGAGGAAGT
>Beppu.type_C_3762;size=45;
ATTATTTCGCTAACCGTAATCATAATACTATCGCCCCTC
>Beppu.type_C_3763;size=44;
GGAGTTGCTGGAAATAATGGTGGTGGAGGAACATT
>Beppu.type_C_3764;size=44;
ACAATAATTCCTCTGCTTTTCAAAAAGTTTATCTGA
>Beppu.type_C_3765;size=44;
GACATTAGGGAGCTTAGGTAACGCAATAGGGTTCACAG
>Beppu.type_C_3766;size=44;
ATGAACTCAGCACGACACTCGGGACACTCCTGGAC
>Beppu.type_C_3767;size=44;
TCCATTCATTTCCATGAATCTGAAAATCTTAGGATTGT
>Beppu.type_C_3768;size=44;
CGTCTTGGGCGTGACGGAGGGGCCATAACCCAGGCC
>Beppu.type_C_3769;size=44;
CTAATCCAGCGAGAACACCACCCAGTGCTGCTTCGTGG
>Beppu.type_C_3770;size=44;
ACGGACCCCGAAGCCCAGCCTCTCTATCACTCTCTT
>Beppu.type_C_3771;size=44;
CCAGAGCGTTGAATAGAATTTCTTCAGGTCCCGCACTAG
>Beppu.type_C_3772;size=44;
TACGGTGTGTATACTACGCCTACTTCATCTGCTTTTAAT
>Beppu.type_C_3773;size=44;
CCACACTATTCCCCTCGATGAACTTCGCTAACGTCTACCT
>Beppu.type_C_3774;size=44;
TAGGTTATAATCTGTTGTTTCTGACCTCTTACAACT
>Beppu.type_C_3775;size=44;
CGATCGAAATTGAAAGTCCCAACGAAATAGATGTCCA
>Beppu.type_C_3776;size=44;
TATTCAACGACTCCTCCGATGAGCGATACGAAGCCAAT
>Beppu.type_C_3777;size=44;
TAGAATTGATGACGTAAAAGTATATCAAATAGATAA
>Beppu.type_C_3778;size=44;
ACGAACTACTAAGATCTCTATTCATGATCACACCCGA
>Beppu.type_C_3779;size=44;
ATAGCAAATACTTTATCAGCAAAAAACAACTTTGCAA
>Beppu.type_C_3780;size=44;
TCACCATAGTGGAACCAGAATCAACCGCAATTTCTC
>Beppu.type_C_3781;size=44;
TTGTAATTGCAGGAGGTGGCGGTGGGGGAGGATCA
>Beppu.type_C_3782;size=44;
CAGTGAGACGATAAGGGAGTTAAAAACCGAACACGAAT
>Beppu.type_C_3783;size=44;
TGAAAATACTTTTACAGGACTCCTAAAGTTTAAACCTT
>Beppu.type_C_3784;size=44;
TCATTATTGTATATTGCGAGTAAATAGAATAGAGCTA
>Beppu.type_C_3785;size=44;
CTAGGAAATAGTACATAAAATAGGGTTGATGTAAATG
>Beppu.type_C_3786;size=44;
ACACTACTTTCGTCCGTATATCGAAAGTACCACTGTT
>Beppu.type_C_3787;size=44;
ATGTATCAAAATTCAACTTCTCGTTTAGTTCAAAGAG
>Beppu.type_C_3788;size=44;
TCATGATTCATGGAGGAGAGAATAAGGAGAGAGAAT
>Beppu.type_C_3789;size=44;
TCTTCGACGAGCGTGAGGACGCTGACGACATATTGAATT
>Beppu.type_C_3790;size=44;
GAGACACCGACTAATGATTTTATTCCAAGAAATCCAT
>Beppu.type_C_3791;size=44;
TACTCCTTAAGTTTCTGACAAAAATCGCGGTCAAAGAG
>Beppu.type_C_3792;size=44;
TAATGACTGGGTGGGGGTCTCATCAGATGGTGAAAA
>Beppu.type_C_3793;size=44;
TGAGATACTTTTCATCCCCTCAGAGAGGCAGAGGTACT
>Beppu.type_C_3794;size=44;
TCCTCTCCTCGATGAATTTTCGATCCTGCTCACTGAGGG
>Beppu.type_C_3795;size=44;
CGAAAAGATAATAAAGGTAAGTAAGCAACTCCTAGAG
>Beppu.type_C_3796;size=44;
CACTAAGGTCATGCAGGAACTAGATAGGATTAAGACAC
>Beppu.type_C_3797;size=44;
CTGTGCGGAGAAGCTGAATTATCGACCTGCTGTCTACA
>Beppu.type_C_3798;size=44;
GCGAATCCTCCTAAAGCATTCTGTATTCCTGCTCC
>Beppu.type_C_3799;size=44;
GAGAGGGAGTAGGATCCAGAAAAAGACCTCTGAATCCG
>Beppu.type_C_3800;size=44;
AGGAAATGCACAAGTGAATCTTTTTTCCTATTTCAC
>Beppu.type_C_3801;size=44;
AAGAGGGTTGCTAAAAAATTCCCCTCTCTTATACTTTGA
>Beppu.type_C_3802;size=44;
TGTAACATACCAAGTTTATTCAAACCCTGTGGTTAC
>Beppu.type_C_3803;size=44;
ACCGGGTTCAGGAACAACACTTGTTAACGCGGGGACGTTTA
>Beppu.type_C_3804;size=44;
CGTATCCTAATAGCTCGTTACTCATCTTCCCAGTCCT
>Beppu.type_C_3805;size=44;
TAAGTCGGGATGCAGACCTGCTTTTAGGGAGGCAAA
>Beppu.type_C_3806;size=44;
ATGAATATAATGCGATAACTGTAGATGTACCGTTACT
>Beppu.type_C_3807;size=44;
ATGGCAAAATCACTGAGAAACTTCTCGGCACACTCTA
>Beppu.type_C_3808;size=44;
TCCCTGAGCTTGTAGAGGTTCTTCCTTACTCCCACTT
>Beppu.type_C_3809;size=44;
ACATTTCTCCACTTAGAGAACACTCCCTTACTTTTGTA
>Beppu.type_C_3810;size=44;
ACGGTGATGTTATTACTACTCCGATTAGCTAAGCTTTG
>Beppu.type_C_3811;size=44;
AAAGCCAGTATGCCCAAGTCATTTGATTAACTAAAAGGT
>Beppu.type_C_3812;size=44;
TTGTTTCCCAGCAACCACTACCAGCCCTTCTTTGTAAAG
>Beppu.type_C_3813;size=43;
CCCATAACGGCTGCCATCTTGGGCTGAGCTGCTGTG
>Beppu.type_C_3814;size=43;
TAAGACTGAACGTCGTATTAGAATCAGAGGAAAAAT
>Beppu.type_C_3815;size=43;
AGAAATCGGAATATTCACAGTTATACCAGATGTCCCG
>Beppu.type_C_3816;size=43;
GAAAAGATGTTAGACATCTTAGACGTCATTGAGGCAAAA
>Beppu.type_C_3817;size=43;
TCCCTGTGGCGAGGTTCCTAGCGGTCTTGTATATCTGT
>Beppu.type_C_3818;size=43;
CCGAGCCCACGAGGACCTGTCCGTTCTGTGTAACAGA
>Beppu.type_C_3819;size=43;
CTGTCATAGAGAAAATTGAAAAAATTATGAGTATAGT
>Beppu.type_C_3820;size=43;
TGAGACAGAGGATCAATTGGGTACGTTTTTTGATGAAAT
>Beppu.type_C_3821;size=43;
ACAAAACTGTAGTTCTCGTAAAACGACACTAGCTCTAGG
>Beppu.type_C_3822;size=43;
TCGTAGTGCGCAATCTTTTCAAAGATAACCGCCAAAAAAT
>Beppu.type_C_3823;size=43;
GCAGCTTTTTGACTAAGTTGCAACAAAACGAGCAAT
>Beppu.type_C_3824;size=43;
GGTCAGTGGTCTAAATATGAGTCTCCTAAACCCAAAT
>Beppu.type_C_3825;size=43;
CTAGGAGAACTTGGAGAGCTTGGGCTACTTGGGCTTGA
>Beppu.type_C_3826;size=43;
TAGAGCCTCCAGGATGGAAGAATAGATGTACTCCAGGA
>Beppu.type_C_3827;size=43;
GGCTTCTAAAATAGCGGACCTTGGAAGACCGCTATTCTT
>Beppu.type_C_3828;size=43;
ATATCGTCGAGGAGAAGACTTCGGTAGGTAGCATAAAGA
>Beppu.type_C_3829;size=43;
TCCAAGCCTAAGCTCTTTGCTACAATTAGGTTATGGACT
>Beppu.type_C_3830;size=43;
GCTCCCTGTAGACGCCGATGGCAAAGCCCAATATACC
>Beppu.type_C_3831;size=43;
GCTATAGAAGGAGAATAAAAAACGCATGGGAATAGCCG
>Beppu.type_C_3832;size=43;
GCAGCTGCCATATACTTCGAATACGATCCAAATGACT
>Beppu.type_C_3833;size=43;
CACTTTGGGGATCTGAAATACGTTCATTATCTGTGTT
>Beppu.type_C_3834;size=43;
AGCATAATCTCTGCTGAATTGATAGGTATTTTCAAAC
>Beppu.type_C_3835;size=43;
TATTTAATGTTACGTGTGTGATGTAATGTCTTTTCA
>Beppu.type_C_3836;size=43;
ATGTTAGGTCTACCCAGTCTCCTGAGGGCAGGAAGCT
>Beppu.type_C_3837;size=43;
GTAACGCCTTCTGTCTGTACTTATTCGCCTGGGTTAT
>Beppu.type_C_3838;size=43;
AAGGCGAGGGTTAACTGTAATCGATAAAATATTTCACAT
>Beppu.type_C_3839;size=43;
TAGCATAAGTTATTACGTAGGCTATGTTGTATATCTC
>Beppu.type_C_3840;size=43;
CAGCCACCCACAGTTAACGCTGTGTTCGGCATCGGGA
>Beppu.type_C_3841;size=43;
TTTTTTTCGCAACCTTTGATGGTTTCCCGCGGCTC
>Beppu.type_C_3842;size=43;
TTTGATTGTCTGGTATTCCTAATGCTTTTAGTTCA
>Beppu.type_C_3843;size=43;
TAAGGAATTTCAACGCAAGCGTACACGGAAACCAAA
>Beppu.type_C_3844;size=43;
CCACGGATTGATACTCAAAGAGGAAGTGGGCTTCGT
>Beppu.type_C_3845;size=43;
TCTTCGTCTCAAAGAGATTTATCACTTCCATTATTACA
>Beppu.type_C_3846;size=43;
TCATACCCGTGAACGAGTCGTTGAAAAGTAACTGAAT
>Beppu.type_C_3847;size=43;
TTCCAGCTACTGGCCTAGTCCATTCGAAGAGCCAT
>Beppu.type_C_3848;size=43;
CTGTTTCACCGCAACCACAAAGAGAGTGCAAAAACTGC
>Beppu.type_C_3849;size=43;
GTGAGGCAGTCAAAAGTAGGATCCATATTCTACATCC
>Beppu.type_C_3850;size=43;
TCTCAACGACCCCTTTCCGGATCCAGGTCTTCAGGATCGGG
>Beppu.type_C_3851;size=43;
ACCAGAAGAAAAAGACGATGAAGACTTGAGACAATCCC
>Beppu.type_C_3852;size=43;
ATATGAATAATGAAGTTCTCACTAACGGGCAATATCTC
>Beppu.type_C_3853;size=43;
GCTGGTGCAATAGTATACTACTTAATTCCGTTACTGA
>Beppu.type_C_3854;size=43;
ATGCCTAATGACAAACATATACCAATGAAGAGTGGA
>Beppu.type_C_3855;size=43;
GAAAAAGCCGAGATGGGCAGACTATTCAAGATATATT
>Beppu.type_C_3856;size=43;
CTTTCACTTTCACGTTCTTTTACGTAAGCTAACATAGG
>Beppu.type_C_3857;size=43;
TTGAATAGGCTCATTCCGGTTCCGCTTCCGGTTCCGAA
>Beppu.type_C_3858;size=43;
AAAAACTTTGACCCGCTGGTAATGGAATTGATTGCTCAA
>Beppu.type_C_3859;size=42;
CGTGAAACTGTAAAGTAAAAAGCATGGCCAGAAAAG
>Beppu.type_C_3860;size=42;
TGAAAGTACAAGTTACCGACCTATCAGGCTAAGCTAT
>Beppu.type_C_3861;size=42;
TATACCTTTTCCAACAATATAATAATGGGGGACTATC
>Beppu.type_C_3862;size=42;
GTCTCGTCGACTCCTAAGAATACTCCTCCTTCTTCT
>Beppu.type_C_3863;size=42;
ACCCAGAGCATGCTATACGTCTTCGAAGATGAGAAGGAAG
>Beppu.type_C_3864;size=42;
AGGTAGGTGAAGCTGAATGGTATTATTGCAGGAACT
>Beppu.type_C_3865;size=42;
TATCTGGCCTGCGTATCGAAAAGCGTGTTATCCAGGT
>Beppu.type_C_3866;size=42;
ATGTCTCTTCATAATTTTAAGACATATGGAGATTTGAT
>Beppu.type_C_3867;size=42;
TGCAGGAAAGGGGAGGTCTGGCTCCGATGCATCAAT
>Beppu.type_C_3868;size=42;
TATTATTGCCTTCAGGTCCGCTAAATCATCTTTATC
>Beppu.type_C_3869;size=42;
ATCCAATACCAAGAAGAAAATACTGCGAGACCCCT
>Beppu.type_C_3870;size=42;
GAGCTCCTACAAGCTCGTAATGATCGATGAAGCCCA
>Beppu.type_C_3871;size=42;
CCTAACTCGCACAGGATAGACGTCAATGTAAGTTTGG
>Beppu.type_C_3872;size=42;
AATATAGAAGGCTAGCGTTCAGCCTTGCCTCGAGTTCG
>Beppu.type_C_3873;size=42;
TTGTAGTGGAATAGTCTGGTTCGGGTTAAGCACTTCCTG
>Beppu.type_C_3874;size=42;
CAGCGTATTCTAACCAGTTCTACATTCAGCTTTCATTAA
>Beppu.type_C_3875;size=42;
TTATTCTCGTGAAATAACTTCCGATGGACGTAATT
>Beppu.type_C_3876;size=42;
GTAAACAGTTCAACGACAAGCTCAAGCGTAGAAATTT
>Beppu.type_C_3877;size=42;
CGGGGACGGGAGAGTTAATCTTGGGAGAATTCTCAT
>Beppu.type_C_3878;size=42;
TTCTCATCTTTACTCATTTTTATGTATTTAGGGTTAA
>Beppu.type_C_3879;size=42;
ATAATCCAGTTCTACAAGTTATAGATGCTTTAGTTA
>Beppu.type_C_3880;size=42;
ATTGCCGTTAGCCCTAGACCGCATAAAGTGACTTCCT
>Beppu.type_C_3881;size=42;
TAAAGGTACGGTATAATACCAGGATCCAGTTTCCCT
>Beppu.type_C_3882;size=42;
ATCTATCGCGACTCCCAGCTTGTCGAAGTGAGATGGC
>Beppu.type_C_3883;size=42;
GCAACTTTATACGTAATATAACACGTCAATGCAGAGT
>Beppu.type_C_3884;size=42;
TTGATCACTCGCTATCAGTTTCAGACTCTGGAACATCT
>Beppu.type_C_3885;size=42;
GGGACGTTTTTCGAGACCATTTTTGGTCGGGGAAAC
>Beppu.type_C_3886;size=42;
CTGAAAAACTCCTCTTCGTCTTCATCATTTACTGGAG
>Beppu.type_C_3887;size=42;
ACAACCAGATCTATAAGGTCGTTAACGAGTTGAGGAG
>Beppu.type_C_3888;size=42;
AAGCAGTTGGATAGTAACGATATAATAGCAATGTATT
>Beppu.type_C_3889;size=42;
CTTGGACTCTAAGCCATCGCCTGAAATCCGTGAAATC
>Beppu.type_C_3890;size=42;
TCACGCAAAGTGATAACGACACGTGCGACTACTGTAG
>Beppu.type_C_3891;size=42;
TGCTTTTTATTTAACCGGATTAGGTACTTGAGAAGAAA
>Beppu.type_C_3892;size=42;
GCGATAAATCTAGCTCAAGAACCCCTCACGTTATGGAA
>Beppu.type_C_3893;size=42;
ACCTCCTGAGGAACTTAGAAAAACAGGGTTTCAATCTAT
>Beppu.type_C_3894;size=42;
TGGAAGGCACTGAAGTCAATGAAGAGAAATTATATGA
>Beppu.type_C_3895;size=42;
CCACCACCGCGTAATCGGCACTATTCTGCCAGAGTATG
>Beppu.type_C_3896;size=42;
TACAATAAGGCAAACAATGGCGCTCTAACTCCTCCA
>Beppu.type_C_3897;size=42;
CTCACCCGAACTTGTAGACCTCTACCTCAAGACGATT
>Beppu.type_C_3898;size=41;
ATCTATGCGGTCTATGTAGTCAAGATAATTTTGTTA
>Beppu.type_C_3899;size=41;
AATATGCTCATCTGCGGTCCTCTTAGCTCTATTCTC
>Beppu.type_C_3900;size=41;
GGCGGATCCGCATCTACTGACCTCAGAGATCTAGGAGCGT
>Beppu.type_C_3901;size=41;
CTAGAAAGAGCGGTCTTTCCAAGCATAATACTACTC
>Beppu.type_C_3902;size=41;
ACTGCAATACAACTTCAAATGGATTAAACAAACTTT
>Beppu.type_C_3903;size=41;
CAGACATAGCAATCATCGGGATGGTCGGAGTGCTTC
>Beppu.type_C_3904;size=41;
TACACTGCCGTCCTGCTCAATTTTTCTTTCAACTCCT
>Beppu.type_C_3905;size=41;
ATCCAGTATATCAACAATCGATAATTTATCGTTATTA
>Beppu.type_C_3906;size=41;
CAGTAATAATTAGTGCTTTTATTCTATATCGAGGTGG
>Beppu.type_C_3907;size=41;
AAGCCGTGTTAGTGAGGAGTCCAAACGGGGACATTCT
>Beppu.type_C_3908;size=41;
TATCACTCGTTTTAGGAGAAAAACAGTTAGATGAAA
>Beppu.type_C_3909;size=41;
CGAAAATATCATAGATCAAAAATTCCATACCGGGCCA
>Beppu.type_C_3910;size=41;
CTCTAAAAATTTAGGGCAAAAAGGGGGGCAAAAATC
>Beppu.type_C_3911;size=41;
TTTACGATGTTTAACATTACTTTCTGGGTAGGCTTAAG
>Beppu.type_C_3912;size=41;
ATGCTGTATCAAATCCATATAGTGGTGGTGAATTTAA
>Beppu.type_C_3913;size=41;
TCCCGGTCCTTGGAATTCCCCTACCTCTAGACGACTT
>Beppu.type_C_3914;size=41;
CTACCTTCTCTATCTCACTTCTGTTCACTTGAATCACC
>Beppu.type_C_3915;size=41;
CCTGTATCGTGTCAATATCAAATTTTGATAACGACT
>Beppu.type_C_3916;size=41;
ATAAAGACGAAATAACAGACGAGGAGTTTAATACAGTG
>Beppu.type_C_3917;size=41;
TAAAAAATGATTTTTTTTACACTTGTCTGCTTTCTAT
>Beppu.type_C_3918;size=41;
CCATATCTTCCATCTATGTTGTCTCTGATGAACTG
>Beppu.type_C_3919;size=41;
AAGGCAGAGAGCTTAAGCTCGGAGTTAAGCGTCCGTACAAGAAGGAG
>Beppu.type_C_3920;size=41;
TCTGAAGTAATTGCATTTTCCTGACTATCGAGGGATAGG
>Beppu.type_C_3921;size=41;
CAGTTTCTAATATCCATGTTTGCTGGACTTTAGGTATC
>Beppu.type_C_3922;size=41;
CCGTTAAAGTTCCATCAATAGTTAGTGTTCCCGCAA
>Beppu.type_C_3923;size=41;
TCAATGCTAAGAGCCCATAAGTATGTCCCCATAGAAAG
>Beppu.type_C_3924;size=41;
CGGATTGTCTAAAGGCAATGGAGGGGAACTAAAGTGAAGGT
>Beppu.type_C_3925;size=41;
AGCAATTTGATAAGAGAAGCACTGAAAGAGCAGATAA
>Beppu.type_C_3926;size=41;
TGCATAATAGGAATCATGAAGTATAGATGAAAAATGCC
>Beppu.type_C_3927;size=41;
GAGTTTTAGCATTTTTGCTATCCATAGTCCCGCGAGTA
>Beppu.type_C_3928;size=41;
TTGGCATTTTCGTCAAGATAAGCGATAGTTTTGCAT
>Beppu.type_C_3929;size=41;
CGTGAACGGTATTCTTATTCCGGCCCAACAAACTGTT
>Beppu.type_C_3930;size=41;
GCTGATCATCTCGAGAAAGAGATAAGGGAAATAAAA
>Beppu.type_C_3931;size=41;
TTCAACTTCTCCTCGTATTTTCTGACTGCATGATATT
>Beppu.type_C_3932;size=41;
AGAGATTAGGGAAATTCTTGGGGAAAGCCGAAGAGA
>Beppu.type_C_3933;size=41;
AGGGACTGTTTTCCCTCCTATCGTTGTCGTGTATGGG
>Beppu.type_C_3934;size=41;
TACACTATACTGCCATTGTATAGAACGGTCCATATTA
>Beppu.type_C_3935;size=41;
AAGAATACTGTGATGGCGGTGGAGTAACGGAGATAGG
>Beppu.type_C_3936;size=41;
ACACCCGGGGGAACTTTTTATCCCCCGTTCTCCTCAT
>Beppu.type_C_3937;size=41;
TCACTTCGGTAACTCCGCCAGAGGCTGAGGAGCAA
>Beppu.type_C_3938;size=41;
GGCGTATAGGTCATCCAAGCTAGGAGGCCCAGTTTCG
>Beppu.type_C_3939;size=40;
TACAACGAGATGCAGTCGTTTTCGATCGGGATAGCTG
>Beppu.type_C_3940;size=40;
ACCAAATCTTCTAATTTCTTACGTATTTCATGTATCTCCT
>Beppu.type_C_3941;size=40;
ACCTATCAATCAATGCAGCGCCAGTAGTGGTTTTTCCCG
>Beppu.type_C_3942;size=40;
CTGAAAAACGGGCCCACCTGAATAGCTAGGTATTGGATT
>Beppu.type_C_3943;size=40;
TTTCAGAAAGCCCTCGAGGGAGACGAAGAGGCAGTAA
>Beppu.type_C_3944;size=40;
GAAAATTGCAGAAAGGTTTAAAAGGGTTAGCGTGGAAG
>Beppu.type_C_3945;size=40;
CAGAATACCTATCTAGAATACGCAAGAAATAGAAGAT
>Beppu.type_C_3946;size=40;
TATTTAAAGTCGGTTCAAATTGTAATTGGACACTTT
>Beppu.type_C_3947;size=40;
TGAAACACTTGAGCAAGCCGAGTTTCAGATTTCTG
>Beppu.type_C_3948;size=40;
CGTGGAAAATGTTAGGGGAAGTGAGGAAAGTTCATCCAA
>Beppu.type_C_3949;size=40;
TAGTTCCTGAACTCATAGATGAAGAGAAGAAACAAGAA
>Beppu.type_C_3950;size=40;
GAGGCAAACCTAAATAACCATCATTTTCGGGAACA
>Beppu.type_C_3951;size=40;
TTCCTATTAGTAAAGGAAATATCGGGTATGTTGGGCG
>Beppu.type_C_3952;size=40;
ATGTTTGCAGGAAAATGTCCCAAATGCGGGAGGGAGC
>Beppu.type_C_3953;size=40;
AGAAGATAGTGAAAAGAAAATGAATGTTAAGTTAATT
>Beppu.type_C_3954;size=40;
TGCCACGTTTTTGTAGCTATGATAGAATTTTTAGCGTG
>Beppu.type_C_3955;size=40;
CACTTGTGATAGAATTTATACTTGTTTCATTAGAT
>Beppu.type_C_3956;size=40;
TAATTATATGCTCTCGAAAGTTCTTTGGGGTCATT
>Beppu.type_C_3957;size=40;
TTCACGACATCACTAGTACAGTATCCAGTTTCGGAAAGA
>Beppu.type_C_3958;size=40;
CAGAGGGAAAAGAGGAAGCTGGAGCTAAGGCTGAAGAAG
>Beppu.type_C_3959;size=40;
AGGGCTTTTAGGTTGGGGATTCATAAAAACCCCTAAATT
>Beppu.type_C_3960;size=40;
TAATCCATGATTGATCTAGAAACAAAAGATTCATATAT
>Beppu.type_C_3961;size=40;
TCTTCCATTCAATTCGCCTCTACATCTTTTTCTGTCA
>Beppu.type_C_3962;size=40;
TCTTCTTGTTCTTTTTCTTTATAGTATAATATACCTGT
>Beppu.type_C_3963;size=40;
ATACCTCAAGTCTTACTTCTTTATTTCCCACTGTATCA
>Beppu.type_C_3964;size=40;
TATTTCTCGACGAGAGCGTCGGTGTTGAGTTTCACGG
>Beppu.type_C_3965;size=40;
CGACCTTTCCTAACTGGTTTCCTCATTCCCTGGCTT
>Beppu.type_C_3966;size=40;
AGATTTAGTTATAGTAATAGTTAACGTGGATATGAA
>Beppu.type_C_3967;size=40;
AATTTTGTTGTTGGGTGGACATGTTTTCACCCGATT
>Beppu.type_C_3968;size=40;
ATAAGTATCATCCCCATGTCTCCACCGCATGCAAGTGAT
>Beppu.type_C_3969;size=40;
TCCACTTCAAACAACCTGACCCGCGACGCGTTAGACAA
>Beppu.type_C_3970;size=40;
CACAATAGGTCTCTACATGGTCAGGAAAGAATTCTG
>Beppu.type_C_3971;size=40;
AACCCTCGGTGGTGAAAAAATGCCCTTCGTAACC
>Beppu.type_C_3972;size=40;
TTGTGTTGGAAAAAGATTTTGTAAGCCTGAATTACC
>Beppu.type_C_3973;size=40;
TACATTCACCCAAACCAAATGGATCTTGTGGCTTATCTC
>Beppu.type_C_3974;size=40;
TGTGGACACGAACAAGGGCGTTTTGCGTGGTCATCACA
>Beppu.type_C_3975;size=40;
GCGACAGGTGCGTCCGAGGCCGTACTGTCTGGGTT
>Beppu.type_C_3976;size=40;
TTTTTACGTCGTTATGTTTTGCGGGAAATATTATGA
>Beppu.type_C_3977;size=40;
TTGGAGGGTTCTCATCGAAGCTAACAAGCTTGTAATT
>Beppu.type_C_3978;size=40;
AAGGCGATATTCGGGTTTTTCCCCAAACTCTTCAAAT
>Beppu.type_C_3979;size=40;
TGGCACTTAGGATAATGAAATTCAGCATGGTCATAGA
>Beppu.type_C_3980;size=40;
ATTTCATTCTCATCGAATATTACCTCCATAGGGAAGT
>Beppu.type_C_3981;size=40;
TACGTCTATCCGAATCCGCTGTACATCGAGGCGGTTGAG
>Beppu.type_C_3982;size=40;
TGGAAAACCCGTCAAAAGTATTGTTTCCCTAAGATGA
>Beppu.type_C_3983;size=39;
TAAATCTTGTTGTGAAATTCCATAAAATAACCATTTC
>Beppu.type_C_3984;size=39;
TCGATGAGGTCGCAAAGGAAGTGATGGAGAAGTTACT
>Beppu.type_C_3985;size=39;
TTGAATAGGCTCATTCCGCTTCCGGTTCCGAATAGTCC
>Beppu.type_C_3986;size=39;
AACGCCTCCAAGTCGATCAAGTAGGAGTATACCAGA
>Beppu.type_C_3987;size=39;
TCATAGCCGCAGAATTCATACCCCTTTTCCTTCAT
>Beppu.type_C_3988;size=39;
ATGAGATACAAAATTGGAGAAATGTAAAATCAAAAG
>Beppu.type_C_3989;size=39;
CACTTCAGGGGACTAAACCCACTAATCGCCTCATG
>Beppu.type_C_3990;size=39;
TATCATCTCTACCTATGGTTTTCATTAGTAAAGTCCCA
>Beppu.type_C_3991;size=39;
GTTTCAGTCATCTCTCAGTTCACCACCCTCCTATGCAG
>Beppu.type_C_3992;size=39;
ACTCCTCCCCAATACCGTTTTATGTGGGCCTCTCTG
>Beppu.type_C_3993;size=39;
AGAAGATTCAGCTCAACTGAGCAACCTAGGTGCATAT
>Beppu.type_C_3994;size=39;
ATCCTCCACGCTACTCTGTTGCTTTGTTTCTTTTTCTT
>Beppu.type_C_3995;size=39;
TTGTATTAAACCGTAGAATTGCCCTTTGTGCCACTCC
>Beppu.type_C_3996;size=39;
TATTTCTAAGTCTAAAGTATGGGAAGTCGTAGTGAT
>Beppu.type_C_3997;size=39;
CCACGAGGCGAAGAAAAAGTGAACATCGCAATTATT
>Beppu.type_C_3998;size=39;
CCAGTTCATCTTTGGCTTTATTGAGTTCTTTCGCTTTA
>Beppu.type_C_3999;size=39;
TTTAGAAGAATAGCAGTACCTTGGTGGCCTATAGCCG
>Beppu.type_C_4000;size=39;
GGTTTGCCTCTAAGGGTGATGATATGAAGTGGGAAG
>Beppu.type_C_4001;size=39;
CGGATTCTCCATGGCCTGAGTGAATGCGGGCCATTCTCC
>Beppu.type_C_4002;size=39;
TATGAACAATTTCAAAGCAACGGCCATTTGTCTGGC
>Beppu.type_C_4003;size=39;
ACCCTTACGTAATTAGTAGACTTACTGATGAAATTTTTA
>Beppu.type_C_4004;size=39;
TAGAAAGCCGAAAACTCGTCCCAATCTCCACCTATTAC
>Beppu.type_C_4005;size=39;
TTACAAAGTAGGACTGATGAATGAGGAACAAGCTACA
>Beppu.type_C_4006;size=39;
CTATGGTGTTATAGAGGTTTTGAAAGAATGTATCTAT
>Beppu.type_C_4007;size=39;
TCGAAGTGGGTTAGTCGCAGTACACGCCTCATCCTGAGAT
>Beppu.type_C_4008;size=39;
GGTTATATGTTTGGATAGGTTTGGAAAAGTTTCAGTAG
>Beppu.type_C_4009;size=39;
ACTATATATTACCCATTTTTTCCCCTCTAAGTTAGAGTT
>Beppu.type_C_4010;size=39;
AGAAAATGTCCAGTATGTGAAAAGGAATACAGAATACCCG
>Beppu.type_C_4011;size=39;
CTCACCTTCTTTCAACATGCTCCTAACCGCCTCCTCAA
>Beppu.type_C_4012;size=39;
TTACTGAAGATGATGTAAAGAAGTTTGAGAAATCGC
>Beppu.type_C_4013;size=39;
TACTTGATCGCAATAGTTTTCAGCTTTTGCATGTCCACG
>Beppu.type_C_4014;size=39;
AAAACGAAGAGGGCAGAAAGGTTGCTATGAAAGTGAT
>Beppu.type_C_4015;size=39;
ATTTGCGGGCGTAAAATACTCCTCTATTCCCGCATAAA
>Beppu.type_C_4016;size=39;
AATTAGTTCCTGCGTTATAAACTAAGCTCGTATTATG
>Beppu.type_C_4017;size=39;
AGAAGAGAAAAAAGGATTTATCTTGACCTTTTCATCT
>Beppu.type_C_4018;size=39;
AATATAGGCAAAAGCAGTTCCACTGTAGAAAGTCCCA
>Beppu.type_C_4019;size=39;
TTATAGGGTTCCCTTCTCTTACAAGCTGTTTCCCTA
>Beppu.type_C_4020;size=39;
TTATCTTTTCTGCCTCTGTTTTTGTATAACCGTCAAAA
>Beppu.type_C_4021;size=39;
AAGGTGATCGCATGAAATGGGAGGAGAAGAGGCAAATAT
>Beppu.type_C_4022;size=39;
CGACACTATCAAAGGTAGTTTCAAGAGACCATAGCGA
>Beppu.type_C_4023;size=39;
ACGTTCCCCCCTGAGACGTCAGTGGTTTTTTGACC
>Beppu.type_C_4024;size=39;
ATGAAGTACCATTTTTTTCACCTCTAGACAGGCAC
>Beppu.type_C_4025;size=39;
GCGTCTTCCAGTGCCTGTTTCTCAGAGTATCCAATTCCC
>Beppu.type_C_4026;size=38;
TCTTCATCTCCCCACTTCTCTCCATGCCAAACTCCA
>Beppu.type_C_4027;size=38;
CAACATCCATGTCGTGAGAATCAATATCAAAAAAAC
>Beppu.type_C_4028;size=38;
ACAATGTAGTGCTTAAAGATGAAGTTCCAACGGGAGTGT
>Beppu.type_C_4029;size=38;
TAGGGACATTGTAAAGCTTGAGGATCTGTCCGGCACT
>Beppu.type_C_4030;size=38;
ATACTGTTTGAGCTGAATGTACAACCGAGCCTATCTAGA
>Beppu.type_C_4031;size=38;
ATAAAGACTTAACTGGCTTTCTCATTCTCATCCCCT
>Beppu.type_C_4032;size=38;
AACCTGAATTTTGATTCACTGTATATGACGTAGATAT
>Beppu.type_C_4033;size=38;
TCTATACCTACATACTCCATAATTCTTCTTAATGTGATA
>Beppu.type_C_4034;size=38;
CTAACGTAACGGTTCCAGTGCCGAGCCAGGCCCCGACCG
>Beppu.type_C_4035;size=38;
TCTCCAGTACCGTCTATAATGCCACAGCACTGAACCA
>Beppu.type_C_4036;size=38;
AACTAAATTGAAATTCAAAAACATAAACAATACCAAA
>Beppu.type_C_4037;size=38;
TAGTAGGGGGCGTTCAGGTTCGAGTAACTACTTCTCA
>Beppu.type_C_4038;size=38;
TCATCACCGCTACTACCATCTTTCCTTCGCTAATTT
>Beppu.type_C_4039;size=38;
ACACTGCAGCCTGTGCCCTCAGTGCCTCAAGTTCAG
>Beppu.type_C_4040;size=38;
CGCCAACTTTAGCTCTTTCAATAGTGTCGTGTTTAC
>Beppu.type_C_4041;size=38;
TTTTTTACCGTTATGCCCAGTATGTGGTCCTTCCTGT
>Beppu.type_C_4042;size=38;
TTGTTTGCAGTGTTGTCAAAGAGGTAATTAAATAGG
>Beppu.type_C_4043;size=38;
CTTTCTTAGCCTCAGTATCAAAAGCCCAAATGACTGT
>Beppu.type_C_4044;size=38;
CAGAGAATAACAGGAAATTACTGTATGGAGATAGTT
>Beppu.type_C_4045;size=38;
TTCTCTTCATAAAATAGCATGTCCTCACCCACATTGGGA
>Beppu.type_C_4046;size=38;
TATCTGCAGCGGCAAAGGGGTACGATATAATTGATTTA
>Beppu.type_C_4047;size=38;
ACATGGGGTTGTCAAAACTTCTTACTTCTGTCATTTTTAC
>Beppu.type_C_4048;size=38;
CTATAAAAATGAAAAATGCAATAGTAAACTCATTATCG
>Beppu.type_C_4049;size=38;
AACTTCCTGAAGGCATTCTACGTAGTGACATGAAA
>Beppu.type_C_4050;size=38;
TAAAAGTAACTCTTTCTGGTACTCAGTCTATCTCAATA
>Beppu.type_C_4051;size=38;
AGTGCTATGGCCTCATCGAAACTCAGGGAGAAGGCCA
>Beppu.type_C_4052;size=38;
TAGGGAAGAGGGTATACATAGACGGGATAGAGGCAAGGAT
>Beppu.type_C_4053;size=38;
AGTGTGACGCCACATTCAGGGCAGACATAATCGTGCTT
>Beppu.type_C_4054;size=38;
TTTCACTTCTTTCTTTTTCGCGTGTTTGGACCACTGAGAT
>Beppu.type_C_4055;size=38;
CTCATAAAGAGAAAGGGGAAAAAGCAATGGATCGTAG
>Beppu.type_C_4056;size=38;
ACACTACTAGCATGCATAAACCAAGATCCCATGTTTAG
>Beppu.type_C_4057;size=38;
AAAGAAAGAGGAACAGAATATTTGCGTACAGAGACTT
>Beppu.type_C_4058;size=38;
ACAAATAGTGACGAAAATCCACAACAAAGAGATAGCTATC
>Beppu.type_C_4059;size=38;
TGAATTCATAATGCAAAAACGTGAAACTACAGTTGATG
>Beppu.type_C_4060;size=38;
TTAGCTCGATCCTCTGCTTCCTGTAGGTCATCATCTCG
>Beppu.type_C_4061;size=38;
TCCAGAAATACTAGTTTCATCATTTCAATTCACCTCTCT
>Beppu.type_C_4062;size=38;
CTTTTTTAAAATCGTTCTATTCATGAAGAAATAGCGT
>Beppu.type_C_4063;size=38;
TAATAGTTGCTTTTCATATAAAGGAGACATAGAAAT
>Beppu.type_C_4064;size=38;
AAAATCCAAAATGGGGAGGAACATCGTTGAGATATT
>Beppu.type_C_4065;size=38;
TAATATTGGTAATTGCTCATCTCAGACTAGTTGTGAAAG
>Beppu.type_C_4066;size=38;
TGGGACTTACAGAAAGTCTAATTTTATTATTCTTTTTTG
>Beppu.type_C_4067;size=38;
GAACAATTCATTTACGGTCTCTACGAATGCTATCTT
>Beppu.type_C_4068;size=38;
CGGCAATGGTAACGACAGCTACGTAAGCTACGATTGT
>Beppu.type_C_4069;size=38;
TGAGATATAATTTATGCATTGGTAAAATAAAGAAGTC
>Beppu.type_C_4070;size=38;
ATGCGTTAGCTTGGAACGCTTCAGAAATCGCCCCCGG
>Beppu.type_C_4071;size=38;
GATTGGAACGATCATTCAAGAACGTATAAAGGGTACTCA
>Beppu.type_C_4072;size=38;
GTATTCTCTTGCTTACCCAAATCATAGGCTCATGATA
>Beppu.type_C_4073;size=38;
GCTGACAGTGCTTGCAAAGGAATTCACGAACGGATAG
>Beppu.type_C_4074;size=37;
ACTCCTTTGTAGTATTCTACTTTTTCATTATCCCGTAT
>Beppu.type_C_4075;size=37;
ACGCTGCAGAGTGAGATAGGCCAAGCGAGCATCCCAACCA
>Beppu.type_C_4076;size=37;
AGGAGTTCTATCAGAAATATAAAGAAGAAAGACAAAA
>Beppu.type_C_4077;size=37;
TTTTTCTTGTGCCGTCAGCTGAAGTTAGAGTTCATCA
>Beppu.type_C_4078;size=37;
TTGCACTCGTGATAGAACCAATGCTCACTTCACTGG
>Beppu.type_C_4079;size=37;
CTACTTTTGGTACTCGCATTTTTTGTTCGTGTGCGTG
>Beppu.type_C_4080;size=37;
TTCCCTGAGATGATGAGGTAAGCAGAACCTATAGCT
>Beppu.type_C_4081;size=37;
AAAAACGTACACGGTTCAAAGTTGTTTCATTGACCTCA
>Beppu.type_C_4082;size=37;
CGAGAAGAAGATAACATTGAAAATCTTTACCCCATTT
>Beppu.type_C_4083;size=37;
AATCCTTCTTTTCCTCAATAAGCTTCAGTTGTTTTT
>Beppu.type_C_4084;size=37;
ACTTGGGTTTGAGTTTGAGAATTGGGTGTAGACATT
>Beppu.type_C_4085;size=37;
CAAACGGGGAAAAATATATGGACGTAGGCACTACAG
>Beppu.type_C_4086;size=37;
TTGCAACGGTAGAGGGGTAATAGATCCTAGGATTGAA
>Beppu.type_C_4087;size=37;
CGTTAAGGACTTCATATCTCTCCTCATCTTCACCGT
>Beppu.type_C_4088;size=37;
ACCCAGCCTAACGGTGAGGGGGGATACTGACTACTGAAGA
>Beppu.type_C_4089;size=37;
TTGTTTATATTCTACTACGGTGGGCACCATGAGACCTA
>Beppu.type_C_4090;size=37;
ATTAAGTATTACAATCTTTTATGGGAAAAGAAATATCCTGACTATTCTAGTCCTACAAA
>Beppu.type_C_4091;size=37;
GCAATGTTGGGAGGAAGTCTGGCAAGTACCTTCG
>Beppu.type_C_4092;size=37;
CATGGGGTGTTATATTCATTTTTCACCACTATCTTCT
>Beppu.type_C_4093;size=37;
CTTGCGTTTCCTCGTCTTTTCGTGTTGCCCGCCTGTGGTG
>Beppu.type_C_4094;size=37;
AAAGTGGAACAGTAACTATACTTTCGGATTCTGATG
>Beppu.type_C_4095;size=37;
CTTTTTGCGGGAGAGTGGAAATTAGTCTGGAAAAGATA
>Beppu.type_C_4096;size=37;
AACTGAGCAATGTGTTTTTCAGCCTGGATGTTCCTCG
>Beppu.type_C_4097;size=37;
CACGGATCCAGCACGGCAGTAGCCCGTGCCCGTGAATC
>Beppu.type_C_4098;size=37;
CTTATACTTTTTGAGTTCATAATGACAAATAGACAATC
>Beppu.type_C_4099;size=37;
AATACGTTCTGGTTCACGAGGGGTAGAGCTTCATCA
>Beppu.type_C_4100;size=37;
TTATATCACCTCTCTGCACTATCTCTTATCTTCTTGCC
>Beppu.type_C_4101;size=37;
AAACTGTCCTGGGGCTGTCGGTGGCGTGTTCGGGGTCCCT
>Beppu.type_C_4102;size=37;
GACTTGAGGCTTTCATTAGTGGAATTCCTACAATTG
>Beppu.type_C_4103;size=37;
ATGATGGGTGGAGTAATAAACCGTACATCGTTAAACCG
>Beppu.type_C_4104;size=37;
AATATGTAAAGCGTTAAGCACTGGAATAACCACATCT
>Beppu.type_C_4105;size=37;
CAGCTGCAAAGGATCCAGAGTTATTAGATGACGTAAAAC
>Beppu.type_C_4106;size=37;
CTAAGTATACCGACAAAGTACTCATATTCGTTTATTGT
>Beppu.type_C_4107;size=37;
TGACAAAAAGAAGAGGTCAAAGATCAATAGCAAATAT
>Beppu.type_C_4108;size=37;
TTGTCTATGCTTCGCTATGCGTATATCACTACTCTTT
>Beppu.type_C_4109;size=37;
CTGATGAGTAGGGGTTCGTATATGTCGCGAGAACGTAG
>Beppu.type_C_4110;size=37;
AGTATCTCGTTTCTCCGTCATAGAACTCTATTTTGATC
>Beppu.type_C_4111;size=37;
AGGGATATTGAGTATTTATAATCAAGGAAAGTGACAATATA
>Beppu.type_C_4112;size=37;
CAAGTAGAAAGAAAAAGAAAAAGTAATACGCAAAAG
>Beppu.type_C_4113;size=37;
CAGGAAGCAGAGGATCGAGCTAACAAGGAAGGTGAA
>Beppu.type_C_4114;size=37;
TTGGGGATCGAGAAGAGTTCTCAAAAATCAATATACAG
>Beppu.type_C_4115;size=37;
GGAGCTTATGAGCTATTACGAAGATCAGGATCTCAG
>Beppu.type_C_4116;size=37;
ACCAGAACCCTGAATTGTTTCATATGCAGTTAATTG
>Beppu.type_C_4117;size=37;
TCCGCTAGGAAGGCCTATCAGGATAGTATAGCTCTG
>Beppu.type_C_4118;size=37;
AGAAGTCTCTGAATTCACTTTCCAGATATAATTCAAG
>Beppu.type_C_4119;size=37;
ACCAGAGATAAAAAACATGAGATCGATATCGTTTGA
>Beppu.type_C_4120;size=37;
CGAGCGAAGGATCCTGCTTAAGCAGAGTTGACTGCAG
>Beppu.type_C_4121;size=37;
AAGTTTCACACTCCAAATCTTTTGCCTCAATGACGTC
>Beppu.type_C_4122;size=37;
GTCTAACGCTCATCTCTCTTCCCGAACCTAAATAG
>Beppu.type_C_4123;size=37;
TCGCCGTGCCGTTGGGGAAGCTCAGCAAGAGACTTGACGG
>Beppu.type_C_4124;size=37;
TCACTTCTCGAAAACAATTTTTTTCTTCTACTTTTCAT
>Beppu.type_C_4125;size=37;
CTCAATAACCATCCCCCTCACCTTCTCCCTAACCCG
>Beppu.type_C_4126;size=37;
TTTGTCATGACAATCGTGACTCCATGATTTTCAATGA
>Beppu.type_C_4127;size=37;
ACTTACCGACAAGTTCAACAATCAGCACCGCCCAATTA
>Beppu.type_C_4128;size=37;
TACGAGTACGTCGAGCATATGATAGAGGCTGCGAGCAA
>Beppu.type_C_4129;size=37;
AAATCATCTGCAAGTACTTGCTTTCCTTTTTCGGCAA
>Beppu.type_C_4130;size=37;
GAGGAATCTGGTGCTAGCCCGGAACTAGTAGAGGAGG
>Beppu.type_C_4131;size=37;
TCAAAAAGCCGACATATGGCTCGTCATTTATTCATC
>Beppu.type_C_4132;size=37;
ATTTGATTCTGGGGTAGAACTTTGTAAAGGAATATTA
>Beppu.type_C_4133;size=37;
ATGATGAATATGAAAGTAAGTGTTCAACTCCAGACCA
>Beppu.type_C_4134;size=37;
TCCTCTTATCCCGCCCACCTGAACACCTTAGCCCG
>Beppu.type_C_4135;size=37;
ATAAAGATGATGAAGCCTGGTGGCAGGATAGAGATTTT
>Beppu.type_C_4136;size=36;
CGGTCTCCTTCACCTGTTGCGAATTATTACTTTCGG
>Beppu.type_C_4137;size=36;
TCTTGATAGTATATCTCTTTTCTCAACCAGTATTAGC
>Beppu.type_C_4138;size=36;
CACGCATCAATGTCACACGTATCATGAGGGAAACACTA
>Beppu.type_C_4139;size=36;
AAAGAGCAAGGCTTCGAAACGTGAATCCCTCATTGT
>Beppu.type_C_4140;size=36;
TAAAAGTCCACTAACAAGCCATAGAACCCAGAGTTAC
>Beppu.type_C_4141;size=36;
ACAAGGCAACGGAATTGTGCCAACAGAACCGGACGGTT
>Beppu.type_C_4142;size=36;
AAAAGCTGGACTATAGGATGAAACTGAGAACCCATT
>Beppu.type_C_4143;size=36;
CTCCTGTCATTTAGGAACGTATAAAGGGTACTCATC
>Beppu.type_C_4144;size=36;
CTCACAAGTTGAAAGATAAGACTGTATCCATTCATG
>Beppu.type_C_4145;size=36;
CATTCTGAAAATGTTGCAGGAGAGGGGGGTGGAAAAG
>Beppu.type_C_4146;size=36;
AGACTTTTCTCGACTTCTGTCTTTTCCAGAGATTCT
>Beppu.type_C_4147;size=36;
CGAGGAGGGAGACCCCAGTGGATATTGGAAACATCGA
>Beppu.type_C_4148;size=36;
TGAGGTGAAGGAGAGTGGAGGAGAATGAAGTTTAGCGAAG
>Beppu.type_C_4149;size=36;
CAGTTTGCGATAAACTCTCACGAATCAAGTCACTG
>Beppu.type_C_4150;size=36;
TACAAAATTACTGGTAGTTGTGAACCAATAACTTCA
>Beppu.type_C_4151;size=36;
TAATAGATAATACCAAGAAAATGGGTATTACTTTACCT
>Beppu.type_C_4152;size=36;
GTGGGATTTCGCAAAGCATGAAGCTGATGGCGAAGTCA
>Beppu.type_C_4153;size=36;
CCAAACCCAAGTAGCCCATTCGGTCTTCCCGGAGTAC
>Beppu.type_C_4154;size=36;
TGGCTGACAGACTCGGGGTGGACAGGAGCACGGTTCAC
>Beppu.type_C_4155;size=36;
AGCTTCCCCTGAGCGGACAGGTTCTGCAGAGTCTG
>Beppu.type_C_4156;size=36;
AACTTGTTTGACATGTTAGAATGTTGAACATAATACAA
>Beppu.type_C_4157;size=36;
GCCAAGTTCTCCAAGATACCCATAGTTGCAGGATAGT
>Beppu.type_C_4158;size=36;
ACGTAACGTAACTATAGAAATTCAAGGAAATGGGACTTCA
>Beppu.type_C_4159;size=36;
CGTGTATCAAAGTCTACTTTTTTGCGAGAAAAATG
>Beppu.type_C_4160;size=36;
CATACAAGTAGCTCAGCTTCGGCCGGGTGTTGATTAGTT
>Beppu.type_C_4161;size=36;
ATGAAGAGATAAAAAACAAAGTGAAATTCACCTTATG
>Beppu.type_C_4162;size=36;
CTTACGAGACTTATGATCAGCGCACAAAATCGTTCACTG
>Beppu.type_C_4163;size=36;
TTCAGATTAGGAGATCCGAGCTCGAGGATAAGGAAAAG
>Beppu.type_C_4164;size=36;
TCCATAGCGGGTTTTGGAACTGATATGTATTCGGGCA
>Beppu.type_C_4165;size=36;
CTAGCGTACGCCGTCCGTGTGTTAGGTGGCGTTCACC
>Beppu.type_C_4166;size=36;
CACATGAAAGTAAGAAACAGTTTACTAATTTCAAGCT
>Beppu.type_C_4167;size=36;
CGTAACGGCGTAAGGTGAAATACGTAGAATACGCCCT
>Beppu.type_C_4168;size=36;
TAAATCACGACATTCGGTGGGGTCTCAGGTTGTGC
>Beppu.type_C_4169;size=36;
TGATGGTCCCGTATATGACCAGGTCGGTTTGCTTT
>Beppu.type_C_4170;size=36;
CACTCCCCCACAAAATTCGGGATTTGGAGGGAAGTTAG
>Beppu.type_C_4171;size=36;
ACTCATCATCATCAGGTATCTCGTTACTTGCAGAGAT
>Beppu.type_C_4172;size=36;
CCTTCTTCGGCAGGAAGTCGTTGAATCGCTCTGGGA
>Beppu.type_C_4173;size=36;
TACTTTGATAAAGATCCTTAAATTTCACAAAAATAAT
>Beppu.type_C_4174;size=36;
GTTCTACATATCTTTCTATACTCTTTTCTCCATTTTTTC
>Beppu.type_C_4175;size=36;
AACTTTGGAAGAGCCATGAGTTCTTCCCACTTCTAT
>Beppu.type_C_4176;size=36;
GGTTTTCTTGAGGAGTCATTTTGTGACTCACAAGTA
>Beppu.type_C_4177;size=36;
CTGATGCTGTTCGGTACTGAAGTGATATCATGAGTTA
>Beppu.type_C_4178;size=36;
GCGATTTTACCATGGGAGACTTACAAAGACTATCTCT
>Beppu.type_C_4179;size=36;
CCTAGTCGCTGTTAACGAACGTCGTTCTGTGTCGGG
>Beppu.type_C_4180;size=36;
CTATGTAAAGCTAATTCGAATTGGATTAGGTTAGAAGCT
>Beppu.type_C_4181;size=36;
TTGGAAAATTTCCTCGGCTATTTCGGCCAGCTTAGG
>Beppu.type_C_4182;size=36;
ATATTTATCATGTCTGCTATCAACATGTCTGGATCGT
>Beppu.type_C_4183;size=36;
TCTTCTGGCGCAAGTTCATTTATCTCATTCATGTTTTGAT
>Beppu.type_C_4184;size=36;
TACTCTATAATGTCAACGTTATGGGTAAAAAGCTCCTCT
>Beppu.type_C_4185;size=36;
TACTGTGATTATTATGAGGACTCTACCCGTCTTTTGTGG
>Beppu.type_C_4186;size=36;
GAGGAAGAGCAGAAGATTTGGGGTCTTAAGCAAGGCAG
>Beppu.type_C_4187;size=36;
AAAAGCACGAAAGTTCCATCTTCTTTGATTAAAATAC
>Beppu.type_C_4188;size=35;
TACTGCGCAAATGCTAGGAAAGAGCGCAGTGAAGTGAT
>Beppu.type_C_4189;size=35;
TTAGCTATGTAGTCTGGTAAGTCAAGAGCGTTATATA
>Beppu.type_C_4190;size=35;
GGCTAACTTTTCCTGGAGCTCTAACTTTTTTTCCAT
>Beppu.type_C_4191;size=35;
AAAAAGTGAATCCATGTGAACATTTTCAATGGATAGG
>Beppu.type_C_4192;size=35;
AAGTATACTACATATGTATATGTAATAGCTCCAGCC
>Beppu.type_C_4193;size=35;
TATCCAGCGATGCTGTATCCAGCCTCCTGCAGCATA
>Beppu.type_C_4194;size=35;
ACGTCCTTCCTGCTGGATTTGACGAGTCGTGGATTCA
>Beppu.type_C_4195;size=35;
TTGTGAACAGTGAGGGAAGGCCCGTGATACTGAAGAAT
>Beppu.type_C_4196;size=35;
CCAGTCCACGATTTCATTACTCTAGTTTTAGGCTGAAA
>Beppu.type_C_4197;size=35;
CGTTATCCATAGAGAACACTTCTTCTTCAGATTTG
>Beppu.type_C_4198;size=35;
ATAGTATTCCTGACCTCAAACGACTTTAGAGAGTTCT
>Beppu.type_C_4199;size=35;
AATGACCTAAATAGGATACTGAACTCAATATTTTGT
>Beppu.type_C_4200;size=35;
ATATTTTACAGGGAAGGACTAGTCCAGGGCAATTCA
>Beppu.type_C_4201;size=35;
TTCTATTCTGATATGCGGAAAGTTCTACTTTTACTAA
>Beppu.type_C_4202;size=35;
ATCGGCTCATGGCAATATGAAAACGGTAACTATGTCGA
>Beppu.type_C_4203;size=35;
TTTCCATTAGATCTTGAATGACCATTTTCTTTACGG
>Beppu.type_C_4204;size=35;
CCAAAGAGCACATAATAACTAGGAAATGGACCCGGGA
>Beppu.type_C_4205;size=35;
CATAATATACAAGATCAGCAAGGAAATCGTGAGGAAGAT
>Beppu.type_C_4206;size=35;
GAGGGTAGGTATGAGAATGGGATGTTTTTGTATCACAT
>Beppu.type_C_4207;size=35;
GCGCCTTCCACTGTGTATATATACGGCAGTAAGGTCA
>Beppu.type_C_4208;size=35;
AAAAGACAGGAAGACAACCAGTTAGGGAAAGGAAAAC
>Beppu.type_C_4209;size=35;
GCATCAGTAGGAAGAGGAGCGGGAGAAGAAGCAGGGA
>Beppu.type_C_4210;size=35;
AACGCTCTCTTTACGACACTATCAAAGGTAGTTTCT
>Beppu.type_C_4211;size=35;
GAGAATACTGTCTTAAAGGAAAGGACGAGATTCTTAGGT
>Beppu.type_C_4212;size=35;
AAGACAAACGATTGAAGGCCGTTGAGTCTTCCTTGTT
>Beppu.type_C_4213;size=35;
TCCGTGAGTGGCAAACCTTTCGTCGTCAACACTCTTAGT
>Beppu.type_C_4214;size=35;
TAGTATCGCAAAATCGTAAGTTGCGTTAGCGTAAAC
>Beppu.type_C_4215;size=35;
AACGTGATGACCCTAGTCATTACTCACGGCCTCCTCAA
>Beppu.type_C_4216;size=35;
ACAAGAGTACTATAAACTAACCCACGAGACCCAATATC
>Beppu.type_C_4217;size=35;
ACTTCCTTCCCGGAATCGGTTACGCCGATCCTAACGCCGT
>Beppu.type_C_4218;size=35;
ATTACCTCCTGAATTTGGAAACCAGCTCATACTAAC
>Beppu.type_C_4219;size=35;
AACTGGACATTGCAGAAGAAAAGGATGATGAGGACT
>Beppu.type_C_4220;size=35;
AGTGACCCCAGTTTTGAAACAAAGGAGAGTGGTAAAGT
>Beppu.type_C_4221;size=35;
GGAAAACATACTCCTGGTTCCTGGGGAACACGCCAAT
>Beppu.type_C_4222;size=35;
TCGTCGAGGTCATTTCATTAGGACACTTGTAGAACG
>Beppu.type_C_4223;size=35;
TAGAGATGTACCGCTTCCGCAATTACGAAAGACGCCAC
>Beppu.type_C_4224;size=35;
GGGCCATTCTTTTCGATGACCCATATAGACTGAGAG
>Beppu.type_C_4225;size=35;
CATTTTTATGCTCATGATAAAGAAAACATCGATAAGAA
>Beppu.type_C_4226;size=35;
GAGGAAGACATCAAATGGCTAAGCAAAGAGCTAAGAG
>Beppu.type_C_4227;size=35;
TTGATGTCCTTTGAATTCATGCTGGAGAGAAGATCGA
>Beppu.type_C_4228;size=35;
TCTCAGACTGTGCCAAGTCAGTACCATGTTATCCCTCA
>Beppu.type_C_4229;size=35;
AGCCATTCCTTTGGCCCTACCCAAATGGAGAGGCTTTT
>Beppu.type_C_4230;size=35;
CAGGTAGTCAATTTGAACCGTTCTTCAACATATTCAA
>Beppu.type_C_4231;size=35;
TGGCTGAGCGGATATGCAAAATATCTAATTGCATTATA
>Beppu.type_C_4232;size=35;
ACTGGGGAGTTAACGCGGAGTTTAAGAATAGCACAAC
>Beppu.type_C_4233;size=35;
CATTCTGCACTATACGTAAAATGTGGAGAGTAGAAT
>Beppu.type_C_4234;size=35;
TTTTTTGTCGAATTCTAAGTATTTATGATCAGGATCT
>Beppu.type_C_4235;size=35;
CTTTCAGGGACGTGTATGACGCTGTGATAGCACTGCAG
>Beppu.type_C_4236;size=35;
TACTTATACTTAGTAGGAATCAAGCAGACAATAACAG
>Beppu.type_C_4237;size=35;
AGAGTCATGGCATGTACTAACATTCAGATTCCGGGAG
>Beppu.type_C_4238;size=35;
TTCCCAAGTATGAATTTCGCTAATGTCTACTTGAAAAT
>Beppu.type_C_4239;size=35;
CATACGTGCCTCTTTTCAGTCTCAACGAGATGCTTCCG
>Beppu.type_C_4240;size=35;
CATAAGCCCGCAAAAATACAGTAGAAGACGGTGAGCTATA
>Beppu.type_C_4241;size=35;
GGACTAAGTGGGAACGGCTGCAGCGTAGTGTTAGTG
>Beppu.type_C_4242;size=35;
GGATAACGGTTTTTTTCATAATATGAACTCGTTAAT
>Beppu.type_C_4243;size=35;
ACACTATGGTACAGGTAGACCTGTCCTCGGTCGGTTA
>Beppu.type_C_4244;size=35;
TGTTACTGTCCGTGATGATGCTGGAAGATCTGTACTGA
>Beppu.type_C_4245;size=35;
ATATGGGAAAGTATCGTAATTGAAAAAGAGCTGAGAT
>Beppu.type_C_4246;size=34;
GTTAATGATACGATTTGGCTAGGAGAGAAATTGAAGAAGGA
>Beppu.type_C_4247;size=34;
GCACACTCCAATAACTTGGGGTCTTTCTCATATCCTA
>Beppu.type_C_4248;size=34;
ATGATATCGTATTTTGAAGCTTTTGTAATTGGGTCACT
>Beppu.type_C_4249;size=34;
CAGGAGAAAGCAAAGAAACGAAAAAATCGTTTATTG
>Beppu.type_C_4250;size=34;
AAGTTCACTTGCAGATTCTACAAAAAGAGT
>Beppu.type_C_4251;size=34;
GTAGGAGGCACTTCTCCTGCCTACACTTACAGTTTTAG
>Beppu.type_C_4252;size=34;
CTTTTTCTGGTTTCCATCCAATTCTGGATCGTCATC
>Beppu.type_C_4253;size=34;
AGGCGATCGGTCAGGATATAGAAAAGTGGAAGATGAAG
>Beppu.type_C_4254;size=34;
TTTCTATTTCCTCTTCATTGTCTATTTTTAATGTCG
>Beppu.type_C_4255;size=34;
CGCCTAATGCAGACCTATACACAAGGTTTGCTAAGTC
>Beppu.type_C_4256;size=34;
CTCTATCAATTTCCTTTTCAGATCGGGATTGCTGGAAAT
>Beppu.type_C_4257;size=34;
TACATTTACTTTCATTTTTTTCGCCTGATACCCCTAT
>Beppu.type_C_4258;size=34;
TGACCCCCTGTCCCCTCATATAAAGAAAAAGAGCTCTTC
>Beppu.type_C_4259;size=34;
GATCCAAACATGAAAGTAAAAGTAAATAGAACTCAAA
>Beppu.type_C_4260;size=34;
TTTCACCCCCATTATTATAGTCTCTTAACTAGTATA
>Beppu.type_C_4261;size=34;
TCTAGGTGCTTTACCCCATGCCCCTCTAATCGCATTACC
>Beppu.type_C_4262;size=34;
CTTCTAATACCATTCTGTTTAGTAGGTGCTGTGAAAGC
>Beppu.type_C_4263;size=34;
CTGCTATAGACGAGTTCCAAAACATCGCAGATTTATCGT
>Beppu.type_C_4264;size=34;
CGAAAGACGCGGTCATTTCAGGCTTTGGTCTCCACGG
>Beppu.type_C_4265;size=34;
CGCCTCCGAGATAGACTTCTAAATCATCTAACACTGT
>Beppu.type_C_4266;size=34;
TAGAGCAATAAGAATTCCAGCTAGTGCCACTGGAAAACAA
>Beppu.type_C_4267;size=34;
ATGATGGCATTGAGACAACAACATTTAAGATCTTTAAA
>Beppu.type_C_4268;size=34;
ACCTTTTGGGCAAACGAGTTATAAACGTTTTAGTGA
>Beppu.type_C_4269;size=34;
CGTACAGAGTAGACCCATTACACATATTTACGGTTAGA
>Beppu.type_C_4270;size=34;
TATCGATGGGTACTTATCTTTGGGCTCTCTCTGTGGA
>Beppu.type_C_4271;size=34;
AAAGAATTATTCACGGTGGATAATAGAGCTATATCAAT
>Beppu.type_C_4272;size=34;
TTTTTGGACTCCCCTCTAGTTGAGAAACGTTTTTTA
>Beppu.type_C_4273;size=34;
ACTTGACTCACGAGACTCATCTTAACTTTTCTCACTCT
>Beppu.type_C_4274;size=34;
TTTATCGCTTGTATCGGTCTGAGATAAGTATGTTTGG
>Beppu.type_C_4275;size=34;
CATCACTAGCGAAGTTCTGTACGTCATGGGTTATCGTA
>Beppu.type_C_4276;size=34;
CTGGAAACTCTAACGGAAATTTGGGGTTCCATCGA
>Beppu.type_C_4277;size=34;
ACTGGTATCTTATGATAGTGAACAATTTGATTTTCCTTCT
>Beppu.type_C_4278;size=34;
TTTCCAGTATCACTAAACATGTTAGTAAATGCTGTAGT
>Beppu.type_C_4279;size=34;
CCGTATTGAGAATTGCATCATCTACATCAAAAGAATGAA
>Beppu.type_C_4280;size=34;
GGACCTGCAACTGGGCTATGGCGTCGTTGAGCTTGG
>Beppu.type_C_4281;size=34;
CTAAATGCAGAAAACTTTGCGTTCCACTTTGCATA
>Beppu.type_C_4282;size=34;
CTCCTCCCCCATCACGTCACCTACGTCAGATGTCTC
>Beppu.type_C_4283;size=34;
TGGCCTTCAAATATTTTGCAACATCTGGGTCCTGCCG
>Beppu.type_C_4284;size=34;
ACGGGAAGAACAACGGCGGTACCTCGGGCGCCTGTGGG
>Beppu.type_C_4285;size=34;
CTCCCCGGCTTGCGTTTCCACCAGCTCTCTATCGC
>Beppu.type_C_4286;size=34;
TGACTTCAGTCTCGATACCTACTTGACGCTTCTTA
>Beppu.type_C_4287;size=34;
CGAAAAGACCGCTAGTATTTACCGCTAAATGGACGTA
>Beppu.type_C_4288;size=34;
TGTAGAGTTCGTTTACCTTCTCCGCAACTTTCTGATAG
>Beppu.type_C_4289;size=34;
GTTTCATTGATCCTTCACCCATGCATCCAGTAATAT
>Beppu.type_C_4290;size=34;
CGACCTCATACTTTCGTAAAGGAAAAAAAGAGATAT
>Beppu.type_C_4291;size=34;
TGATGCTGAAAACAAAGTGTTCGTGGCATACGAGGA
>Beppu.type_C_4292;size=34;
AGGAAGAGCTGATCTACTACTTGCTACCGGGTAGG
>Beppu.type_C_4293;size=34;
TTCGGATTCGAAATGGTGTTTCAATACATCATGTCCTT
>Beppu.type_C_4294;size=34;
AGGAGAGAATAAATCTTCTCAAGGTCACTCTTCTCAA
>Beppu.type_C_4295;size=34;
GTTGATTTTGTAGTTGTAATTGTTGAATTTGATAAT
>Beppu.type_C_4296;size=34;
ACACCATCTCGTAAAGTTCGTGTAGACGGCTCTCGG
>Beppu.type_C_4297;size=34;
TTAGGATAGACCCTTTAGGTGAGAGCGTCGGACATCC
>Beppu.type_C_4298;size=34;
TTTCCATGCCTGTTGGTATTGTCACAGATGTAGAAGA
>Beppu.type_C_4299;size=34;
GGAAAAAGGAAATAACACTCCCTATCGGGAGAAAACGA
>Beppu.type_C_4300;size=34;
TGGGTTGGCACGGGCCAGGAACCAGGAGATATATTATGG
>Beppu.type_C_4301;size=34;
CTCCTGAGCAGTATTTTGCACTCCTGAAGGCTCTTGA
>Beppu.type_C_4302;size=34;
AAGAACCTTTGGAACAAGAGAGAACCATTTTTTCTTG
>Beppu.type_C_4303;size=34;
ACCTTCTGCACTCGCGTTCATCAGGTATACACTGATGCTCG
>Beppu.type_C_4304;size=34;
TGGAAAACCATCCAGGCCATGCGGGGTTGTACCAA
>Beppu.type_C_4305;size=33;
CTTAAGGTGAATAATCAGAAAGAACTCTTCCGGCAAGT
>Beppu.type_C_4306;size=33;
TCTCCACTTCACGTCATCTTACTTTCACGTCATCTCCA
>Beppu.type_C_4307;size=33;
TTCCTGTTGTAGTTGTTGTAGTTGTGGGTACACACA
>Beppu.type_C_4308;size=33;
TTAGAAACGTTCTATAAATCAAGAAATACCGTAAAAAC
>Beppu.type_C_4309;size=33;
ACCATTGGTGATGTTCACATTCTGAGTTGAACCAAATG
>Beppu.type_C_4310;size=33;
TCCAAAGTATCATTGCACTTCTTGTTGTGTTCGGACCT
>Beppu.type_C_4311;size=33;
TCTACTTTTCTCTAATTTATACGCATGTAGAGAAAGTA
>Beppu.type_C_4312;size=33;
CATTTTTCCAATTTTGAATTTCATCAAAAATTAGACC
>Beppu.type_C_4313;size=33;
TTTTTCACCCGATTTAGAAGAAAAAATCATTTGAA
>Beppu.type_C_4314;size=33;
GGGACGTCCTAAGTCCCTCAAAGAAGAGCACTAGTA
>Beppu.type_C_4315;size=33;
ACTTTCTCGCCGACGTGGAACAATTGCCACAGGCAAT
>Beppu.type_C_4316;size=33;
CGTAGAATTAGAAAATGGATTATTGGCACAATCTGCAG
>Beppu.type_C_4317;size=33;
CGTTCGTTAGAGTAATGTATCAAGGGAGGGTTGCCA
>Beppu.type_C_4318;size=33;
CAGATGCTAAGGTCCCGGGTGAGAAGAATGCCAAGAAG
>Beppu.type_C_4319;size=33;
CGAGACGGTCACGGTTTCATACTACGACGCGATGGTGAG
>Beppu.type_C_4320;size=33;
CTTTAAGAAAATCCAGGAGTACGGGGATAAAATCTT
>Beppu.type_C_4321;size=33;
TCAGAAATTACTATCAGATTCAAAAAGCACAAAGGAGAG
>Beppu.type_C_4322;size=33;
GAGACACCTTCTACGGGTTTTTGTGTGTCCATTCT
>Beppu.type_C_4323;size=33;
TTTTTCACAGAATAGAAAAGAAAAACCCTCACAAGAACG
>Beppu.type_C_4324;size=33;
AATCTGGAAGTAATGTAATAAAGAAAATTCTCAAACT
>Beppu.type_C_4325;size=33;
AACCTTTGGATTTGTCTCAGTTGGAAAAGGTTAGTCAG
>Beppu.type_C_4326;size=33;
ATGAAAGAATAGATAGGATAGAAGTGGGAAGAATTCAT
>Beppu.type_C_4327;size=33;
ATGACGAGAAGCACACGTTTCAAGTGAGAGAAATGA
>Beppu.type_C_4328;size=33;
ATTTTTCTGAAATAATATGAACCGAGAATCCCGTGGAAA
>Beppu.type_C_4329;size=33;
ACGACACGATTTCGTATAAGTCCGCAACGGTAAGTTGA
>Beppu.type_C_4330;size=33;
CGCTACCTCCTTCATCCTTCTCTAGAATCGAAACAT
>Beppu.type_C_4331;size=33;
TGAGGCTGAGAAGGTGATGTAGTAATTGAGTCCAGAC
>Beppu.type_C_4332;size=33;
CTATGTTTCTTGTCCTTTCGTCTAGGGAAAGGTAC
>Beppu.type_C_4333;size=33;
GCGAAAAGAATAGTCGAGAAGCTAAACGAGGTGAGGTG
>Beppu.type_C_4334;size=33;
TTCTGGTTGGGACATATTTCTCCCCGATTGGTCACTG
>Beppu.type_C_4335;size=33;
AAGACATGGATCAAAGAAAAATACAAATTAAAGAAAC
>Beppu.type_C_4336;size=33;
TTTAGGGTCTAGTATAATGTCTCTTCCATAGGCGAA
>Beppu.type_C_4337;size=33;
TACAATAAGGTACTTTCTAAGAAGTCATTTCCAGCA
>Beppu.type_C_4338;size=33;
CGGGAGTAGTGACGGGTCTGATGAAGTGCGTCACTGT
>Beppu.type_C_4339;size=33;
TCAACTGTGACTTCAACGTCGACGACTTTCTCCACGAT
>Beppu.type_C_4340;size=33;
CACTCAACCTCAGCTGTTCAAGTACGTATACAACAAAA
>Beppu.type_C_4341;size=33;
TAACCAGCGACAAGATGATTAAGAATAAGGTAGAAG
>Beppu.type_C_4342;size=33;
CATTTCCTCCATTGAGCGCATAAGTATATGAAGATG
>Beppu.type_C_4343;size=33;
ACGATGTTAGAGCTTTTTTACAAGACGTGGGGTAGTTATAAT
>Beppu.type_C_4344;size=33;
CTGCAGGCGCTTGGCCAAGCAGGTATGTCAGTTCGCT
>Beppu.type_C_4345;size=33;
ATTCTATAGTGGCTTGGTAACCGAATCCACTGATTG
>Beppu.type_C_4346;size=33;
AAGACATTATTCGGCAAACCGTTAAGGACAGTATACCC
>Beppu.type_C_4347;size=33;
CTGAATATGCGATTATCCCCCCGAGGCCTAACGCAA
>Beppu.type_C_4348;size=33;
ATCTAGTTCTATCAATCGTGGCCTGGCCTCGTATAGAG
>Beppu.type_C_4349;size=33;
TCCGACACAGAAAAGGGATGGAAACTGATCGTTTATG
>Beppu.type_C_4350;size=33;
TGGATCCGAAGGCCAAGAAGTGGATAGTCAGGAGGGTC
>Beppu.type_C_4351;size=33;
CTTAGAGGGTCTGTATCCTTAGAGGGTTTGAATCCTTAGAGG
>Beppu.type_C_4352;size=33;
GCAATCGTAACTAAAACATTTCTGTCTAGCCCCGCTA
>Beppu.type_C_4353;size=33;
AAAAGTGATCCAGTAAAGTAATTCAAGTGGAAAAAAGT
>Beppu.type_C_4354;size=33;
TAGTATTCATGAGACAGAAGAAGGAGAAGCAAAGAAAGG
>Beppu.type_C_4355;size=33;
GGGCTAGGTACTGCAACGGTAATGGTAAAGTTGAGATC
>Beppu.type_C_4356;size=33;
ACTAGAAGGGAATTTATTACAAGTCTCTGGACAGGTGA
>Beppu.type_C_4357;size=33;
AGCGGTGTATATGTAAAGTCGTCTCCAACAAACACAGT
>Beppu.type_C_4358;size=33;
ATTCAAAAATATCACGAAGCTCAAAAACTAATTGTGAA
>Beppu.type_C_4359;size=33;
AGCGCTCATCCCCTTTGCAAACCCTGGGGCATTATTGT
>Beppu.type_C_4360;size=33;
TCCACACTCATGGAGACATTCTGGACAGGGGAGGTGACG
>Beppu.type_C_4361;size=33;
AGTCCTTCTCGATGAAGTCAGCGTGAAGGAAGTGGGA
>Beppu.type_C_4362;size=33;
CAATAATGTATTTTGCGTTTAGGTATCTATTACAAAGT
>Beppu.type_C_4363;size=33;
TATTGATGGAAGGTTGGTTATGTGACAAAGATGTTT
>Beppu.type_C_4364;size=33;
CATAACATCATTCCCACTCCCATGACAAAATTCGCCAT
>Beppu.type_C_4365;size=33;
TCTATAGCTAACGCTAGGACCTATTTGCCCGACGTCG
>Beppu.type_C_4366;size=33;
GTAAATCCCCTCTGTCATTGTATAAACAGGGATCTCT
>Beppu.type_C_4367;size=33;
TCTTCTTTCCACGTTGATAACCTTTGATGTGAATTA
>Beppu.type_C_4368;size=33;
CTGATATGTTTGTTTGTGTACCTTGAATTGAACTCA
>Beppu.type_C_4369;size=33;
CCTTTTGGCAGTGCGTGGGTCCTTTCTCCGCACATT
>Beppu.type_C_4370;size=33;
CCGGATGGTCCCTGTTCGAACTGAGGCGACTCGAATTT
>Beppu.type_C_4371;size=33;
TGGAGAGTAGATGCAAACTAAAAGGTTATAATCTGGGA
>Beppu.type_C_4372;size=33;
TGACACACAACAGTACGCACAAGGGACTACCACAAGC
>Beppu.type_C_4373;size=33;
TAGATTTCCAAAACGCCATTGCAGACTTTAACGCAAT
>Beppu.type_C_4374;size=33;
AAGAAATTGGAAAGACGGAGAAATCTGGACATCCAAT
>Beppu.type_C_4375;size=33;
GAAGAAGTGAGGAAAGTTCATCCAACAATTTTCATG
>Beppu.type_C_4376;size=33;
AAATACTTTTTAGTGAGGCAAAATGAGGGCAAAAGTTCTA
>Beppu.type_C_4377;size=32;
AAAAAGGGTCACTTTCTGGATCCACTATCTGAAAATA
>Beppu.type_C_4378;size=32;
GAAATAATGGAGAAACTCTAGTAAAGGAAGACGCTAAGG
>Beppu.type_C_4379;size=32;
GTACAGTCTGAGAGAGTGGTCCCCACTGGACATTTTGAT
>Beppu.type_C_4380;size=32;
TTACCCTTAGAACTCTGAAGTAGTGATACTATAGCAT
>Beppu.type_C_4381;size=32;
CGATGCACAAACAAGGCATCTGAAAAAAGTGTTAGA
>Beppu.type_C_4382;size=32;
ATTTCGATCAACTGAGAGAAAAATTAGGCATTAGTA
>Beppu.type_C_4383;size=32;
TACACTGCCGTCCTGCTGACCTGAGAGAGCAGGTCAG
>Beppu.type_C_4384;size=32;
AAGGTGTAGTAGTGAAAGACGTCAAAGAATGTGACAA
>Beppu.type_C_4385;size=32;
TCTTGGGAGTCACACTCTAGCAAACCGTTGACTTGGCGA
>Beppu.type_C_4386;size=32;
AAGTCAGGTGAAGAGAACAAGATAAAGGCCACATT
>Beppu.type_C_4387;size=32;
CCAGTGGGAACGATCTTTCATCCAAACCGCTTACAG
>Beppu.type_C_4388;size=32;
TCTTCTAACTAAACAAAATGTAAAAGTCGATAATGTG
>Beppu.type_C_4389;size=32;
AGAAATTTATTGGGATAGTAGCAAGCTATCCGCATATTT
>Beppu.type_C_4390;size=32;
GGAGGGCATTTTGATAGTCCTTATAAGTTACGATAAG
>Beppu.type_C_4391;size=32;
ACAAATAAGCGGAAGGAGGAAATCGGGATATGTCGTCGC
>Beppu.type_C_4392;size=32;
GCCGTCATGGCTGAATACATATAATCGCCCGTGGTATA
>Beppu.type_C_4393;size=32;
ACACAAGCAAGACGGTATAGTGCAGAGAACGCAAAA
>Beppu.type_C_4394;size=32;
ACACTTGGATCGTTTCCGTGACGGTAGCACCTCCCAGAAG
>Beppu.type_C_4395;size=32;
CGTGACAGGGTTTCTCGCTGAAGAAGATCAGGTCTTT
>Beppu.type_C_4396;size=32;
CTCAAAGTCATCGAAATAGTCTAACTCAAAAATTGCAT
>Beppu.type_C_4397;size=32;
AGGCCGTCGAGATCGACCCGCGGAAAGCTAAGATCCTG
>Beppu.type_C_4398;size=32;
TAAAGCAAAAGCAGTTATAGCAAACATAGCAGATAAC
>Beppu.type_C_4399;size=32;
ATCTTCCTGAAATCGTCGTTACTGAATTCTATTCCGGAG
>Beppu.type_C_4400;size=32;
TGTTCCTCATCTATACTATCTTCAAAGTGATCTATTTC
>Beppu.type_C_4401;size=32;
AAACTGATTTAGTCAAAAATGTCGTTATCGTCGCCGT
>Beppu.type_C_4402;size=32;
TTGCCTTCTGTCTCGTCTTGTTTGCTATTACTTGCTG
>Beppu.type_C_4403;size=32;
TTCTACTTCTTTGGACGCAAATTGAAGCGAGGCTGA
>Beppu.type_C_4404;size=32;
TTGGAAGTGTATTCGCTAGTATACTAGCACTTCCCCG
>Beppu.type_C_4405;size=32;
TCGTCATCAAAACTCGCAAAATAGGGGTTACCAAACGA
>Beppu.type_C_4406;size=32;
GATAATAGATATTGTACAACTGTGGGATGTCTGAATA
>Beppu.type_C_4407;size=32;
ATATCGTGATTTTCGTCTATACAGTCTTCCCCATACTC
>Beppu.type_C_4408;size=32;
GATTCACCTAGTGGATAAACTGGTGAACCCATAGAT
>Beppu.type_C_4409;size=32;
CTCCTATCTTCGACACGTCGACATTGTAAGTCAGCCTCA
>Beppu.type_C_4410;size=32;
CTAGAGAAAATTCTTTTCGGTCTTATCTTTTTTTCAG
>Beppu.type_C_4411;size=32;
ACACAGTACGCTGACTATAGCGAAATAACTAAGCAT
>Beppu.type_C_4412;size=32;
ACCTTAGTAAGGTACCACATTTCATCTCCTTTCCTAACAA
>Beppu.type_C_4413;size=32;
GTGGTGCTATATTCGGATTGTCGGTCTGTATGGTAGC
>Beppu.type_C_4414;size=32;
CTGATACAGAAGATAAGAGACTCAAGGATGCGGAA
>Beppu.type_C_4415;size=32;
CAAAGGGTATTCCTGTCTACGCGGCCGTAAATCAGCTC
>Beppu.type_C_4416;size=32;
TTTGATGTTGCCTGCTACTACCTTCGCATCTCTCATCG
>Beppu.type_C_4417;size=32;
AAGGTATAGTGATAACAAACCTCGATTCGACTAACC
>Beppu.type_C_4418;size=32;
AGCCCGACTAAGTATAAGTACAGCGTAGACCCTGTCCCGG
>Beppu.type_C_4419;size=32;
CCCAAGCCCTTGCAATAGAAGGCTATACGCCTGACC
>Beppu.type_C_4420;size=32;
TTCACCCGTGCTAGAGTTGGCAATGTCCTGATCGAA
>Beppu.type_C_4421;size=32;
CTTCACGCACTAGTGTTGGCAAGGGTCATAGGTCT
>Beppu.type_C_4422;size=32;
TTCTCTTCGAGTTTTTCTTCCATCTCTTCTTTTGTT
>Beppu.type_C_4423;size=32;
CCCAGACCCACCACGGTAAGCCTAAGAATCCCTGT
>Beppu.type_C_4424;size=32;
AGATAGAACTTATAAAGTTAAGTAAGGCGGATTAGA
>Beppu.type_C_4425;size=32;
CAGACATAAGCAAAATATTTTTGAAGTGAAGAACCA
>Beppu.type_C_4426;size=32;
TCGCTAGGGTACTGTGTAAACTGGAAGCCTATCGG
>Beppu.type_C_4427;size=32;
AGTGGCTGACCACCATAATTTGCCACTTCGAGACTA
>Beppu.type_C_4428;size=32;
CGCACCAGAGGTCTAGCTCAGACCCTAGAGGGTCCT
>Beppu.type_C_4429;size=32;
TCCTGGTTGCCCTTTTCTGTTTTTGAGCCATGAACAAAAAT
>Beppu.type_C_4430;size=32;
GTAGGCCTTCCATCAGGACAAACAGCAACTCTCAGCTA
>Beppu.type_C_4431;size=32;
ATTTTCAGTCTCAGGTAAAAGGAAAAAAGGATAGAGAGG
>Beppu.type_C_4432;size=32;
TTTTGCTATTTGTACTACTTTTGGACTGGATATCGCTAT
>Beppu.type_C_4433;size=32;
TCCGCCTCACCGTGAGACCTTTGATTAAGGCCGCAGT
>Beppu.type_C_4434;size=32;
TAGTGGTGATGATAGGAATAGTCGGCTTCTTCCCT
>Beppu.type_C_4435;size=32;
CTTGCCTCTCGTTGAAGATGTGTGCGGTTTCGCCAAC
>Beppu.type_C_4436;size=32;
ACGAACGTCGTCTTACCGCTTTCCATTGGGCCGAAGA
>Beppu.type_C_4437;size=32;
ATACACTGAAGAAGATTTTCAACAACATCGACGATT
>Beppu.type_C_4438;size=32;
TTCCTGCTCATACAACATATGTGGAGGTCTTCGGTGG
>Beppu.type_C_4439;size=32;
AACTCCAGGGTAGCTACCCCGCAGGCCTCCTCGTTT
>Beppu.type_C_4440;size=31;
AAAGTGATCCATACCCCATTTCTTGGAACGTGCAAGGCACAT
>Beppu.type_C_4441;size=31;
AGAATAAAATTGCTCGAATTAGAAGAGTTAGATGAA
>Beppu.type_C_4442;size=31;
AAAAGACAAAAACCCAAAAAAATTAAGCTCTAACAA
>Beppu.type_C_4443;size=31;
CAGGATAGAGAAACCGGGGGGCATGTTCCAACTCCTCA
>Beppu.type_C_4444;size=31;
CGTTGTGGTGGGTGGTTGCGTCGTCGTTTGCGT
>Beppu.type_C_4445;size=31;
TCTATATTTTTCTTCTGGTAACATAAAACCGTCCTT
>Beppu.type_C_4446;size=31;
CGGAATATTCCGTGGAACTCGTCAGAAAGTACCAGATC
>Beppu.type_C_4447;size=31;
GAGAAAAACGATCTAAAAATATTCCTAATAATCACAGG
>Beppu.type_C_4448;size=31;
TAGTTCACCTGCTCCCACTTCTGTGCGGTCAGCACGAA
>Beppu.type_C_4449;size=31;
TATGAGGTAGTGGTAGTTTCGGTAGATGGAAATCTA
>Beppu.type_C_4450;size=31;
CCGTGTAGTTCCAAAAGCTCTCCAAAGACTACCTTTGAC
>Beppu.type_C_4451;size=31;
AATGCGAAAATAATAGGCTCATCAACAAGACCAGTTCCAC
>Beppu.type_C_4452;size=31;
TAACCTCTATTACAAATTCAAAGGAATAAATAATA
>Beppu.type_C_4453;size=31;
AAAGGCTGAGCGTGGAATAGTTTTCCCGACCGAAAA
>Beppu.type_C_4454;size=31;
AAGTAAACAAGATAATAGGACTTATTGGGGGCATTTTA
>Beppu.type_C_4455;size=31;
ACGGAGAAACGTGGGTCATGGTTAGGGTGATTTAAA
>Beppu.type_C_4456;size=31;
AACGTCAACACGTCGCGTCACTGTTGTAAGTCTACG
>Beppu.type_C_4457;size=31;
TGCGATCTTCCTTTCCATGTCCATGTCGTTTTGCGC
>Beppu.type_C_4458;size=31;
TTCATATGGTGGTTTTGATGGTGTTGTAGTTATTTG
>Beppu.type_C_4459;size=31;
CAACGAAGACCCGTCTATAATCATAGCCCCACTTTCG
>Beppu.type_C_4460;size=31;
TTCTGGGCCAGCGTGGGAGGTCAGAAACCTAAACCTC
>Beppu.type_C_4461;size=31;
AACGGTGCTCTGAACATCCTCAAGGCAGGTTCAGGA
>Beppu.type_C_4462;size=31;
TATACGGGCGTAAAGGTAGTGGCAAAACTACACTTA
>Beppu.type_C_4463;size=31;
AATCTTTCTGTACCTTTTCATGGAACAAGTTATGGAG
>Beppu.type_C_4464;size=31;
ACTTCATCATTGCTTTTCGCCGATTAATTTCAATACCT
>Beppu.type_C_4465;size=31;
TCCCTTCACCATCAATACTAGATAGCAGGTTATGGC
>Beppu.type_C_4466;size=31;
CTGAGAGCCGTTATCTTAGCAGAACGACTCAGGAAGA
>Beppu.type_C_4467;size=31;
TATATGGTCACGATTTATGAACTTATGATCTCATCAA
>Beppu.type_C_4468;size=31;
GTAATGTAGAAAGTGAATTGAAAGCGTTAGGTATAC
>Beppu.type_C_4469;size=31;
TTTTCAGTAAAATGACAAACCTGATGTTCTTCATCTT
>Beppu.type_C_4470;size=31;
GAAATCGGGGATGAGGGGATGATGAGCACGACACGAGT
>Beppu.type_C_4471;size=31;
CTCATCTTCTTCACCCTCCTCTTCTGGTTCCCCTTCCT
>Beppu.type_C_4472;size=31;
TGTTTCACTATAAGGTCACCGGTCTCCCTACCTAA
>Beppu.type_C_4473;size=31;
ATTAGATAGCTCTTTCCTGAACGCTTCCTTCCTATAA
>Beppu.type_C_4474;size=31;
CGGTCTGTAAGCTATGTATAGCTGACCCTACACCTAAA
>Beppu.type_C_4475;size=31;
CAGTCCTCAGCCAACCAATTGTTTGCTCTCTTAATCT
>Beppu.type_C_4476;size=31;
AGTTGTTGAGATGCTTCTTTTAGCTTTAGCTTGTGTT
>Beppu.type_C_4477;size=31;
ACAATATGCCATGAATCGAAAAGAGGTAATGGAGAAAA
>Beppu.type_C_4478;size=31;
TCCTACGTGTTCTTTCCTTTTGTAATAAAAACCAAA
>Beppu.type_C_4479;size=31;
AAGGACGGAACTGTAAAGAAGATCCAAGACTACAGTA
>Beppu.type_C_4480;size=31;
GAAGAGAGTCCCAAGGTTATGAAGACAGGGGAAATAAG
>Beppu.type_C_4481;size=31;
GCGCTCTGTTTGAGTTGAGAAACTAGAACCGATAGCCC
>Beppu.type_C_4482;size=31;
TAGAGAAGTTAATCGTGTTAATAGATATGGTGATGC
>Beppu.type_C_4483;size=31;
TTAGATATTCAAGGAAAGCCTTGGCGTTGCCGTCTGT
>Beppu.type_C_4484;size=31;
AAAAAGATGTACAGGTGAACTAAATGGAAGTAGAAA
>Beppu.type_C_4485;size=31;
ACGTTTAAGGCGGAAGAGGAACTTTTAACGAAGCTGGA
>Beppu.type_C_4486;size=31;
GCGTCCCCTTACCTCTGAGGGGATAGCCCATGAATA
>Beppu.type_C_4487;size=31;
ATTCATACTGAATGGGCTTGAAAGTGTAGGTTCGGGTT
>Beppu.type_C_4488;size=31;
AAGGATTTTGTAAGACAAATCCAGTAACGTCAGTAG
>Beppu.type_C_4489;size=31;
AAAAGCTTTCGATTTCCACTATAATAAACGGCAGATTTG
>Beppu.type_C_4490;size=31;
CTGATGAAATGAACAAATCACTGTTGATAGATCCAG
>Beppu.type_C_4491;size=31;
TACAATACAACGCACTTACTAGAGAAAGAAGGCTACA
>Beppu.type_C_4492;size=31;
TTCGGTTTCCTGCCGATGATGATAGGCTTCGGCGC
>Beppu.type_C_4493;size=31;
AAGTTGAAGATTCCGATTTTTCCTCACCTTCTTTAT
>Beppu.type_C_4494;size=31;
ACCCAACACCTTCTTTTTCTTTTTCAGGGTCTCCGAATC
>Beppu.type_C_4495;size=31;
ATCAGTGCAACTGACGGCAAAACCGTAGAAGAGGTCT
>Beppu.type_C_4496;size=31;
TGTCTGAGAAAAATCCTAGAATTTAACGCCTCTCGA
>Beppu.type_C_4497;size=31;
GTTAGAAGATAGTAATATAATGAAACTTGTTGCAA
>Beppu.type_C_4498;size=31;
ATAACAGTGGAGTATGTAGACTACACTCCACAGGAAA
>Beppu.type_C_4499;size=31;
TAAGCTCATAATGTTGTAAATCCTTTAAAGAAATGCA
>Beppu.type_C_4500;size=31;
AAGATGAACCCTAAATTTTCTAATTCGTCTTGTAGAGT
>Beppu.type_C_4501;size=31;
ATCTTCTTAGCTTCTACTATCTTTCCAGAAACTAAACG
>Beppu.type_C_4502;size=31;
ACTTACCGATCTTAGCACCATGCAAGAAAGCAGGACGTT
>Beppu.type_C_4503;size=31;
AAAAAACGCCTAAAGCAGTGAAGACAAAGGATTACAT
>Beppu.type_C_4504;size=31;
AACTAAGAGAAATATGTAACCAGTATAAGAGTATATC
>Beppu.type_C_4505;size=31;
CATTTCCCTGAGCGACGCTATACTTCACCTTCTCCTTC
>Beppu.type_C_4506;size=31;
TGGCTTCTCTTCTTCTATAGGTTCTGGCTCTTCCTCT
>Beppu.type_C_4507;size=31;
TTTTTAGCACTCATAGGTAACTTCATAGGCAACGTAG
>Beppu.type_C_4508;size=31;
CTCGTTATTTCTATGAGTTCCCCTAGGCTATAGACTTG
>Beppu.type_C_4509;size=31;
ATCGCAAACAGGGTTCCTCAACTACTCAGCGAAGCTCGT
>Beppu.type_C_4510;size=31;
TTAGCGAGATTGAGAGGATTAGCGGACACGCCTAAA
>Beppu.type_C_4511;size=31;
TAAATGTATTTCCAATATCTTGAATAATTGTATAAA
>Beppu.type_C_4512;size=31;
TACCGTGAAATACTGGAATATCTGTTGATATTCCAGC
>Beppu.type_C_4513;size=31;
TTGCTTTACCCTGTGGGGGAGTTAGAGCGCCATTATT
>Beppu.type_C_4514;size=30;
ACAGGGGTTTCAGGCGAAAAAAATGAAAGTGCAAATTCCA
>Beppu.type_C_4515;size=30;
AAATGGGCTTAAGCACATACGCCTTCATCTAAACATCAGG
>Beppu.type_C_4516;size=30;
ACGTATAAGGTAAGGTCATATTTGTCCTCTAAGCCCT
>Beppu.type_C_4517;size=30;
TTGATCTGGGTCACTATGGTGGGAAGGAGTACTATG
>Beppu.type_C_4518;size=30;
ACGACGTCGAAATGAAACAACTGCTAGAGCAGGGAAA
>Beppu.type_C_4519;size=30;
CTTAGGGAAAGTAGATGAAAGGGGAAGAGGGACTT
>Beppu.type_C_4520;size=30;
CCTCCTTGGGAGCGAAGTCCCTCCTAACTGGATCCCTG
>Beppu.type_C_4521;size=30;
TACCTCAGATCGTTTGTGCCATTTACTTCGTTGATCA
>Beppu.type_C_4522;size=30;
CAGGTGTTGTTGAGTGAAACGTATTTCCTTAATTAT
>Beppu.type_C_4523;size=30;
TCATCTCCATAGATGAGGAGAATAAGGAATAACAA
>Beppu.type_C_4524;size=30;
ATATCTACATCTGTCTTTTTCATACTCTCTAAGATAT
>Beppu.type_C_4525;size=30;
TTTTAGATACTATATGATATAGATCGAAAATGCCTAGG
>Beppu.type_C_4526;size=30;
GACTGCGACCTCACCAGGGAAATACGTCGTGGTAG
>Beppu.type_C_4527;size=30;
CAGCAAAGACCAAAGAGATCAAAACCGACGAGTCTGGT
>Beppu.type_C_4528;size=30;
CTGCTAAGCATACAAGGGGATGATCACAAGGCGTATTT
>Beppu.type_C_4529;size=30;
TCGTATCATCCTTCGTTCTCACGTCTAATTTTCTCCTCG
>Beppu.type_C_4530;size=30;
GAGTCCTTAGAGGAAGCTGGAGAGGGGTTAGGGCTGG
>Beppu.type_C_4531;size=30;
AGACCGTCAAATCTCCTTTTCGTGTCATCTTTTTCT
>Beppu.type_C_4532;size=30;
TATATCGATATCACTGGAACGCAGTTTACTAAGGCGGA
>Beppu.type_C_4533;size=30;
ATGTTTACCTAAGGCCTACTGGAGTTGGCACACTTAG
>Beppu.type_C_4534;size=30;
TGCATTTCCTTAAGTCTCTTTGCCAGGTACAAAGCCCT
>Beppu.type_C_4535;size=30;
TCGGTGACGGAATACTCGAACCGAGTCAAGTAATCGC
>Beppu.type_C_4536;size=30;
CTTTCGTCAGTGGGGGTCAAGAGTACTTGGTAAAGCT
>Beppu.type_C_4537;size=30;
AGAAAGGTAGTAGAGGAAAAGAGAGTAGACTACGAG
>Beppu.type_C_4538;size=30;
TCCAAATGTACTTACTCATCTTCTTCACCCTCCTCT
>Beppu.type_C_4539;size=30;
TCTAGTTTATTAAATCTCCACGACCTGATAGAAA
>Beppu.type_C_4540;size=30;
TTCTGAAAGATCTGTGGGAGCTGGGGGACATTTATT
>Beppu.type_C_4541;size=30;
CCGAACTGGTCACGGGATTTACATTACTGATCAATGGGT
>Beppu.type_C_4542;size=30;
CAAGTACGTTACATATGTCCACGTCATCCCGACTGTGC
>Beppu.type_C_4543;size=30;
CCTATTGAATCGAATATATCGAATAGACCCATTTATT
>Beppu.type_C_4544;size=30;
AGGATCATATCCACGGGTAGGTTCATTGTCTCACCTT
>Beppu.type_C_4545;size=30;
GCATCATAGTCCATGATATCGATAATGCGTTAGAG
>Beppu.type_C_4546;size=30;
GAAGAAGAACATGGAAATATTATGGCACTAGGCCAGAGGA
>Beppu.type_C_4547;size=30;
AATATTTTGCTGGAAAGACATAGTAAGTCCTTTTACC
>Beppu.type_C_4548;size=30;
AACTAAGACACATGATAGATTACATCAGTAACATGGTAG
>Beppu.type_C_4549;size=30;
ATACGGTCTGGCGCTAATTCGTATTCCAGGTCAGCCA
>Beppu.type_C_4550;size=30;
ATTACCTCAAACGCCCTAACTTCATCATAGTCCAT
>Beppu.type_C_4551;size=30;
TGGAAAGACGTTCACCCCACAGAAGACTGGAAGAGTCCT
>Beppu.type_C_4552;size=30;
GCGGAGAAAATAAAGCTCAACGAAGAGGAAGAAGAGA
>Beppu.type_C_4553;size=30;
TTTGAAGAATTCGCATTCTTCACAACTCCACATAA
>Beppu.type_C_4554;size=30;
TATTAGAACATTACAAAGACTAAATTTTGTTGTT
>Beppu.type_C_4555;size=30;
TGATCTTAGAGAAGCCTATTTCCTTGAGGACCTGTA
>Beppu.type_C_4556;size=30;
ACAAGTCTGGATAAATTTCTATGATTGTAGGCTTAGTGG
>Beppu.type_C_4557;size=30;
CTGTCCACACGACCAACCTGATCCCGGACGGTTACGT
>Beppu.type_C_4558;size=30;
CTTGGGTAACGAATGGAATTACTTTAGCTGTTCCAT
>Beppu.type_C_4559;size=30;
AATACTACAAAGTACAAACTTTATACTGGGAAAGAATG
>Beppu.type_C_4560;size=30;
CGGGGTCTTGACGGGATCGACTTACCTGAACGGCAT
>Beppu.type_C_4561;size=30;
AGCAATGACGGTCTTGCCGTCATTCCTAGTATGACG
>Beppu.type_C_4562;size=30;
TCTCACAAGCCGCTACTAAAACATAGAAAAACTGAAGT
>Beppu.type_C_4563;size=30;
TTCCAAAAGTGAGGTATGAGTAATGAGGAGAGATAAA
>Beppu.type_C_4564;size=30;
CCTAGAAAGTTCTTCAGCTAACGGTGGTATTTATA
>Beppu.type_C_4565;size=30;
TTTGAAACTTTCCTATGGTCCCATATGCCACTACCG
>Beppu.type_C_4566;size=30;
CAGAAGACGAACAAATCACTATAAACCTGAATGCTG
>Beppu.type_C_4567;size=30;
AAACGTATATCAAACTGAAATCTAGTGTCCCTGCAA
>Beppu.type_C_4568;size=30;
AGGGAAGAAGAAATCCAAGTAAACGGAATAGGAGTAA
>Beppu.type_C_4569;size=30;
GACCTCCACCCTTCTTGGGATGCCCTTGTTACACGGAG
>Beppu.type_C_4570;size=30;
ATACAAATAAGTAAGGCGTCACAGACATGAATACAG
>Beppu.type_C_4571;size=30;
GCTGCAGTTAGCTCTCTTAGCGGTTCGAGGATAAGA
>Beppu.type_C_4572;size=29;
TATGTACAAAATACTACAACTCACTTACAACATTGT
>Beppu.type_C_4573;size=29;
ATCCCCTCTAATCGCATAGATCTTCGTGCTATTTCCTA
>Beppu.type_C_4574;size=29;
CAACATATATGAAATTGAAAAATATTGGGGGTATGGGGG
>Beppu.type_C_4575;size=29;
ATTCTACGGCTACAGTTGTGGTTTGAGCCATTTGCGT
>Beppu.type_C_4576;size=29;
GATAACCGTATTCGGGAACACGCTAACGAGGTCCTG
>Beppu.type_C_4577;size=29;
CGAGAGTGAAATAAGTACTGAGGTAATGACTAAGGGAA
>Beppu.type_C_4578;size=29;
ATGGTAAAAAGCTAATCCTGAAAGGCGATATAATAGACTTC
>Beppu.type_C_4579;size=29;
CTTTTTGGATCTAACAAGATACTCCTTAAAGCTCTGAT
>Beppu.type_C_4580;size=29;
TCTTACGAAAAAATAGGGGGTAAATCTGCTAACATCT
>Beppu.type_C_4581;size=29;
CTTCCTGTTTCAAAAAATCCCTAAATTCATGATCAA
>Beppu.type_C_4582;size=29;
TTGTCCCCGAAATGAATATGTGGGATAGCCTTGTGAA
>Beppu.type_C_4583;size=29;
AAAAATCAGAGCATCTCTTTAGAGAGGATTTCAAGTG
>Beppu.type_C_4584;size=29;
CAATAGAGCTACTTGCTGAAAGGAAACCGTACTCTCATGA
>Beppu.type_C_4585;size=29;
ACCTCAACATCGGGATTTTCACCGTTTGCAGCAGCGGT
>Beppu.type_C_4586;size=29;
CCATCTAGATAGAGAATCGGGAGCCATTCCGCTA
>Beppu.type_C_4587;size=29;
AAATGTTCACTATCATGGGGCTTACTCCTTGTTTAATCA
>Beppu.type_C_4588;size=29;
GCATTCCTATCCTGTTCACCTTTTCCAATATCTCCTTA
>Beppu.type_C_4589;size=29;
TGGGACGGGAAGATCAAAGTAAACGAGAAGGGAGAGG
>Beppu.type_C_4590;size=29;
ATGCAGAAGGACAACTAAAGCTCCTGAAATTCAAGAAG
>Beppu.type_C_4591;size=29;
TCCTGGACTTCTTCTTAGACTTAGCTAACTTCTCCT
>Beppu.type_C_4592;size=29;
ACACCCTATGACTTCGCTAGGAGAAACTATCCTTCAAG
>Beppu.type_C_4593;size=29;
GGGGTATATGGGGTCATCAAAACAATTCCAGTTCCTGT
>Beppu.type_C_4594;size=29;
TACTCTACTAATTTTACTTGGGCTCTGCGTCAACATT
>Beppu.type_C_4595;size=29;
TGCGTCGCCAACGGCGAGACTGAGAAATATAGTAAGC
>Beppu.type_C_4596;size=29;
TTTCTTCACTCGTGTACGGTAACAGTTCGTGGAATTCATT
>Beppu.type_C_4597;size=29;
ACAGATAGTGAACTTCGGAAAAAGTTTGAAGACTTCTAT
>Beppu.type_C_4598;size=29;
AATGCCTTCAGGTCGTTTACACCGTATAAGGGGACGA
>Beppu.type_C_4599;size=29;
CTCAAACTCCTCATCTCGATTGCTTGATTTCAAGAA
>Beppu.type_C_4600;size=29;
GTAATATCTCTAATTTCTCCTCATTTTCAGTTAGAA
>Beppu.type_C_4601;size=29;
CACGAAAACGGAACGAAGGAGCGTCATAGAACTCCCT
>Beppu.type_C_4602;size=29;
GTTGGTTCATTGAATACCTAACCCCCTTTCCTTGAC
>Beppu.type_C_4603;size=29;
GTACCTGGTTCGTCTTCGTCATGGATGCACGTGAATCGG
>Beppu.type_C_4604;size=29;
TAATAGTGTTAGAAGTGGTATATAAATCTTTCTATAG
>Beppu.type_C_4605;size=29;
ATAATGCCCCGCCTAGACTACCAAAGAGTATAATCT
>Beppu.type_C_4606;size=29;
CTTCCCAGTGGTTCACTCTCAGACCCAAGGATACAAC
>Beppu.type_C_4607;size=29;
TTATTACGGCGGAAAACTTGGTTACTTGGGTAATAGTT
>Beppu.type_C_4608;size=29;
AAGGTGGAGCAGAGAAGGAAATCCCTAAAGATGGGAAGT
>Beppu.type_C_4609;size=29;
CAGTCCCAATCAGCCCGATCGGATAAAATTAAATGGA
>Beppu.type_C_4610;size=29;
CGAAAATCATGGGATCATCTTCACCAAGATCATCGA
>Beppu.type_C_4611;size=29;
GTATTTCTTGATAAACTAGATGACATGTTGATAAGAGT
>Beppu.type_C_4612;size=29;
ACTGTGGGTGTAGACATACATAGCACCCGATTAAAAG
>Beppu.type_C_4613;size=29;
TTCCTAAGACAATCATTTCCTCTTCAGTTTTACTAAT
>Beppu.type_C_4614;size=29;
TCGCAAGCCGTCAAACTAGTGTATACACTTCTACCCCGA
>Beppu.type_C_4615;size=29;
CGCCAAGTAGGGCTCCTTAGGCCTCACCACTTCTTTTAT
>Beppu.type_C_4616;size=29;
GTATAAAGCCCTGGACGTTGGCGTTGGATGGGACAAT
>Beppu.type_C_4617;size=29;
AGGGGCTGACGCCTTTGGAGACCCCCAATCCTGATCA
>Beppu.type_C_4618;size=29;
ATGATGGCTGACAGGGAGCAACAGAAACAATACTA
>Beppu.type_C_4619;size=29;
CCCGCCACCGCCTGTTGTAGCTACACTCTCTTCCACCA
>Beppu.type_C_4620;size=29;
GGGAAGTAGTGGTAGGGATAAAGAACTGGTACTCTA
>Beppu.type_C_4621;size=29;
TTTAAAACGAGAATATGGGAACAAGGCATTTACGAAG
>Beppu.type_C_4622;size=29;
ACTAGTGAGGGTTCTCAATTGGGTCTACTCAAGAAAGA
>Beppu.type_C_4623;size=29;
GTGATTGTGGGAGTGTATCTAGTGGTGAAAAAGAGATGA
>Beppu.type_C_4624;size=29;
AAAGTCTCAGCGTGGAAGTATTTCCCTGACCTCAAATGGT
>Beppu.type_C_4625;size=29;
CCTGTATTGCCTCTAGTATATAGATGATCTCCAGTA
>Beppu.type_C_4626;size=29;
CGGCGTCTTTCGGGGGTTTGCCTGCCCATTTGCCCTT
>Beppu.type_C_4627;size=29;
ATCTTGAATAGAGGGGAAAAATGGTAAAATGACG
>Beppu.type_C_4628;size=29;
TAGTCGGTTCTACGTGGGGTGGAGTCTCTATGGGTGG
>Beppu.type_C_4629;size=29;
TGGATAGACAAGACCCTTAAACCCGATATGCTCAATTC
>Beppu.type_C_4630;size=29;
ATTCAATATACACATACATATACGGTACAATTTACTAAC
>Beppu.type_C_4631;size=29;
CAGACGTATTGGCACTCTGTTTGAGTTGAGAAACTA
>Beppu.type_C_4632;size=29;
TCGACGAGAAGTTTCAGTCTGGAGAGTATGGACATAAA
>Beppu.type_C_4633;size=29;
CTTCTTTCACTTCTATATTTAAACAGTAAAGTATA
>Beppu.type_C_4634;size=29;
TACGACCTAAAGGTATTAAGCAAAAGGCCTTAAGGTTACTAACTG
>Beppu.type_C_4635;size=29;
ATAAATATGTTTCATTCACAAGAAGAACTAAAAGTAATG
>Beppu.type_C_4636;size=29;
TCAATTCTGCTTCAAAACTTTGGTTTTCTTCGGCCTC
>Beppu.type_C_4637;size=29;
TCTTTCCCTTCACTTCTTGGCATTCTTCTCACCCGT
>Beppu.type_C_4638;size=29;
AAATCAGAAGCGAAAAAGAGAGGGACTACTGTGTCTAGT
>Beppu.type_C_4639;size=29;
TTTAGAATATCCAACACTACCCGGAACGGGTTAGGAAT
>Beppu.type_C_4640;size=29;
CACCCGTCCTGGGTGGTCGGGGCAGAAGCAGTTTTA
>Beppu.type_C_4641;size=29;
ATTAAGTCGTTTACCATGAAGAATTAGGCTGAACTAAA
>Beppu.type_C_4642;size=29;
ACTCCCAAGAGATATATAAGAGATAGATGAGATAGATG
>Beppu.type_C_4643;size=29;
TTCAGTGGAAATATGATTTCCAGTTCAAGGCGCCTTT
>Beppu.type_C_4644;size=28;
CAGTTACGTCTTGGTTAGATGGAAAATTTACAACAT
>Beppu.type_C_4645;size=28;
GCATAGCTCCGTTCTACACCGTGATAAAGAGGGCG
>Beppu.type_C_4646;size=28;
CAAAAGGAAAGAACACGTAGGACAAAAATCGATACAAAGG
>Beppu.type_C_4647;size=28;
GGATCTCTCATCGTCCTGGAATTAATGAACCTCGAAACAT
>Beppu.type_C_4648;size=28;
AAGTAAATGAAGTAAATGATAACTTTTACATAGAAAAGA
>Beppu.type_C_4649;size=28;
CTCGAAGGTATCTCGTCATTGATTTCTGGGTCATAGA
>Beppu.type_C_4650;size=28;
CGGAATTCCCGACGTTGGGAAGTGGTAGTAGAAGGTT
>Beppu.type_C_4651;size=28;
ATTAGTAGACGCATTTACCGGATATTCCCTATCTATA
>Beppu.type_C_4652;size=28;
TCACCTCTTTGATAACTCTAAATATCTCTCAAGAATTT
>Beppu.type_C_4653;size=28;
AGGTCTTGAATGAGGCAGAAATGAGAGATGAAGAGGA
>Beppu.type_C_4654;size=28;
AATAGTATGAAGACATAGAGATAGCAGGGGAAAAAAAGA
>Beppu.type_C_4655;size=28;
AAAATTCGTGTATGAACTACTACTTGAATTAGTATACT
>Beppu.type_C_4656;size=28;
TACCCCTGTGAGAATAAGGGTTCAGGCGAAAAAAAT
>Beppu.type_C_4657;size=28;
CCACGGAGATGAAGTTTGTCTGGGTAATGCACTAGGT
>Beppu.type_C_4658;size=28;
TCTCTATAGATAAACTGGGCCCTTTTCAGGAGCCTA
>Beppu.type_C_4659;size=28;
AGGGAAGGATAAGTAAAATCAGGAAAATCATACTA
>Beppu.type_C_4660;size=28;
TCTATTTCTTTGCAACTTACGAATTTTTCTCCTTTTTG
>Beppu.type_C_4661;size=28;
TCTCTACCTTCTTAGCTCTTACTAGCTCTTCTGCCTTCGTTTTGTCTATT
>Beppu.type_C_4662;size=28;
TTCCGGATCCCAGCGTACTTCCCGCCGCGCCCGGTAA
>Beppu.type_C_4663;size=28;
CTTCATCTATCTTATCGCATTAGAAAGCGGTGTAAGGC
>Beppu.type_C_4664;size=28;
GATCCATTTGCGTTTTTTCCTCCTCCAGTACCACCATTA
>Beppu.type_C_4665;size=28;
ACCTTGAGTCTTTTGATATTTATAGATTCCCCATCCC
>Beppu.type_C_4666;size=28;
ACAGTGGCATGAATGATTTCTTCATTGCATCTTTCGA
>Beppu.type_C_4667;size=28;
TCTGAGTTGTTTGGGACATTTTTTCACCCTCAAACTT
>Beppu.type_C_4668;size=28;
AAAACCCCAAACGTAAAAAGTTCCATGAAAATTTT
>Beppu.type_C_4669;size=28;
TCAATACCTCGAACCCACTGGAAGGGAAAGATCGT
>Beppu.type_C_4670;size=28;
GTCACGTTGCTAGCCTCGAATAGTATTAGGTTTTGAG
>Beppu.type_C_4671;size=28;
ACAAAATGTTCACAAAACAAGAACCGGTAGTCACGGCGAAA
>Beppu.type_C_4672;size=28;
TCTTAACTAATGCAGACAAAAACGTCACGGCAATTATG
>Beppu.type_C_4673;size=28;
AAAAACAACAACATTTATGATATTACAAGAATTCTT
>Beppu.type_C_4674;size=28;
TTGTCATCTATCATCCCTCAGGATCCCGAAGTCCTCC
>Beppu.type_C_4675;size=28;
AGACCAGGACAACATATGGTAGGAGCAATTAGAGAATT
>Beppu.type_C_4676;size=28;
CTACTACGTCGAGGGGGAGAAGTGATGGTGCAAA
>Beppu.type_C_4677;size=28;
CACGGTTCAAATCTTCAGTGAGGATTGGGTCTCGGT
>Beppu.type_C_4678;size=28;
TGGAGCGGTTTATGATGACTCCTGCAGTTGTGGTCTTT
>Beppu.type_C_4679;size=28;
ACTAAGGAAGTCTAACATAAGACAAGGTGAATAAAATG
>Beppu.type_C_4680;size=28;
GTGTAGACCCATTTGAAGTGCGGGCAATCCGCCACG
>Beppu.type_C_4681;size=28;
ACTGAATGTATCAATGGCTATTTCCTAAACAACACTGGT
>Beppu.type_C_4682;size=28;
CCCGTACTCAGCCTCGAGGTAAGCGAATAAACTTTCG
>Beppu.type_C_4683;size=28;
AAAACGGTGATCCTTGTACTGGAACATCAGTAAGT
>Beppu.type_C_4684;size=28;
CTATTAAGAATAACAACTCCGGTGATGCTAAACAAT
>Beppu.type_C_4685;size=28;
CCTGCTCCGAGTGTGTGCTGAGTTCGTTAGGTGACTC
>Beppu.type_C_4686;size=28;
GTTTCAGTCATCCCTCACTCCTCTTTCTTTATGCCTAT
>Beppu.type_C_4687;size=28;
ATACTCAACTCTCATTAATTCATTTGGGTGATTAAA
>Beppu.type_C_4688;size=28;
GGTCTGCACATAGATAGGCAAGTCTCTCTTCATGAA
>Beppu.type_C_4689;size=28;
ACAGAGTACGCGGATTATTCCGAAATAACTAAGCACTT
>Beppu.type_C_4690;size=28;
CACGCTAGCCCCGGGCCAAACCAAGACCATAAACGT
>Beppu.type_C_4691;size=28;
ACGGGATAGAGGCGTATCCCTTTGCGTTAAGTAATATTAG
>Beppu.type_C_4692;size=28;
TCGTCATGGTGTACAAATCCAAATTCACCAGTATGCAC
>Beppu.type_C_4693;size=28;
ACACATATTCGCTAGCCCAACTGTACGGTAATTGAAACTT
>Beppu.type_C_4694;size=28;
TGTCTGCATAGGGCTCATTAAAATTTGCAGATCTAAGT
>Beppu.type_C_4695;size=28;
ACCGCCTCTTAAAGGACCTAAATTATGTCATTTCAC
>Beppu.type_C_4696;size=28;
CTATATCTGTGAACCTAGGATCCATGAATGGTACATCA
>Beppu.type_C_4697;size=28;
CTTTAAGATTCCCAGAGAAGAATGAGTTCCCCGCTAGATA
>Beppu.type_C_4698;size=28;
GATGCAGGAGTAAATGAGGAGTGTATTGTCAAGGGGA
>Beppu.type_C_4699;size=28;
AACACATATGCCCTCATCTATAAATCGGGCAAATATG
>Beppu.type_C_4700;size=28;
AGATTTTCACTATGAGAATGAAGTCTTCAGTGTAATGAG
>Beppu.type_C_4701;size=28;
GAGAACTTCTTACTCAATATGACTAGCGGAGCTGA
>Beppu.type_C_4702;size=28;
GCGGATAGAACGTCTCCATAAGCGACGAAACTTCAT
>Beppu.type_C_4703;size=28;
GATCCTTCGTGGGTTTGAAATGATCCTTCGAGG
>Beppu.type_C_4704;size=28;
TCGTTGAGCGTAATATGAACTAGTTTATCGCATTCAA
>Beppu.type_C_4705;size=28;
CAAAATCTACAATTTGCAAAGAGGAACTGTCTTTAT
>Beppu.type_C_4706;size=27;
AGAATTTCTAAATCAATGGAAACAAAAATGGTCATT
>Beppu.type_C_4707;size=27;
TGAGGGAATACGGTATAGTTATGGATGTGGACGCCATA
>Beppu.type_C_4708;size=27;
TATTTATACCAGTTGGAACTTGCACATTTTCAAGTGA
>Beppu.type_C_4709;size=27;
CGAAGTGGGCAATTGCAGATTTTGAGAGACGTCGCGG
>Beppu.type_C_4710;size=27;
GCATGTCATGATATATCTTCAATACAATAAACACAGA
>Beppu.type_C_4711;size=27;
AGGTATCTCTCCTCACGCAGGCCCGAGAAACTCAAGA
>Beppu.type_C_4712;size=27;
CATTTGTAGTTCTCAATTCCACTAGGGGGATCTTCACT
>Beppu.type_C_4713;size=27;
CACCAGTTCAAACACAAAAGAAACTGTTGCAGGAAG
>Beppu.type_C_4714;size=27;
TTTATCTTCTCTTCATCAATCCAGAGCCATCTTTTGAT
>Beppu.type_C_4715;size=27;
CTAATATAACTAGAACCGAATATTACAAGTTCATAAAT
>Beppu.type_C_4716;size=27;
TACGAGGAACATGAAAATACTCATAAAAAAGTAGAAA
>Beppu.type_C_4717;size=27;
GGAACGTGGAAATCTATATGTTCTGGTGGTAGAACG
>Beppu.type_C_4718;size=27;
ACCCCCCGTTGCCTTGAATTGCACTCATTATCCCACCTCAG
>Beppu.type_C_4719;size=27;
GACACTGAGCTGTACCACGATGTCGATTCGAACGACA
>Beppu.type_C_4720;size=27;
AAGCCACAGCGTTATCATTAACCGTAGCCACCATAT
>Beppu.type_C_4721;size=27;
CTTTTACTTTCATGTTTGGATCTAATGTTACTCTTAA
>Beppu.type_C_4722;size=27;
TTCTTCTTCATAATCATCTTCTTCAAGTGGCATACA
>Beppu.type_C_4723;size=27;
CTAGTGGCAGTAGCGTTTACTTGATTGCCCGTTTGGG
>Beppu.type_C_4724;size=27;
CAGCGTTATCCAGATCCAGGGAAAACGCGGAGTTTTTGC
>Beppu.type_C_4725;size=27;
AACATCTAGCACATCTTTATATAGATTGCCCGTTTTGGG
>Beppu.type_C_4726;size=27;
AAGTATTCAGATAAATTGAAAAGAAATCAGTCGGCGA
>Beppu.type_C_4727;size=27;
AAAAATTTGTAAGGGAAAATAAAGCAAAGAGGACAG
>Beppu.type_C_4728;size=27;
ACGTAATCGATGGCAAGGCGATCATAACTATCAGCAGAA
>Beppu.type_C_4729;size=27;
TCCTCCAGTAAGCACCGGTACGGCGTATATCGTGTGGA
>Beppu.type_C_4730;size=27;
TCGATTCCTGATCGAATGCAAATATCGTAATAAACCCGA
>Beppu.type_C_4731;size=27;
CTTCATAGCGGGTATGGGAGCAGCAGAGCTAGCTGAT
>Beppu.type_C_4732;size=27;
TATCTGGTTTTTATCTGATTAAATTCATCATCCGA
>Beppu.type_C_4733;size=27;
TACAGTATAATATATCTCGATTCTCTTTCTTCTTTTT
>Beppu.type_C_4734;size=27;
TCAGATAAGGAAGAGGGTCCAAGGCGTATATCTTAAC
>Beppu.type_C_4735;size=27;
CAGTAGTCTCAAGAAAGTAGCCTAGTTTGGTGATTGA
>Beppu.type_C_4736;size=27;
ATCACTGTTCAGACTAGGATAGGGAGAGAAAAGAAGTT
>Beppu.type_C_4737;size=27;
GATTCACTGTCACATAAACTGATGCCCCCAACGGGA
>Beppu.type_C_4738;size=27;
CGAAAAGTCTCCATTTCTTTCTGTTGAGAACTAGAGG
>Beppu.type_C_4739;size=27;
CGATATAAGAAGAGCGTAGAACCGTCAGACATATTCCC
>Beppu.type_C_4740;size=27;
TCAAATAGACGGCTTTCTCTGAAAGCTCATACTGGTC
>Beppu.type_C_4741;size=27;
GTAGAGAAAGTTAACGCAACGCAATTTTATTTATA
>Beppu.type_C_4742;size=27;
GATGCCATGTAGGTTTTTCCATTCTACTCACCACTTT
>Beppu.type_C_4743;size=27;
TGAATATAGTAAATTCAGTCTTGCACGATAATAGAT
>Beppu.type_C_4744;size=27;
AAGACTAGGGACTTTTTACGGTATTTCTTGATTTA
>Beppu.type_C_4745;size=27;
CGGTCTACGGACAGTACGGAGGCTTCATCGAGAACGG
>Beppu.type_C_4746;size=27;
TGGAGCCGTATCAGGCATGACCTACATATATGGGA
>Beppu.type_C_4747;size=27;
TCGCTTCGATCAATGACAAAATGAAGTTCCTCAAGGA
>Beppu.type_C_4748;size=27;
TCTCCACACTTTGATTATACGTTATTTCTCTCCAT
>Beppu.type_C_4749;size=27;
TTTCCCCTCAATTCAAGATCAAAAAAACGTCATTTGACGTTTA
>Beppu.type_C_4750;size=27;
CTTCATTACAAAATACACCGACGTCAGGAAAGACGTACTGT
>Beppu.type_C_4751;size=27;
TTCCGTCCATCGCCAACGCCATGATGAGTATTACCA
>Beppu.type_C_4752;size=27;
ACGCTACTGTAAAGTCATCGCTAGACGTTAGGACAGGT
>Beppu.type_C_4753;size=27;
ACGCCATATGCTTCTTTTTTCTCAATGCAACATAAA
>Beppu.type_C_4754;size=27;
ATTTGCTAATGATTGTTTTATGTGAAGTTTATGTTTTT
>Beppu.type_C_4755;size=27;
ACGGAAACTTGAAGCCCGTATCGCAGTCTTGCGACTG
>Beppu.type_C_4756;size=27;
TAATTATGAATCCTCCAAAGTTTAAAGTAAGAATGATG
>Beppu.type_C_4757;size=27;
TCTTTCAGTCCTGGGCAATTGCGTAGTTTGTGGTGT
>Beppu.type_C_4758;size=27;
ATCCTGGGAGGGTCTATCCATTCATCCCCGGTCACATA
>Beppu.type_C_4759;size=27;
ACATTAAAAGTTACGGTAGAGTTCGTTGTCCCTGTGAT
>Beppu.type_C_4760;size=27;
CAGCTCCGGATCCAGCCTCTATCACTAAGTTCCGGATC
>Beppu.type_C_4761;size=27;
ACAAATAGTCTTGTGGAGTAGTATTATTCTCACTTGC
>Beppu.type_C_4762;size=27;
TAAGTCGTGGAATACCGTGTTCAGCGAATTAAGAATA
>Beppu.type_C_4763;size=27;
TTGAGGGAGATCAACGAGGAAAAGGGAGGGGAGGAAGA
>Beppu.type_C_4764;size=27;
CGTTTATCCGACTCCACTGAGGGGACTTAGCACACT
>Beppu.type_C_4765;size=27;
AATTAAATAATTCCATTGCCATGAAGTAAATTCATCAA
>Beppu.type_C_4766;size=27;
TAAAAGAAAAAGAAAGCACTGGAGAACCCTGGGGG
>Beppu.type_C_4767;size=27;
GGCCCCAACAACGTATACCTCGTGGGAGGTACCATGA
>Beppu.type_C_4768;size=27;
TATTCTAGCTAAGGCGTACGATTGATACGCCTTAGCG
>Beppu.type_C_4769;size=27;
GATTCGATTGCATCTTCCAAAGTGAAGCAAAACTC
>Beppu.type_C_4770;size=27;
ATGGGAAGAAGATACTCTATCGTGTGTCGGCTAAGA
>Beppu.type_C_4771;size=27;
ACGATTGAGCTGACTCCCGAAACGTTGTTCGGATCGAA
>Beppu.type_C_4772;size=27;
CACTCCTGAGTCAGATCATGCAATTCTGGTTCAGTTA
>Beppu.type_C_4773;size=27;
TCCTTCTGTTCGAATCGAGTAGATTAAGTCCTGTTGGCA
>Beppu.type_C_4774;size=27;
ACTTCGCTATAAACTCATTTGCTATAACCGGAAAGAAA
>Beppu.type_C_4775;size=27;
TGATGACTTTCGGAAAATACACAAAATTACTGGTCTTAG
>Beppu.type_C_4776;size=27;
CTCTACATACGAAATATCACCCTTTGCCGGCCTGATG
>Beppu.type_C_4777;size=27;
TTTCTTACGAGCTACGGAAAGGAAGTCGCTAATAGGG
>Beppu.type_C_4778;size=26;
TTACCCCCACTTTCACAGATCACGTCAGGGTCCCCAA
>Beppu.type_C_4779;size=26;
ATAAAGAAACAGGAATAAAGATAAAAAGACAAACGAGG
>Beppu.type_C_4780;size=26;
TGCTAATTCGTCTTGCGATTCATATCCGTACAGTAATGC
>Beppu.type_C_4781;size=26;
GGGGCATGGAGCAGGACATCATAGAGGAGCTTCACTT
>Beppu.type_C_4782;size=26;
GCGTGGATATAAACATGTAACGCTGCTTTTTATTAC
>Beppu.type_C_4783;size=26;
AGCTGGAGTATTCGAAGATGAGAGCCATACCTTCGT
>Beppu.type_C_4784;size=26;
CTAGGAGACAAGTCCAACTATTGTTCGATTGCTACGA
>Beppu.type_C_4785;size=26;
TGAGAGAAATATACGGCATGCGTGAGGGAAAAATGAG
>Beppu.type_C_4786;size=26;
AACCTTCTCTCTTTTCCAGGCTCAATGAGTGCGTTAGG
>Beppu.type_C_4787;size=26;
TTCATGGTTATAATAATATCCAGACACACGGACAAA
>Beppu.type_C_4788;size=26;
AAAAGGAGTCACTGGACGAGGCATATGGTTGTTTTGAGA
>Beppu.type_C_4789;size=26;
AGCTTCTAAAAAAAGGAGATGAGGTCGTGGGGGTCTA
>Beppu.type_C_4790;size=26;
CAATTGATCGTTGGTTGGGGAGAACCCCAACTTCTTAAGT
>Beppu.type_C_4791;size=26;
TGGAGACCTGCAATATATTCCAGTCGTCCTAAAGAA
>Beppu.type_C_4792;size=26;
TCAATTCAGTAAGTAAATTCGGCAGTAATATCGCAAG
>Beppu.type_C_4793;size=26;
AGATTTGGCCATTCCTTAGCCTATACGCAAAGACTAT
>Beppu.type_C_4794;size=26;
AAAAACGGGAAGAGAGCGATAACGGATAACGTAGT
>Beppu.type_C_4795;size=26;
ATATGACCCTTTGAGTTCTTTTCAAAATCTGATAAG
>Beppu.type_C_4796;size=26;
CAAACCTACCTTTGCTAACGGAGAACACATGTACACA
>Beppu.type_C_4797;size=26;
AGAGAAGAGGTAGTAGGCTGGCTTTACACAATTTCTGG
>Beppu.type_C_4798;size=26;
CCAAACTAAAACATTTGTACAATGGATAAGAGTAAGGG
>Beppu.type_C_4799;size=26;
GACGTAATTTCCGCAATTTATCATATTATGGAGGCTGA
>Beppu.type_C_4800;size=26;
TAAAAAAGCAAAACGATGATTTGCAACTCTTAGCAAG
>Beppu.type_C_4801;size=26;
AATGAAAAAACTAAATGAGTTTTAATGCCGAGGCGG
>Beppu.type_C_4802;size=26;
CATTCGATATACCAAGAGAGATGTTAGCATTCACTG
>Beppu.type_C_4803;size=26;
TCCATCCGTCTTTTTCTAATATCTCTTCTAGAAAAC
>Beppu.type_C_4804;size=26;
CCGCTAAAATTTTTTACTTCCTAGTCTATTTTTATTACAT
>Beppu.type_C_4805;size=26;
TTCTGGCAAGCGTTTTCCCTACCTATTGCATATATAT
>Beppu.type_C_4806;size=26;
CTGGAACGGTTACCCTCAGGGTCTTTGCCCTAGTGTTGG
>Beppu.type_C_4807;size=26;
AAATCGCAGTGGCAGAGTGGTTGGTGAGAAATAAAGA
>Beppu.type_C_4808;size=26;
ACCTTTTCAGGGTCTTCTACTAATTTCTGAGCAAGAG
>Beppu.type_C_4809;size=26;
CTGAACTATCACTACTAACTTCAATTATTGCGATAGTGA
>Beppu.type_C_4810;size=26;
TTACCTGATATAGTCCCTGACAGAAGTGGATCCGGTAGC
>Beppu.type_C_4811;size=26;
TAAAAGATAAGAGCCAACACCCCTAACCCCAACGCTC
>Beppu.type_C_4812;size=26;
GGTCAGTCGCGCCTCCGCCGACTGCGCCTAACACGC
>Beppu.type_C_4813;size=26;
TGGTGAAGAGAAATGAGAGACACATTAGAACTCCAA
>Beppu.type_C_4814;size=26;
ACATCACTCCACCTTATTCCGAAAAGTGAGGCGTCAT
>Beppu.type_C_4815;size=26;
GGAAGTGGACAGGGTCTAGGAACTGGTCTAGGAATGGG
>Beppu.type_C_4816;size=26;
CGTGAAAAACACAACTGTCTAAATTACGGTTTCCAA
>Beppu.type_C_4817;size=26;
AGTTTCCAGAGATTCATTTATACCGTTCATGAACTCC
>Beppu.type_C_4818;size=26;
ACCTGAACACAGAAGCTGGAACCAACAGTAGTAACGTATCGA
>Beppu.type_C_4819;size=26;
TTCAACCAAGGTACCAGTGGCATCACGGACATCACGT
>Beppu.type_C_4820;size=26;
TTGGGTTTAAATCGTACACTCTTTGAGAGGCTAAGAT
>Beppu.type_C_4821;size=26;
TAGTCAATAATGTAGTTATCAATGCCTTTAGCCTAGATGC
>Beppu.type_C_4822;size=26;
TAGAGTACAGGAAGCTAAGAAAGTAAATCGAGGAGAAA
>Beppu.type_C_4823;size=26;
TTTTATTTCCGTATTTTACGTATTCATAAAGTGGAA
>Beppu.type_C_4824;size=26;
CAATATCTAAAGATTCTAACAGAAAAGCGGGAGATCT
>Beppu.type_C_4825;size=26;
AGGTAGTGGAGAACCTACACCCTTTCCACGAACTACAT
>Beppu.type_C_4826;size=26;
TTTAGGGACCTGGGTTTCCATCTTCAACCCTCTATCTA
>Beppu.type_C_4827;size=26;
TACCCCTCTTCCTCCTTGATGAGGTAGATGTCCACG
>Beppu.type_C_4828;size=26;
GAGAAGAAAGGTTACATAATAGTAACAGAAGAAGGT
>Beppu.type_C_4829;size=26;
AGGACCGGAATATAGTACTTCACCGGGGGTTTCCT
>Beppu.type_C_4830;size=26;
TTTCTGCATGTACTCGAGCATACCCTTGACCGTTGCCTC
>Beppu.type_C_4831;size=26;
ATACGTCCATTTCATATTCGCCGTAAACTGAATTTCCA
>Beppu.type_C_4832;size=26;
CCGTTTTTATTTGTAAAAGAAGAAATCTTAACTGTTA
>Beppu.type_C_4833;size=26;
CCGTCCAAGTCTTCGTCGTAATCCTAAAGCCATGAGCTG
>Beppu.type_C_4834;size=26;
GTTGAAATTCTAACACTGCTCTAGCCTTGACCT
>Beppu.type_C_4835;size=26;
CGTTTCTCAGGTACAGGCAGCAGCGTGGAAAGTGTATG
>Beppu.type_C_4836;size=26;
TCCTTTCCGTGATCCATTTTATGTCCTCTTCTACTT
>Beppu.type_C_4837;size=26;
CTATAGGTTTGTCCTCTTCCTCTTCGTTGTACTTGT
>Beppu.type_C_4838;size=26;
TAAATGAGAATTTTATGAGAACCGATGTTAAGTAGGC
>Beppu.type_C_4839;size=26;
AGAAATCGGTAGGAAGTTTCACTAGCCAAATAGACTTC
>Beppu.type_C_4840;size=26;
AAAATGCAATGAACAACATTGCCAAGCCTACTGAAT
>Beppu.type_C_4841;size=26;
GGATAGGTACCTAGAGTAACCTGATATGTAGCTCA
>Beppu.type_C_4842;size=26;
CATCCAAACGTAGCTGGTTTAACTTCCATCTCCAAAA
>Beppu.type_C_4843;size=26;
TTTGCATGGATCTGAATATTTTAGGATTTGGAGACCC
>Beppu.type_C_4844;size=26;
TTCTCCCCACCCAACTTGGCGTTCAGGAGGTTTATCAG
>Beppu.type_C_4845;size=26;
TATATTAAGTCGTATTGGGCGATACCACTATCTCCAT
>Beppu.type_C_4846;size=26;
AAGTAATTTTCCGGTCTCATACCCAATGGCTTCCCCTGT
>Beppu.type_C_4847;size=26;
TTTTCCGCATATTTTGAAATTGCAGAACTTTCAAG
>Beppu.type_C_4848;size=25;
ACTTTTGTTGAATATCGACATTGAAAAAACTGTTATTT
>Beppu.type_C_4849;size=25;
TATAGAGAAGGGAGAGCCATGCACACCTCTACCTGG
>Beppu.type_C_4850;size=25;
TTGGTACAAACAGAGTGGTACTTTCTACAGTGCAACTG
>Beppu.type_C_4851;size=25;
ACTAGAAGAGGGGTTCGTGAAGTTGGCGGAAAAAACCA
>Beppu.type_C_4852;size=25;
TCTCGTTCTTCCTTACGATTAACGCTATCTCATTAAG
>Beppu.type_C_4853;size=25;
AAAGGCTTGTGTGATGTGATGTATGAGATCATAGTGAG
>Beppu.type_C_4854;size=25;
CGTACAGAGACTTCGCTAAATTCTTAATCGAAAGAGGGA
>Beppu.type_C_4855;size=25;
AGACATAGCCAGCGCTGTAGGCATAAAAGAAGACACC
>Beppu.type_C_4856;size=25;
GGTTATTGGGTCTTTGGTAAGCGTTTCAACTCATACAC
>Beppu.type_C_4857;size=25;
TCAGTCGTTTCAGATTCTGAGGTGGTCTAAATGAGCTATG
>Beppu.type_C_4858;size=25;
GTTCTTCTCCCTATCTTCATCCTTCACTCCTCACTTC
>Beppu.type_C_4859;size=25;
ACCCACTTCATGTGGCATATCTTCAGCCCGGTCAGATCTA
>Beppu.type_C_4860;size=25;
AATAGCGTCTCGTCCATAGTGATAAGGTAGTTCTTG
>Beppu.type_C_4861;size=25;
ATATTACAAGCTTTACAACAAATCAAAGACGAAAAAC
>Beppu.type_C_4862;size=25;
CAAGGTCTTGGCAAAGGCTGAAAAAAATAGCGGGGATAGG
>Beppu.type_C_4863;size=25;
TAATTCTTCTGACATTTTTATCTCCACTCCCGTGAT
>Beppu.type_C_4864;size=25;
TTAGCACACGCGTTGGTTTTCTACCTTGGACGAAGT
>Beppu.type_C_4865;size=25;
AAACCATGTAAACTAATTATGGAAAAGATAGAAGA
>Beppu.type_C_4866;size=25;
ACTTATACGTGGAACTTTCACAGCACAGTGGCACT
>Beppu.type_C_4867;size=25;
ACAGATATTCAGTGATTGACTCCGTCTCAGTGTTACA
>Beppu.type_C_4868;size=25;
TTCTCTTCAGGCTTATTATTTATAACCTGCTTTTCTGG
>Beppu.type_C_4869;size=25;
TAATATTCGACGCTAAACTGAACTGATTCCGATACTT
>Beppu.type_C_4870;size=25;
ATGTACTCGATAAGGTAACCATGATCGAAGGAGATG
>Beppu.type_C_4871;size=25;
TAGGTACCCGCTTTGGTATCAGATACACCGTGTCAA
>Beppu.type_C_4872;size=25;
TTAGTCTTAAACGATATTAAAATAACGTCATCCTTTC
>Beppu.type_C_4873;size=25;
AATGGTCGATACAGGGTTATTACGACACTAGAGGAA
>Beppu.type_C_4874;size=25;
ACAAGTAGATGGTTAGTTGGCTTAGATCCTTGCAAA
>Beppu.type_C_4875;size=25;
TACTTGACAGAGAAGGATGTAAATGCGGAAGGGAAGC
>Beppu.type_C_4876;size=25;
AATACGGGACCTCCAAGCAAAAGGCTATAATGATACTG
>Beppu.type_C_4877;size=25;
ACAGAGCCCGTGAGGAACGCGCTAAGGGACATCTTAAG
>Beppu.type_C_4878;size=25;
GTTGGCTTAGTTCTACTAGTGGAATAGTAGAGGGAC
>Beppu.type_C_4879;size=25;
CGAGAAGGGCTGTGCCGAGTTCGTTCAATGGTGCGT
>Beppu.type_C_4880;size=25;
AGGCTGGCAGTATAAAAAAGGCCCAGCCATGAGAA
>Beppu.type_C_4881;size=25;
ATAAAAGGTAGTAGAATACCACAAATAAAGATATC
>Beppu.type_C_4882;size=25;
CCCACAAATTCACTTAAGTCCATTAGAAACCACCCAA
>Beppu.type_C_4883;size=25;
TAAATGATCTCCTAAAGCTCGAGGCGACTTTTCAAC
>Beppu.type_C_4884;size=25;
ATATCGTTTGGAAGAGGTTGCTAGGAGGCGGCGGGAT
>Beppu.type_C_4885;size=25;
TCGGGTCTAACAAATCCACTAGGAAACAACATGATACCGA
>Beppu.type_C_4886;size=25;
CCCATACTTTTACGTGGAAAAGCACCTAAAAAATCT
>Beppu.type_C_4887;size=25;
TATTTTCTAGATGTTCTTTATGAAGAGGTAGAGCAGTA
>Beppu.type_C_4888;size=25;
AGGAAGGAATTTTCCAAAAAGGTGAGGGAAAGAAGGG
>Beppu.type_C_4889;size=25;
GTGGTGATAGTGACCGAGGGAGCGTCCCACTTGAGCCTCC
>Beppu.type_C_4890;size=25;
AAGAAAACAGACAGCTACAGCTACAGTACTACAGAGCGA
>Beppu.type_C_4891;size=25;
AATTTGAGAAGTTTCAATTGCCCTTCTGCATTCACGT
>Beppu.type_C_4892;size=25;
TTTTCTAAAGTTTTACGTCAAGGACTTCATGGCACC
>Beppu.type_C_4893;size=25;
TAACGCGTCTTTTCTTTCGCCATTTCCCGTTCAGT
>Beppu.type_C_4894;size=25;
GATTCTGGTCTGGTTATAACGGCAGGGAGGATTTAG
>Beppu.type_C_4895;size=25;
ATATTGAAAAATTGAAGTAACTCGGTGAGGGTGATCTGT
>Beppu.type_C_4896;size=25;
CATGCTGCAAATGTAAGCGATTTCAATACGAGCTATCCT
>Beppu.type_C_4897;size=25;
TTCACTGCATCGAAATTGTTACTTGTATTCTCGTACGT
>Beppu.type_C_4898;size=25;
ACGGGAGGAGCAATCCCCATTGGATTATCTCAGGTACT
>Beppu.type_C_4899;size=25;
GTGCCAAGTTAGGATTCTTCAATATATTATTTAGGATGAA
>Beppu.type_C_4900;size=25;
GATCTTCTATCGTTATGGTTTGCTTGAGGCTCTTTCT
>Beppu.type_C_4901;size=25;
ATATATGAAGAGTAATCGCATAATGTTTACTCTTTATTA
>Beppu.type_C_4902;size=25;
GTATTCCTTTCCAGATAAATTGATTTTTCACAATTCC
>Beppu.type_C_4903;size=25;
CTAAGATGGGCGAGGAAGGGAAGGGATCGTCTAATCCT
>Beppu.type_C_4904;size=25;
AGCGGAGTAGGAAGTTCAATATATCACGCGATAACGAG
>Beppu.type_C_4905;size=25;
TTCTCTGCCTGTTGCGATGCCGCATACACTTTCCACGC
>Beppu.type_C_4906;size=25;
TCACGCTCGAGAGGGTAGGGCGGAGGCCAAAACGA
>Beppu.type_C_4907;size=25;
CATTCTCTTAGTTTTCGCCGAGGTTGCAAAGAAGGTGT
>Beppu.type_C_4908;size=25;
TGCTATATATACATGGATAGATGAGAACCTAGATTTTA
>Beppu.type_C_4909;size=25;
TTATGACAGACCTTCTCATCAGTCTCCACGCTCTCGG
>Beppu.type_C_4910;size=25;
TAGCTCTTAGGTTATTTTCCACTATTTCTACCTTAGTTT
>Beppu.type_C_4911;size=25;
TCAGCCAAACATTTTCGGCTCTACTGAACTGTGTAAG
>Beppu.type_C_4912;size=25;
GCGTCTCTAATACTCCCTAATAGACTCGTCCCAATTCCC
>Beppu.type_C_4913;size=25;
GGGATGTCGATCAACGGGATAGAAGGGGGAATAGCTAGC
>Beppu.type_C_4914;size=25;
CGTTTTCTGATGCGTTTTCTAACGCAGTTTTGTCAG
>Beppu.type_C_4915;size=25;
ATAACATGCTAGGTATAAGTTGCTGAACGGTTGTAG
>Beppu.type_C_4916;size=25;
TTGAACTGGCAGGGGTGGAACGTCACGGTATACAACAA
>Beppu.type_C_4917;size=25;
AGTCCTGAGGCGCCCTTAAGAAGAGAAAAAAGGATT
>Beppu.type_C_4918;size=25;
AGCTCTAGATATTGTTAGTGTGACAGTGCTTATGTA
>Beppu.type_C_4919;size=25;
TTCAAGAAGAGAAAAAAGAAGAAGTTCAGCAAAAAG
>Beppu.type_C_4920;size=25;
CACGACTTCATAGCTGCAGCTATGCTTGAGGTAGATT
>Beppu.type_C_4921;size=25;
TTTATAGGCTTGTAGGTTATTATTGTACCCTTGTTTGT
>Beppu.type_C_4922;size=25;
TGATAAATCTTTCCCAATCCTCTATCGCAACGTAATA
>Beppu.type_C_4923;size=25;
GGAACTAGCCCGAATTGTTGAGGACACTGGCGAATT
>Beppu.type_C_4924;size=25;
ACTTTTCTATTTTCTCGAAATTTATACCGTGAAATACT
>Beppu.type_C_4925;size=25;
CTATTACCTACCAGGCACAAACGTGCCGATGCTGTT
>Beppu.type_C_4926;size=25;
CGCCACAGAGGGAGCTGGAGGGCTAAGTGCAGATAGA
>Beppu.type_C_4927;size=25;
TCTGAATAGCAGGAGGGGAAGAAGCGAGGTGATCAG
>Beppu.type_C_4928;size=25;
TCTCATTTTCCACACGTAGATGGAAATACCCAAAGCCCAG
>Beppu.type_C_4929;size=25;
CAATAGGAACGGTGAACTAAGGAGAAAAAAGGCGAGT
>Beppu.type_C_4930;size=25;
TCGGTTAACATTAATTAACACATAACTTAAAGAAATA
>Beppu.type_C_4931;size=25;
CATATACCCCGCCATTATCTCGCCCGCTCCACCTCCG
>Beppu.type_C_4932;size=25;
TTATAACGAAATTTCTGTCCAGGGTCCTGATCCAGCCGT
>Beppu.type_C_4933;size=25;
AAATATACATCTGCTTTTGCTTTTTCATGGAAAAAAC
>Beppu.type_C_4934;size=25;
GGAATCCCTGACAGCTAGGGGGAGAACGGCCTTTTTT
>Beppu.type_C_4935;size=25;
ACAATAGGAGTATTTAACGAGAGTAAAG
>Beppu.type_C_4936;size=25;
TTTTCAAGCGTTACTATAGTGTTTAGTGCCTTAGCA
>Beppu.type_C_4937;size=25;
TCGAAAGCGAAGAGGGGAGCATATGAATACATACTCGT
>Beppu.type_C_4938;size=25;
ACCCAATGGGTTGATACTATATCTTGTATCTCCTTAA
>Beppu.type_C_4939;size=25;
ACTTTTTTACCGTTACCAATACAGTTATACTTCTTGC
>Beppu.type_C_4940;size=24;
ATGCAGGATCATTCACATCCTATAGCAATCAGTTCTATA
>Beppu.type_C_4941;size=24;
CTATTCCAGAACTGTTTCTTTTGAAACTCATTTAAGCT
>Beppu.type_C_4942;size=24;
CATCGACACAATTCTCAGCCATGCTTCACCCCCTCCAA
>Beppu.type_C_4943;size=24;
GTGATAAAACAAACAGCAAACCTCACCCTTCCAGG
>Beppu.type_C_4944;size=24;
GAGGCTATCAGCGTGAAGCCCTGAGCGTTAGGAGGCA
>Beppu.type_C_4945;size=24;
CACGTAGGAAGAGCATTTCCCGTGAGCGTCTCCAA
>Beppu.type_C_4946;size=24;
AATGACCGTTCCAACCTCAGCACACTTAAGGAAGATC
>Beppu.type_C_4947;size=24;
CAGGAGGATTTTCCACCGGTCCGAGACGTAACCAAGCTT
>Beppu.type_C_4948;size=24;
CTATAGCAAAAAACAAGACCCTCAAAGCATGAGGAAAG
>Beppu.type_C_4949;size=24;
GTCGAATTCGATCTTTCTGGACAAAGAAAGATCATGATC
>Beppu.type_C_4950;size=24;
TCTAGACATGATGATTTAGCGTTTGGGGTAATTTT
>Beppu.type_C_4951;size=24;
TCTGAAGTAGTGTCTTTCGACGAATTCCGAGGCCCTCT
>Beppu.type_C_4952;size=24;
TTCGAGATCTCAAACACACTATTCCGCCATCCCGTCAT
>Beppu.type_C_4953;size=24;
ACGGGGTTTAGGCGAAAAAGTATGAAGATACAGATACCT
>Beppu.type_C_4954;size=24;
TAATGAGGGACGGGCCATGATGAGGAACACCGGTCTG
>Beppu.type_C_4955;size=24;
CGTTGTTTTTCATTATAGAGATGTACCGCTTCCGCAA
>Beppu.type_C_4956;size=24;
GTTGATAATAATAGAAAAATTCAGGATATAAAAGATAGG
>Beppu.type_C_4957;size=24;
AAGTAAACATTTGCAAAATTCATCGAGGGAAATAGTGT
>Beppu.type_C_4958;size=24;
TCTATGTCATAGGAAATTCCGGGATATTCGTCATGT
>Beppu.type_C_4959;size=24;
ACGCATTAACCAGACGGAGAGATAAGTCTTCCCCGAG
>Beppu.type_C_4960;size=24;
TTCTCCCACACAACCAGACAAAATTACTCTTGGACAA
>Beppu.type_C_4961;size=24;
AAAGTCATGGTTTTTTCCTCACGGACCTGGACCATGA
>Beppu.type_C_4962;size=24;
TCTAATGACAGAAGGAAGACTTGCTAACTTGACAG
>Beppu.type_C_4963;size=24;
TGGACGGAATGCTAGTAGAAAGTTGAAGGGAATTGAATA
>Beppu.type_C_4964;size=24;
GCATTTACATTTGTGAGGGAATTGTTCGCAAGATTGA
>Beppu.type_C_4965;size=24;
ACAGAATACAAACTATCCTATGCTTTTGATGTATCCCAA
>Beppu.type_C_4966;size=24;
TTTTTCACCTATTCTATTTGGTCATAATACCAGTTGTC
>Beppu.type_C_4967;size=24;
CTCCCCTGGAACTAAGGAACTTAGCCAATAGCCTGT
>Beppu.type_C_4968;size=24;
TGGAGGTGCCCAAGCAGATACCCGCAAGCGAAATTGA
>Beppu.type_C_4969;size=24;
TAATTCGACATAGGATCTATCACAATCACATATACA
>Beppu.type_C_4970;size=24;
ACCGGGGAGTTAATAAAAACTCTCACTTGACTAAAAA
>Beppu.type_C_4971;size=24;
ATTCAAAGAGCGATAGAGCAAGGTATAAGACAATTTA
>Beppu.type_C_4972;size=24;
TGAGAGTAGATAGTTCTCGAGGGTTCATGTTGGAACAC
>Beppu.type_C_4973;size=24;
TGGATAACTGATTCTGATGTAACGTACGGTCCGCACAC
>Beppu.type_C_4974;size=24;
GCTACTTAGAGAGACTGTCTCAGGAAGTAGAGTATCCTC
>Beppu.type_C_4975;size=24;
ACCGATTTCTAATACAGTTTTATCCTTAACAGACGCGACG
>Beppu.type_C_4976;size=24;
TTTTAGGACATGCCCTAGCTGATCTATCTTGTTTTCT
>Beppu.type_C_4977;size=24;
TACTTCTCTCGAGATGAGGCTACAGAAGCTCTTACAG
>Beppu.type_C_4978;size=24;
TTTGATCCAGTGCATCTTTCTCATCTACTATATAAA
>Beppu.type_C_4979;size=24;
TCAAGAGATTGAAGGGGATCATTTCCCCACCTGAG
>Beppu.type_C_4980;size=24;
TACCCAACAAGATACCTAGCAAAGCTGAATTGGACAGA
>Beppu.type_C_4981;size=24;
TCCACGTAAACATACGCATAGCCACCGCCACCGCCG
>Beppu.type_C_4982;size=24;
TATACAATCTCCTCTGGGTGATTCAGGTTTCCGTTGC
>Beppu.type_C_4983;size=24;
TTCCTACTCCGCTGAGTGTTTTTGTTATCGTCGATGGAA
>Beppu.type_C_4984;size=24;
CAGGATGTAAAAGATTATGAGGAGGAGATGGAAGACA
>Beppu.type_C_4985;size=24;
TGTCCGCATTCATTTTAATCCGCTCTCCTCTAGTAA
>Beppu.type_C_4986;size=24;
TTTTAGGAGTTATTAAATTATTTTCTGCATATTTTG
>Beppu.type_C_4987;size=24;
GTCAGCCCTCTAGCCCAACGCCATTTGGCGGTTCT
>Beppu.type_C_4988;size=24;
TTCCTTACCTGGGCTTGCTGATTTGCGAACGCATTGAGG
>Beppu.type_C_4989;size=24;
ACCCTTCACTCTTTTCACCCCCTTCCTGTCTCTCCTCCT
>Beppu.type_C_4990;size=24;
AAAAATAGATGAAAGAGGAAGGGGTACTTTAACAC
>Beppu.type_C_4991;size=24;
CAGTTTTAGCAACCCTGTTATCTCAAATATTGAAGTAG
>Beppu.type_C_4992;size=24;
CATTATCTATTGTGCTCCTCTCTGCTCCTACTATTTTGA
>Beppu.type_C_4993;size=24;
CAGGGAGTCATGCCTAAGGGTCTTCTAGGTCAGATATTA
>Beppu.type_C_4994;size=24;
AAGTACCTCCTAACTCGGGGTACCAGGTGACGCTTACT
>Beppu.type_C_4995;size=24;
AATGGACTAGAAAAATTGCGATGATGGTCGTAGATTTGC
>Beppu.type_C_4996;size=24;
TAGTAAAATCAATAAATTGCAGCAAATAGTGCAGCAGTCC
>Beppu.type_C_4997;size=24;
TTATAGACAAGCATTTCATCAGTCCTGCGTATTAATT
>Beppu.type_C_4998;size=24;
AAGTACTAAAGGCATTTCAGGAGAAGATACAGCAACAGGAT
>Beppu.type_C_4999;size=24;
CTCTGGCGTAAATATATTTTCTAACCATCAAAACTT
>Beppu.type_C_5000;size=24;
GCGTTCCTGAAACGAGGATACTAGGTGATGGGGATCCC
>Beppu.type_C_5001;size=24;
TCAGGTGAGTCAGGGCAAGGATCTTGATTCCACTTGAGA
>Beppu.type_C_5002;size=24;
TATCATCTACCACATTTCTTTGGGTTGTTTCATCTAAG
>Beppu.type_C_5003;size=24;
CGAGGCGGTAAGGCACGGGGTGGCGGAGGGGGTGCT
>Beppu.type_C_5004;size=24;
GTCTTCACCGGGATAGTAGATAGAACACTAGGGGGAA
>Beppu.type_C_5005;size=24;
AATAAAAAGCATAAGATCCTACATAAAAGGAAAATAGT
>Beppu.type_C_5006;size=24;
TCATTTTGTGCAAAAATCGCAAGATAACAAAGCACT
>Beppu.type_C_5007;size=24;
TCCTTTTCATCCTAAACCTGGCCTTCGTTCAAGATAT
>Beppu.type_C_5008;size=24;
TCACCTTCATGAGCTCATCCTTGTTCACTCTTGTCAC
>Beppu.type_C_5009;size=24;
CGTCAGATTTCTCCGTGATTTCCCTTTGTAAAGAAACA
>Beppu.type_C_5010;size=24;
TAATTGAGGAGAACAGAGAGCTGCAGATACAACTATC
>Beppu.type_C_5011;size=24;
ACAGGAAAAGCGGAGAGGGTATGGACGACTACATGGAGA
>Beppu.type_C_5012;size=24;
CTAGAGGATACATCGTGAGAGAGAGGAAAGAAAGAAT
>Beppu.type_C_5013;size=24;
ACGCTAGTATTCAATACTATGCCTTTCCGATTACGA
>Beppu.type_C_5014;size=24;
GAATGATTATGCGAGTTGACAAACCCCGGCACCAAAAACCCGTTTTCAAACCGATGGATA
>Beppu.type_C_5015;size=24;
ACGAATAAAGTGGTTGTGGTGTAGTTGAAACCTCTAGCTG
>Beppu.type_C_5016;size=23;
CTTCTCTCCGTCACTTACCAATGCGTGGGGTACTGTT
>Beppu.type_C_5017;size=23;
TTCAATGCGTCCCGTATCAAAAAGTATGGAGTACAACC
>Beppu.type_C_5018;size=23;
GGCCAAGTCGATGACTAAATTTGACGATGGCCCCTGC
>Beppu.type_C_5019;size=23;
ATGATGACCTCATCAACAAGGTAGAACCTAACATGGG
>Beppu.type_C_5020;size=23;
TGGTTAGATTGCCAGCGTTCCATGTCCTTCCCACCGTG
>Beppu.type_C_5021;size=23;
AAAGCTATTCGCAAAGGCATAAGTTGCAGTACCAGTT
>Beppu.type_C_5022;size=23;
ACTATGGCTCATCTGGTATTTCGTGCAAAAGACGAA
>Beppu.type_C_5023;size=23;
CCGGGAGCCCTAAGTGAGATCCCTATCATCCGGCTCCCG
>Beppu.type_C_5024;size=23;
CAAATGGACTTTGTTGTATTACCTGTGCCGGCTCTA
>Beppu.type_C_5025;size=23;
TAGAGAAGAAGAGAACGAAGAAAGAAGAAAAATAAAA
>Beppu.type_C_5026;size=23;
GGCAAATATTTTGAAGATTTTATAATGCCGTAATGATA
>Beppu.type_C_5027;size=23;
ATCGATATAAGTGATGGAGTACTATATCCATTGATTGAG
>Beppu.type_C_5028;size=23;
TACCGTTCAGAAGAGGCGGCGGAGGGAACAGAGGAAGAC
>Beppu.type_C_5029;size=23;
TAGGGGAATGGTTGTCCGGGAAGTGAGACCGCCGCAGT
>Beppu.type_C_5030;size=23;
GAGATAAAAAATGAAAATCTCGAAGAGCTAAGCCGG
>Beppu.type_C_5031;size=23;
TTTATCGTCATGTTCATTGCTATTTCCGATCCCAGAA
>Beppu.type_C_5032;size=23;
ACAGCTTTAGAGTACCCGAAACTAACTTGACCCCTCAA
>Beppu.type_C_5033;size=23;
AAGTAATGCTAGGTCTTTTTCCATCCTCCCTACTTCT
>Beppu.type_C_5034;size=23;
AAGAGTCAGGGGTTCCAGGGAAATCTGACTTGGAAC
>Beppu.type_C_5035;size=23;
TTATTGCGGTTAATTCTAATTCTAGGGACTTTGAAT
>Beppu.type_C_5036;size=23;
ACACCAATAATTGCCGAAAGTTCAGCACAACATCAAAA
>Beppu.type_C_5037;size=23;
ACTATCCCTACTGCAACGCCATCTTTTCTTTCAAAATAT
>Beppu.type_C_5038;size=23;
TGACTATTCGGAAATCGATCACGGTCAAGGTGTTTTC
>Beppu.type_C_5039;size=23;
TGAATTCTATATTTTATTCTGGATCATACAGCTTG
>Beppu.type_C_5040;size=23;
ACTACCTCGTTCTGGCCCATAACAAAAAGGCTGCAAGGG
>Beppu.type_C_5041;size=23;
GAGATCTCCAGTGCGATCTTCATTGCCCTGTATAGAA
>Beppu.type_C_5042;size=23;
ACAAGGATCTACCTCTACAACGACCCTAGGAGGAAAG
>Beppu.type_C_5043;size=23;
CAATAAAAACCTCACCTTCACTTTTCACCTTCTCTT
>Beppu.type_C_5044;size=23;
AGTGAAAAACATCAGGACTGGATAGTCAGTACAATA
>Beppu.type_C_5045;size=23;
ACTGAGGAAGAGAAGCAGAAATGGAGGACTGAATAACA
>Beppu.type_C_5046;size=23;
CCGTAGCATATTGCGTAGCCAAAGACGGGTCCGC
>Beppu.type_C_5047;size=23;
ACCGCATGTCGGATCGCATGAAGTGAGTGAACCGAG
>Beppu.type_C_5048;size=23;
TGAAATCAGGGATCAATCTTCCCCACCTGAGATTCTG
>Beppu.type_C_5049;size=23;
CTGATAAGTACTGTGAAAGAAAGCCAGTTCGGTGCAGGAT
>Beppu.type_C_5050;size=23;
AAAAGATGGCCTTGTTAATCGCACGGGTGTTCCTAGC
>Beppu.type_C_5051;size=23;
CCAACAAGACTCCCGCGATAGACTGACCGTATTTCCT
>Beppu.type_C_5052;size=23;
TTTCACTCATCCCCATTTTCTGCTCACCCCTATTATA
>Beppu.type_C_5053;size=23;
CAAAATGGTATGAATGTACAATACTTTGCACAAGTA
>Beppu.type_C_5054;size=23;
CTGCTTTTCACCTTCACAAACGTCCCTAGCACTATCAA
>Beppu.type_C_5055;size=23;
CTCTGGATGTCGCTCCGAACAGCACGACAGGAGCGC
>Beppu.type_C_5056;size=23;
TTCAATCAGATCTGCTCCTGTTGGAAGATAGTCTACA
>Beppu.type_C_5057;size=23;
CCTATGAAGATAATGTACTATCTGCTCTCAAGAGAAC
>Beppu.type_C_5058;size=23;
AGACTCATCATAAACCTTTGTCCATCCGTCTTTTTC
>Beppu.type_C_5059;size=23;
ATGTAAATTCTATTTCATCTTCATCTTGAAAAAATTGA
>Beppu.type_C_5060;size=23;
CCTATCTTAGGAAGCTCCTCATCGAGGAGCAATCTCA
>Beppu.type_C_5061;size=23;
TGGTAGAACCGCCGGCACCGCCGGCGCCACCAGAAC
>Beppu.type_C_5062;size=23;
CTACAAGTCCAAAACTTGCAGTTATCGCCCGGTAGCTC
>Beppu.type_C_5063;size=23;
CCATAACTGGAATTAAGTAACAATTTCGAGATCTC
>Beppu.type_C_5064;size=23;
ACGAAGGTGAACAGGCATGATAGACACTAATATATTAGAA
>Beppu.type_C_5065;size=23;
TACGTTATAAGCTGTGCTTGTCGCTATTTCGAATTGA
>Beppu.type_C_5066;size=23;
CCACTCTTCTTAGTAGAGGGACTTAACACGTCCCTCAG
>Beppu.type_C_5067;size=23;
ATCTATATTTTATACACATTTCGGTTTTACTTCATACGT
>Beppu.type_C_5068;size=23;
CTGACGTCTCTACGAGAGTCATTATTAATTTGCCGAG
>Beppu.type_C_5069;size=23;
GCGGGTCAGTCTTTTCTAGGGCATTGCGAGATGCCCTAGG
>Beppu.type_C_5070;size=23;
AGGGAAGCGGTCAGGAATGTGTGGAACAGTCCAGAAGG
>Beppu.type_C_5071;size=23;
TCCCCTATGCGCACCAACCCCTTGCCTTCCTTCTTT
>Beppu.type_C_5072;size=23;
CATCTAGGACATGTAACGAGTGGATTTCTTGGTCTTCTG
>Beppu.type_C_5073;size=23;
TAGAAACGTTCCTAAAAAACGTTTCTCAAAGAGAAGG
>Beppu.type_C_5074;size=23;
CTCAAAACAGACAAGGCTGATAAATGTCTTCTGGAGCG
>Beppu.type_C_5075;size=23;
TTCAAGTCTTTCGTCTCTTTCTCTCCATGGTAGATCA
>Beppu.type_C_5076;size=23;
ATATGCAAGAGGTGGTGCCTCCCAGAAGGGAGGTGCTA
>Beppu.type_C_5077;size=23;
TGTCATTTCCGTTATAGCCTGTCCATGCCTCTAAAA
>Beppu.type_C_5078;size=23;
TTCATACATCATCAGATGAACAACAAGAGTAAATAC
>Beppu.type_C_5079;size=23;
CTCTTTCGCCTAAAGCGAAGCCTACCGCCCCGCCA
>Beppu.type_C_5080;size=23;
ACGTTCTCTAGGGGTACTACGCTGATATCACTCTCTGC
>Beppu.type_C_5081;size=23;
AACGAATATGAAAATTGGCTACTTGATAGATTACAG
>Beppu.type_C_5082;size=23;
TGTTGTTACTATTTTGGATTGGATGAAGAATCCATTAT
>Beppu.type_C_5083;size=23;
ACTCGTTTATGAAATTTTGTATTTGTCGTTCTAATTCTT
>Beppu.type_C_5084;size=23;
TCTTCATAAACTTGGTCTCTCCATCATGCACTGGTTCA
>Beppu.type_C_5085;size=23;
AACGGAAACGTGGAAAGGTGAAAGTTCAGAAATTCT
>Beppu.type_C_5086;size=23;
CACGTGTAAAGCCCTCTACCTGTCTGAGGAGATTTAGCGG
>Beppu.type_C_5087;size=23;
CGACAGAGGCTTTAGATGGTGGTAACGGGGCTACAGT
>Beppu.type_C_5088;size=23;
TTTTAGCTGTTGTAAATAGCTTTGTGCAGTTCCCAAATC
>Beppu.type_C_5089;size=23;
GAGAGCTTTTGGAACTACACGGTAAACCGGGGAGT
>Beppu.type_C_5090;size=23;
TTTTTTCTGATTTGATATCACTTATTTTTTTGTTCAGAT
>Beppu.type_C_5091;size=23;
ACCACTTATAAATTTTCAGGGACATAATAAAAAAATGA
>Beppu.type_C_5092;size=23;
TCATACTTCACCAAAACATCTAGTTCCATGCTAAAC
>Beppu.type_C_5093;size=23;
CTGCTACTCCTCCCCAACGTCTCCTTATATATTCTT
>Beppu.type_C_5094;size=23;
CTTGATTCTAGCCACTTGGATCACCTAATTTTTCTAA
>Beppu.type_C_5095;size=23;
TCGTCGGCAGCGGTCAGATGTGTATAAG
>Beppu.type_C_5096;size=23;
TGTATTCTGGTGGATGAGTGTCAAAAATCCAGAGTTT
>Beppu.type_C_5097;size=23;
CAAAAATATTTACAGATCACGCAAAACGAAACTA
>Beppu.type_C_5098;size=22;
CCACCCGAACCGACTAGCATGAACGCTTTTCTGAACT
>Beppu.type_C_5099;size=22;
TTTCAACTTATCCGGCGATACTGGGCCGATGTAATC
>Beppu.type_C_5100;size=22;
TTAACTAGCATTGCTATTTCTATTCAATGGCATACA
>Beppu.type_C_5101;size=22;
TCACGATTTTTAAGAATAAACCCCTGACACAGTAGG
>Beppu.type_C_5102;size=22;
GCCAACACAACAAACAAGTTGTCTCTCTTGACTGCAAA
>Beppu.type_C_5103;size=22;
CTTTGTCTTTCCCCTTAACCATGCCCATGGCGTTCTTT
>Beppu.type_C_5104;size=22;
CCAGACTGGGAAGATCTCTTTAACTCCATTTTTTTGAT
>Beppu.type_C_5105;size=22;
TTATCAAGTTCTTCTTCATCCACAACTTTGGCATCTT
>Beppu.type_C_5106;size=22;
CCAGCGCCAGCGCCACTAGATCCTCCAGATCCTCCA
>Beppu.type_C_5107;size=22;
CTTCCTTCTTCCCGTTACCATAGCGGGAATAAGAAAC
>Beppu.type_C_5108;size=22;
GACTTGGGTCTTGACTTTCATACTTTTTCGCCTATA
>Beppu.type_C_5109;size=22;
TATGTGAAGATTAACAGCATGCCGCTGTTTGGATTCA
>Beppu.type_C_5110;size=22;
CGTGATGTAACATGACTGACGAGAAAGACGTTGATATC
>Beppu.type_C_5111;size=22;
CGTTATCGAACGTCACAATGTGGGACTTGTAGAACC
>Beppu.type_C_5112;size=22;
TGATGAAGTAAAGTTCAGTGTGACGTATGGAAGCGGG
>Beppu.type_C_5113;size=22;
ACGATCCATACAGACTGAGAGCAGATATTCAACGTTT
>Beppu.type_C_5114;size=22;
TCAGAGAAAAAGCCATTTGTGGGGCAGAGATAAAGT
>Beppu.type_C_5115;size=22;
GGACAAGCTGAATTTAACTTACAGAACGGGACAACTA
>Beppu.type_C_5116;size=22;
TACCTTGGCTGAACAAGGCCAGGTATGAGGAATGCAT
>Beppu.type_C_5117;size=22;
CTGCAGCTCTCTATTTTCTTCAATAATCTGATTAATGG
>Beppu.type_C_5118;size=22;
ATTATGACGAGTACAAGAAATGGCTGAAAAGACTAG
>Beppu.type_C_5119;size=22;
AATCAACCCCCACGTTGGTCATGGTATAACCTCTTTT
>Beppu.type_C_5120;size=22;
AGAATATGACTTTACCAGTTATTGAAAATGGAAAATTTG
>Beppu.type_C_5121;size=22;
CCACAATCATATGTAATTCCCGCAAACGGGTACCTAA
>Beppu.type_C_5122;size=22;
TCGCCGAACATTTCGATTTACTAAAAAGTAGGTATGG
>Beppu.type_C_5123;size=22;
AGTGTCAGTGAAGCTGCAATACTGAAGGACAGACTA
>Beppu.type_C_5124;size=22;
ACAATAATTCCTCTAACTTCCAAAAAGTCTATTTGA
>Beppu.type_C_5125;size=22;
TAGTTTTTCCAGCTCCAGAAAAGCCTGAAACAATAATG
>Beppu.type_C_5126;size=22;
TTCACGTCATCCCTGGTAAAGGTGACGGTGGCATC
>Beppu.type_C_5127;size=22;
ATTTTGGTGGTGGTGGTGCAGCCGTTATGGCCCTAGTGT
>Beppu.type_C_5128;size=22;
TTCCTATAGTCTCTTTGATCTAGAAAGTCTAGGACTT
>Beppu.type_C_5129;size=22;
CTCGTGAATGCTTGAAGAAACTGAGTCTCAAGTGATGC
>Beppu.type_C_5130;size=22;
TCTAAATCAAGAACAATTTCGTCACTCATTTTTATT
>Beppu.type_C_5131;size=22;
AGGTCGAAGACGGTAAGTTGTTCGCTGTACTGAGCAG
>Beppu.type_C_5132;size=22;
AGGCAATTGTTCTTCATCTGCCAGAAAATCCAAAATT
>Beppu.type_C_5133;size=22;
TTTAACCAATTAAGCAACGATCTACCTTCATTACAG
>Beppu.type_C_5134;size=22;
ATGTAAGTAGGCTAATGGTGACGGGATCCAACGATGA
>Beppu.type_C_5135;size=22;
GAGTTAGTTAAACTTTTAACATGTCAAAGTTGAAGA
>Beppu.type_C_5136;size=22;
TATAATATAGTATCGTATGACATGCAGTAGGGCCGAA
>Beppu.type_C_5137;size=22;
TCTAGGCTTAGCTCGTTCAGTGTACCCATCACCGATGTCTC
>Beppu.type_C_5138;size=22;
AGTTCTATTATAAAATCAAATTTTCCACCATATTCAA
>Beppu.type_C_5139;size=22;
CCGGCAGCTATGAACGCATTCAGGATAGTGCTAGCAG
>Beppu.type_C_5140;size=22;
GATCTGATAAGGGATATATCAACATGTGTGAACAGTCA
>Beppu.type_C_5141;size=22;
ATACCACCCTTCTCCTGGCCTGCGGTACACCGTAGT
>Beppu.type_C_5142;size=22;
CAGATGAGTACCTAGCTAGAAAGATGGAAGAGATGGG
>Beppu.type_C_5143;size=22;
TCATTGCCCGGGAATTTCCCTAGCCATCGCCCAAACTGACG
>Beppu.type_C_5144;size=22;
AAAATCGTGATAAAGTTTATAAATATGAATCAGAAAG
>Beppu.type_C_5145;size=22;
CCTTAATCTCGTCTTTGGTGAGAACTTTCCCTTCCTC
>Beppu.type_C_5146;size=22;
ATACTTCTCGCTGATTCACCTTGGTGATCCAAGACA
>Beppu.type_C_5147;size=22;
TACCAATAGTAACCTGAAAGTGATTCATTTGCAACAA
>Beppu.type_C_5148;size=22;
ATATCAGGCCTAGGAGGAATAGGCCAGGGAATACAAAA
>Beppu.type_C_5149;size=22;
GTATATAACGGTAACAAGGTCATCTACGACGCAAGCG
>Beppu.type_C_5150;size=22;
AAATCGCTAGTGTTATCTGTCCTATATTTCCCGTGC
>Beppu.type_C_5151;size=22;
CGTTTCTCCAGGTTCGTGATGAGATCCTTAGCCCTA
>Beppu.type_C_5152;size=22;
ACGGGACAGTCCTTGACATGGTTCATCACCGTTTCCAA
>Beppu.type_C_5153;size=22;
AATAAAAGGTATAACTCGTCACCATAGTAACTGTATTC
>Beppu.type_C_5154;size=22;
CTCTCATAGCTCCTAATTTTATCATTATCGGTTTCTCGA
>Beppu.type_C_5155;size=22;
CAATTGGTCCCCGTTAAGAGGAGTGAAATGGTGAAGA
>Beppu.type_C_5156;size=22;
CTAAGATTGGTTGAGAAAAAAGATACACAATCAAAA
>Beppu.type_C_5157;size=22;
AGTGAAGTGAACTAAATGGCAGCAGCTAACGAGATATGT
>Beppu.type_C_5158;size=22;
CATTGGCATTTCCATAGAAGCCTGGAACACCTACTA
>Beppu.type_C_5159;size=22;
TTTTTTTCCCCGAGGTCAAATTCATTGAAGTAATTAAAG
>Beppu.type_C_5160;size=22;
AAAAAGAACATCCCTGTCAAAGACAAAAAAGACGGCA
>Beppu.type_C_5161;size=22;
TCGGAAACTTTAACTGTTCCCACTTAGAATGGGTG
>Beppu.type_C_5162;size=22;
TAGAAGTTCACTATACTGGAATTCATGCCATAGCTCA
>Beppu.type_C_5163;size=22;
TGATAGTGTGCCTTTACTGGTTTTCCAGTCCTGAATGAGA
>Beppu.type_C_5164;size=22;
ACTTTTAACGCCTAACGTATTTTTGAGAACGTTTTATT
>Beppu.type_C_5165;size=22;
CCTGATACCGTTCCCGGAACCTTGGGAGGAGTTGTACC
>Beppu.type_C_5166;size=22;
CGGACTCCAACTAACCCTCATTCTATCACCTGTAATG
>Beppu.type_C_5167;size=22;
CAATGTAATTTATTGTGTACAATTTAGACATACCA
>Beppu.type_C_5168;size=22;
TAAAAGTGACATTTGGATCTGCTCAAAGCGTTGTCA
>Beppu.type_C_5169;size=22;
TATTTAATGTACCATGCCTTGGCTCCCGCGGGCATTG
>Beppu.type_C_5170;size=22;
TTGCCCCTGGTCCCTATGGAGCCTTACTCAGTATAGG
>Beppu.type_C_5171;size=22;
TTGGTGATCGTACCCTCTTCCTTGATTTCGTTAATCA
>Beppu.type_C_5172;size=22;
TACGAATTGAGGACTTTCGAACTTTCTCATCTTTCTCT
>Beppu.type_C_5173;size=22;
AGAGGGAAAGCGGTAGTATCTTTCAGAATAAAGGGA
>Beppu.type_C_5174;size=22;
GTTTACTCCCCATACTCCATTGATGAGATGGAGAAA
>Beppu.type_C_5175;size=22;
GACAACTACGATGAAGACTAGTTTTTCTTTCGTCTGT
>Beppu.type_C_5176;size=21;
AGATCGTCGATACAAGGGAACCCTCATCGATCGGGT
>Beppu.type_C_5177;size=21;
ATTTCAATGTAATCGAATTCGTCGCTTGGATTTATC
>Beppu.type_C_5178;size=21;
ACATATCACCTCGGGCGTCAAACAGGTCAGCTCATTCG
>Beppu.type_C_5179;size=21;
AAATAAGCAGATGCAACAGATAGATATAGGCGTGACAATAG
>Beppu.type_C_5180;size=21;
GATATACATGAAAAAAGTCAAAGAATATTTAACGAAGTTTGT
>Beppu.type_C_5181;size=21;
ACGATAAAAAGTAATGGGCAGGTATCGCAACACCTAT
>Beppu.type_C_5182;size=21;
TGTTCTGAACCATAGTGGCTGGAAATCTCGCTAGATC
>Beppu.type_C_5183;size=21;
TCTTCAATGAGAATGAAGATGCTGACGATATCTTGAGT
>Beppu.type_C_5184;size=21;
CTGCAGAAGTTTCTCCTAGTTTTTCCAGGGCGTCCAT
>Beppu.type_C_5185;size=21;
CGTCTCAGGTTCCACAACATATTACGGTGGAGGAGGAG
>Beppu.type_C_5186;size=21;
TCTGATAGTGGTGAACTAAATGAGCGTTAGACTGAATTA
>Beppu.type_C_5187;size=21;
AAAGATGGGTCTGTCCTCATGTCCCATGAAAAGGCGA
>Beppu.type_C_5188;size=21;
ACGCAACCACCCACCCAACCTAATAACGACCTACTCATAT
>Beppu.type_C_5189;size=21;
TTGGATCGGTGTGTAGTAGTCTGGTGAGAAGAACCTGT
>Beppu.type_C_5190;size=21;
TCTTCTCTATCCCCAGAACCATCAGCTCTGGAGTAGG
>Beppu.type_C_5191;size=21;
ACTCCCCAGTTTACTGAGAAAAAATGAAATGACTTAA
>Beppu.type_C_5192;size=21;
CTCTCATCGTACCCCCCCTATTTTAGCGCCATTAGG
>Beppu.type_C_5193;size=21;
ATAACCGAAGTGATGAAGCAAGGAAATACTATGGTGGT
>Beppu.type_C_5194;size=21;
ACGACAATAAGGGAGGATATAGCAAGGAAATGGCTA
>Beppu.type_C_5195;size=21;
ACTCTTGCTCTAATCCTTTCAATTTTATTGGCATACTCA
>Beppu.type_C_5196;size=21;
CATTCTGAATGGAGACTGAATCGCCTGAATTTACGTGAA
>Beppu.type_C_5197;size=21;
TAGAAGTGCTGAACGCCCTAATTCAAAACGACGAAAA
>Beppu.type_C_5198;size=21;
GATGAGTCTTATGGCTGTTTTGAAAGGAGATTAAAA
>Beppu.type_C_5199;size=21;
GATCCTTAGGGGGTCTGTAGTGATTCTTAGAGGGTTTGAAATGATCCTTAGAGG
>Beppu.type_C_5200;size=21;
TCTCAGAATATGGTAGTGATTGATAATAATGATTG
>Beppu.type_C_5201;size=21;
ACCTCGACTACCACGCCTCAGAGCGTCCTAGCGACAT
>Beppu.type_C_5202;size=21;
TAATCATGTCTTGTTGTTATGCCATAACAATCACTAAG
>Beppu.type_C_5203;size=21;
ACATTCATATGATCGATGGAGACAGAATTCCCTTACACA
>Beppu.type_C_5204;size=21;
AGTAATGCTCAACGTAATGACGGATATAGAAATACATC
>Beppu.type_C_5205;size=21;
CGGGGCGATGCCAAGTTCTCTAGCCCTTCGTTCACCG
>Beppu.type_C_5206;size=21;
GTGAGGGGAAAAATGGCATATGAGCCAGATGTAAA
>Beppu.type_C_5207;size=21;
CGGGGAGGTGGAACATAGACGAAGTAGAGTATGTCC
>Beppu.type_C_5208;size=21;
AATAATGGCGCGATAATCGTCGTTAAGGACGGTAAAG
>Beppu.type_C_5209;size=21;
TAATCAATGGCTGAGGTTACCACCTCGATATAGAAT
>Beppu.type_C_5210;size=21;
GCCGCGTCGTCGATTCTTTTCGATTCTTCCTTTGTTA
>Beppu.type_C_5211;size=21;
CAATAAAATTCCAAACATATATTGGACTTGTGTTATT
>Beppu.type_C_5212;size=21;
CTAAAAGATTCTTCACAGTCTCAGTTTACTACAAAGAG
>Beppu.type_C_5213;size=21;
AATATTCCATCTCTTGGAACTCCTTCTATACATCTT
>Beppu.type_C_5214;size=21;
CGTGGTCTTCAACTAGTATACAGTTTGCGGGTTCT
>Beppu.type_C_5215;size=21;
ACACATGACCACACGCAACTTTTTTGCGTGAATATGGT
>Beppu.type_C_5216;size=21;
TCACTCCCTCCTGAAACTGTATGTGACGTTATATCTCC
>Beppu.type_C_5217;size=21;
CTTGGCTGATATGCATATGTCTGTTGTAACGTAATCT
>Beppu.type_C_5218;size=21;
TACTTAGGGAGTGGTAGGTTGATTGCATTCGCAGCATG
>Beppu.type_C_5219;size=21;
TTTTTAATAACATTGGACAAGTAGACGAGAAACTAAT
>Beppu.type_C_5220;size=21;
GACCCAGAGTTCCATTTGAACCCTAATTGTTTCAATG
>Beppu.type_C_5221;size=21;
GTTGAAGCACCAAGTTCTAAGTCGTTACAAAAGCATCTGT
>Beppu.type_C_5222;size=21;
CTCACCTCTATTAATTTTCATTGACCTCAATACGT
>Beppu.type_C_5223;size=21;
CACTTCTTTCTTTGATATCTCTCGTTCCTTTGCAAA
>Beppu.type_C_5224;size=21;
GGTTATCTTCAACAATCTCGACACGTATTTTATGTT
>Beppu.type_C_5225;size=21;
AGAAAAATGCCTTCAAATCGTTCCCGGCAGCAGTGAAG
>Beppu.type_C_5226;size=21;
GATCCTTAGAGGGTCCGTAGTGATCCTTAGAGGGTCTGAAATGATCCTTAGAGG
>Beppu.type_C_5227;size=21;
CATTCATTATTTTGCTCAATCTTAGACACCTC
>Beppu.type_C_5228;size=21;
TAGATAGATCCAGAAAAAACCAAGTTCTCATCATGGT
>Beppu.type_C_5229;size=21;
ACTATAGCGGGACTTTCGACTATTATAATGAAGACGT
>Beppu.type_C_5230;size=21;
CCAATGGAACAACTAATCCTGTACCCGTCTCGGTT
>Beppu.type_C_5231;size=21;
CCCTATACTGATTGACCATCATTCTGGTCTCCTTCACT
>Beppu.type_C_5232;size=21;
TATCTTCCTTTATTGCAGATTTTTCGGTTGTTTCAGG
>Beppu.type_C_5233;size=21;
AGAATCATAAGATACATGATATTGAAGGAATTAGC
>Beppu.type_C_5234;size=21;
GAGGTCAGAGGAACCTAATTGAGGAACCTAATTACAG
>Beppu.type_C_5235;size=21;
AAAAAAGGAAGGATGGGATATTGGCGTTCGGGGTGAAA
>Beppu.type_C_5236;size=21;
ATCCCGAGACAACAAACATTATGGAATTTGTAGGAG
>Beppu.type_C_5237;size=21;
GTAGCATTCATGTCTATCCCGGCTGCAACGTACATAG
>Beppu.type_C_5238;size=21;
GCATTTTGTGGAGTATTTAAACTTTCAGCTATATTATA
>Beppu.type_C_5239;size=21;
TATGATTCAAAAATGCCTCTGCTAGTATTTTATTCTGT
>Beppu.type_C_5240;size=21;
CAAATGTAGTTTCTATTTTGGTGAATCCTGAAGTGAT
>Beppu.type_C_5241;size=21;
TAAATTCTGCCTGATCAAGACGTCATATGTATTTGC
>Beppu.type_C_5242;size=21;
AAAGTAACATTCAGTTCAGTCCAAGATGTGAACATATC
>Beppu.type_C_5243;size=21;
GCTGACGTAGCGAGATATATCAATTCTAGGACAATGA
>Beppu.type_C_5244;size=21;
GTTTCGGCCACCCCAGTGATGGGCAGCGAGAACTCAA
>Beppu.type_C_5245;size=21;
GCGTATCAAGTTTTTCGTTCATGTTTCATTAGGCTATA
>Beppu.type_C_5246;size=21;
GTTTCTAGAATTAGCGTTGTCCCTTTTTTTATGTAA
>Beppu.type_C_5247;size=21;
TGAAATGGCATACTTCCTCTTCCTCGTCGTTGTTTT
>Beppu.type_C_5248;size=21;
CGCAAAATGGCAACTTCTTTCAATTCGTTGGCTCGA
>Beppu.type_C_5249;size=21;
CCTAATGATAATAAAGTAGGTTGTTGTGCGTACAAA
>Beppu.type_C_5250;size=21;
TATAGGCTCGGCGGAGAAACTAACGCAAGAAAATTAA
>Beppu.type_C_5251;size=21;
TTAGCTAGGGCCCAACTCAATCTAGAAAGAATCCCGG
>Beppu.type_C_5252;size=21;
TCATGCGAACTGGAGAATATAAATATAGACTCAAAAAG
>Beppu.type_C_5253;size=21;
ATGCACCAAAAGCCGGTTTCAAATTTCTAGGTGATC
>Beppu.type_C_5254;size=21;
TACGCCATATTGGAATTTGCGGTGGATTTCTCCCGGCTA
>Beppu.type_C_5255;size=21;
GTTAGGCCCCCTTTTGATAGTGATTATTTGAGGGAAA
>Beppu.type_C_5256;size=21;
ACCCACCGCCCGCTAGTCCCGCCCCTATTCCGATTTTCTT
>Beppu.type_C_5257;size=21;
CTGCAATGCTTAACCCAATCCTCAAATATGTCGAAGA
>Beppu.type_C_5258;size=21;
ACGAAAGTTTGTTACTCGCAAAACTGTTGAGCGGTGTATATG
>Beppu.type_C_5259;size=21;
GCCCTAGGAAGTCCGATTATTGAACTTCCTGATTGAG
>Beppu.type_C_5260;size=21;
TTTCTAAGGGACCATAATTAAGCGTCGGAGTTGGTATA
>Beppu.type_C_5261;size=21;
AAAATCGTCAGGAAGATGGGGAAAAGTGCGTCCAG
>Beppu.type_C_5262;size=21;
TCTCGGCAGCAGTTAGGAGAAAATTGGAAATTTACTA
>Beppu.type_C_5263;size=20;
ACAGACGGAAAGCTTAGCGTAGAAGTCAGTGATATAGCA
>Beppu.type_C_5264;size=20;
GTGTGCTGATCGTAAGTCTCGTACGTAATTGTTGCATTCA
>Beppu.type_C_5265;size=20;
TGGGACGGGAAAATAAAAGTAAATGAAAAGGGGGAAATA
>Beppu.type_C_5266;size=20;
GCCAAGATTATCTATGGCAAAATTGATAGGAGTACGT
>Beppu.type_C_5267;size=20;
ATTCAGGTCATAATAGAAATTCCAAAAGCTGATAAAGT
>Beppu.type_C_5268;size=20;
TGATTTACGTAGTTTCTTTGCATCATATATGATAAAA
>Beppu.type_C_5269;size=20;
TATAATGGAAAAATACGATGGTGTAGGAGGGTCATTCA
>Beppu.type_C_5270;size=20;
CCCCAAGTAGTCCATCTCCATCATCTCCAAGCTCTCCT
>Beppu.type_C_5271;size=20;
TACTCTATAATGTCAACTTTGAAAAGATCGTTTTCTG
>Beppu.type_C_5272;size=20;
TTGTTCTGCCTCCTATCGGCAAGAACGGACTACCTCCG
>Beppu.type_C_5273;size=20;
ACTGAAGATAAGGAGAAATTCGAGATCCTATTAAAAA
>Beppu.type_C_5274;size=20;
ACTGTGACTCACAAAATTAGGTCTGTGGCATGCTTTA
>Beppu.type_C_5275;size=20;
GAACCCTTGACGATCCCTAAGATCTTGGAGGGGATATT
>Beppu.type_C_5276;size=20;
ACCCTGAGAGTTTCGTAAAAGGGTTAATGAATAATTGG
>Beppu.type_C_5277;size=20;
CAATATTATCAAAAGATACTACTCCAGCTATATTGAA
>Beppu.type_C_5278;size=20;
ACTCAAGGTCAAATCGGATTTTGTTTCGCTATCAGGTTC
>Beppu.type_C_5279;size=20;
TTTTTCGAGCTTCTCTTATTCTGCCACTTCGTAAATT
>Beppu.type_C_5280;size=20;
ATTTTGTGAGTCAAAACATGACTCAAAACCCACAAGA
>Beppu.type_C_5281;size=20;
GTATATGCATATAAGAATTCCATATATTACGACCCC
>Beppu.type_C_5282;size=20;
TTTTCAAGGACACTACAACAGACGTACGCCTACAGT
>Beppu.type_C_5283;size=20;
AGGGAGTTGGAGGCCGACGAGTCATGAGAGTAATCA
>Beppu.type_C_5284;size=20;
AAGAACTGTGTGGTGATGAATGCGAAAGACTAGAAGAGG
>Beppu.type_C_5285;size=20;
ACAGGAGGATAAGCGTGGCAACAAGAATATTCCGGTTTGTTG
>Beppu.type_C_5286;size=20;
GTTCTCTCCACGAGATCAAAATATCGAAGCAGTTCCA
>Beppu.type_C_5287;size=20;
CTGAAACTCGAGGCTACTTTTCAGATCAGAAAAGATGAG
>Beppu.type_C_5288;size=20;
TAAAGAAGATATTCGATGACCTCAAAAGAGTCATGGA
>Beppu.type_C_5289;size=20;
GTATTTCTTTCACGCTGCTATAGAAGAAAATATGATT
>Beppu.type_C_5290;size=20;
TAGCTATTGCAACCTTAAACTGACCATAGGAACCC
>Beppu.type_C_5291;size=20;
ACCTCCTTCAGGACGATGGGGCCCAACCTCATCCTTCT
>Beppu.type_C_5292;size=20;
CCTGACCTTTTACCCTCTTCGAGATTGAATATGTA
>Beppu.type_C_5293;size=20;
AAAGATATGGTTCACGAATGAGCTTACTTGTTCCACG
>Beppu.type_C_5294;size=20;
ATGATTCTCCTTCAACCACCGTTTTAATGCCCCTCTAT
>Beppu.type_C_5295;size=20;
ATGATCCTCCGTACGGTTGTATGAGGAACAAACCCGT
>Beppu.type_C_5296;size=20;
TCCCTATCGATGGGACAAAAATATGTAGTTTCTATT
>Beppu.type_C_5297;size=20;
ACGTGAATATGCCATGGAGAAAAAAGAGGTAATGGAAAAAAT
>Beppu.type_C_5298;size=20;
TCTGCCACGACCTCGACATTTGCTATCACTGGATTTGA
>Beppu.type_C_5299;size=20;
GAGTGATCACATATGCACCTTTTCCGTACGAGGTTAC
>Beppu.type_C_5300;size=20;
TTCCTGTTGCGGGATCTAAAGCCCACGTCGAGGGTTT
>Beppu.type_C_5301;size=20;
GCGTTAGAAGTATATAGCTCTCAGCCTTCATTTACAG
>Beppu.type_C_5302;size=20;
ACACAGGATCGAATAAGATGCAGAAGAGAGAGCGG
>Beppu.type_C_5303;size=20;
TCTTCAAAAGTGCCTTGGCTAAAAGTTCGAGTTCCTC
>Beppu.type_C_5304;size=20;
ACTCCTTATTGCCCTCCCCATAGTTTGTTTCACCTTG
>Beppu.type_C_5305;size=20;
AGGGCAAGGCTTCTAGGAGTATTGTTTGTAGAACATAT
>Beppu.type_C_5306;size=20;
CAAAATCTGCAAGCTGTTTCTGGTCTGTTGCTAGCT
>Beppu.type_C_5307;size=20;
TCCCCCGAGCGTTCTAAGAGTGAAAGGAAGGGTCAGGGA
>Beppu.type_C_5308;size=20;
TTCCCTTTAGGGAGTGGGATATTGTACTTACGTGAA
>Beppu.type_C_5309;size=20;
CTGCTTCTTCATAAGTCACTTTTATACCCTTTGTATA
>Beppu.type_C_5310;size=20;
TGTTTTTCAAGCAAAAAAAACTATCTAGCTCCCCGC
>Beppu.type_C_5311;size=20;
AAGTCAAGCTGATAGCTCTTGACTTGGCGAGAACTC
>Beppu.type_C_5312;size=20;
GAGAATTTCCCATTGCAATACATCACGGTTCAACCCG
>Beppu.type_C_5313;size=20;
TGACAAACACGTCCAAAAACCTCCTTCTTCGATACT
>Beppu.type_C_5314;size=20;
ATGAATTCTGTTCGCAATTCGAAGGAGAGAAGAGGGA
>Beppu.type_C_5315;size=20;
ATGAAATGACATGTACATATGTAGTGTATTTCTGAGT
>Beppu.type_C_5316;size=20;
TGCAAATCTAACGTATGATTTTGCGATACTATACCTTAAC
>Beppu.type_C_5317;size=20;
AACTCCACTCGAACGGATTTTTTATTTCATATCCATT
>Beppu.type_C_5318;size=20;
CCATATCAACCTGAGCCACTATCACATTAGTACCTAT
>Beppu.type_C_5319;size=20;
TCTCAGACTATCAAATATATCGATAGAAATAGCAGA
>Beppu.type_C_5320;size=20;
CTTCTCCTCCCTGTCCACCCTCTGCAGTTATCTGAAA
>Beppu.type_C_5321;size=20;
AAAAGCGCATTTGTCGATGAAACTGAGAACCCATTACG
>Beppu.type_C_5322;size=20;
TTGCCCTTTGTATCCACTTCCTAGCCATTTCCGTCA
>Beppu.type_C_5323;size=20;
CCGAAGACGGTCATCCCAAACAATATGTTCTAAAAGAC
>Beppu.type_C_5324;size=20;
ATAACTATATTTCTCGTTTCCGAGATATTTTTGTTC
>Beppu.type_C_5325;size=20;
ACAATTGCAAGGCGGAGATAGATGTAACTGGAGAAATTG
>Beppu.type_C_5326;size=20;
AGCTGGTAGAGAACCAAGGCTATCTCATACTGGAAAA
>Beppu.type_C_5327;size=20;
CAAACCTACGCGGTGCCAGTGTAACCAGAGTAACGACCCCAC
>Beppu.type_C_5328;size=20;
GCGACGTTATCCAATGTGATAAGGACAACCTATCATAC
>Beppu.type_C_5329;size=20;
TTGGTGGGCTGACCAAAGGAATGAGGCCCATCAAACCCC
>Beppu.type_C_5330;size=20;
TATCTCAGGGGACAGGGGATCACAGTAGAGGATTTCA
>Beppu.type_C_5331;size=20;
TTGGGTGGGGTGGTTGTAGTCTGTGTGGTCGTGCTTG
>Beppu.type_C_5332;size=20;
TACAAAAAAGAACGGGGGAGTACAAGTCAAAACTAAAA
>Beppu.type_C_5333;size=20;
TCCTGTCACCCTCTCCATTCTTTCTTTCCTCTCTCTCA
>Beppu.type_C_5334;size=20;
AAAAAACCGGGGATAAACATGAGTCTCCAAATGAGT
>Beppu.type_C_5335;size=20;
TAGTAATATTGAGCTGATATGTCCCGGCTGTGCTCGAGGA
>Beppu.type_C_5336;size=20;
GCGACTTCCTTGGGGTTTAAGGCATAAGTCTCTTCTTT
>Beppu.type_C_5337;size=20;
GAAATTGAAGACCCAACACAGATACCAGTAGAAAAAG
>Beppu.type_C_5338;size=20;
AGGGGAGAGATGACGAGTACGACCTTTTAGTGTCTACGT
>Beppu.type_C_5339;size=20;
CTCAGGTCTTCTAGGGACCTGATCTCGGATATCTTCT
>Beppu.type_C_5340;size=20;
ACAAGTTAGTGAACAACGGAGATACCGTCCAGAAATTTTA
>Beppu.type_C_5341;size=20;
GTAAAAGAGTTTGAGAGTAAGAAAAGTAGGGTTTTGAAG
>Beppu.type_C_5342;size=20;
TCCACTAGAACTTTCTAAGTATAAACCGTCGTTTATAC
>Beppu.type_C_5343;size=20;
TCCTCTTTCCTCAATTATCATCTCCCTCGCCTTCTC
>Beppu.type_C_5344;size=20;
ACTGTAACGGAGTATTCGTACTCTGTGAAATAGGAA
>Beppu.type_C_5345;size=20;
CCTCATCTGAAGTCTGATTGCCAACATTAGATGAAAA
>Beppu.type_C_5346;size=19;
TCATTCATGTTTCATTAGGCTATAGTCCCCACTCCTT
>Beppu.type_C_5347;size=19;
ACCTTTTCCTTTGCTGCTATACTATCTATGATATCCAA
>Beppu.type_C_5348;size=19;
CAAACAACGATAGATCTGGCATTGGTGCATCATAAAT
>Beppu.type_C_5349;size=19;
AAGTTGCAAAGGGACATAATGTATTAGGGCGTGTGTT
>Beppu.type_C_5350;size=19;
AAGATTTCTCCCAATATAGAATTTAGGGCGATGAAG
>Beppu.type_C_5351;size=19;
CCACTGAACCAGTGGTAGGTAATGGATCGGCTAGCTCTG
>Beppu.type_C_5352;size=19;
GTTTCAGTCATCCCTCACTCCTCCTCTTCCAAATCAT
>Beppu.type_C_5353;size=19;
TCCGAACCCAACTTTTCCCTGACTTTGGCCAAAGCGTT
>Beppu.type_C_5354;size=19;
GTCATGTGAAAGGCATAGATGGAAGTTTTCGCTCCCC
>Beppu.type_C_5355;size=19;
CTCCTATTCTTTTGGAAAATCGCCTCTTCTATCTCGG
>Beppu.type_C_5356;size=19;
CGTATCCCGTGTCGGGGTATATCCCGAATTCGTGAA
>Beppu.type_C_5357;size=19;
CGAAAGATGGACATCCCAAACAATATGTCCTAAAAGAT
>Beppu.type_C_5358;size=19;
AAGGTGGCTAGAAATGAAAGTTAAGCTTGAATTATA
>Beppu.type_C_5359;size=19;
CTCATTGCATCTACGGCAGTAGTGAAACTCTCGTTT
>Beppu.type_C_5360;size=19;
TATTACTTCCCGGCCCGAAAAATCTGATGAATTTCGG
>Beppu.type_C_5361;size=19;
ATACAATTCACGGCTCCCGTTGATGAAGGTAATTCGGGA
>Beppu.type_C_5362;size=19;
AGCTAAGGGAGTGTGAGAAGATGAAGAGGATAAAAAG
>Beppu.type_C_5363;size=19;
TTTCTGGTTTTTCTAGTTTTAGTAGGTTTTGGATTTAT
>Beppu.type_C_5364;size=19;
GACATTTCTCCCGATTAAAAAAATGAAAAAATTGACTTGA
>Beppu.type_C_5365;size=19;
TCCACAAGGCCTGTTTCGATAAGATAACGTAATATGAA
>Beppu.type_C_5366;size=19;
CAGTTTCGGGTACACCAGGAGGAACGGAGACGGTGT
>Beppu.type_C_5367;size=19;
AAGATCCCCTGGGGACTGGTTTAGACCTCTGGTGCG
>Beppu.type_C_5368;size=19;
TTTCCTACCCCGTCTTTTATTTGAAACTTTCCTGGATT
>Beppu.type_C_5369;size=19;
AAAGTGCGTGAACGAGTTCGTTTTTTCTCGGTCAGGAGAAAATACATAGGAGTAAGCAGG
>Beppu.type_C_5370;size=19;
TAGTTTCTCTACTTTCTAGAAACATATCCAGGGCAA
>Beppu.type_C_5371;size=19;
ACGTATACACGAGGATTAGGAACGTCTTGTTTGCAGTTTGGA
>Beppu.type_C_5372;size=19;
ATCGGCATATCTCTTTATCTGCTCGAATTTTGAGT
>Beppu.type_C_5373;size=19;
TGATAATGACCCGGTGACCGTACATCTTCTCGTATGT
>Beppu.type_C_5374;size=19;
ATCGACTTTACTATATCATTAGATACACTACCAAAAG
>Beppu.type_C_5375;size=19;
ACAACACTCCCAGTTTGGATACGGAGACAAGCGGGAATACGA
>Beppu.type_C_5376;size=19;
GCTCCTTGTATAGACCGATGGCAAAACCGAGGATACC
>Beppu.type_C_5377;size=19;
AATAGATAATCCAATTTGAAAAGTAGTTCTCTTTTAGCA
>Beppu.type_C_5378;size=19;
ACAAGAAATTCTAGTTGTAATAAGATGAAATAGAGA
>Beppu.type_C_5379;size=19;
CAAACCTATTTTTCTTCATACTCCATAGTAAGTTGTGA
>Beppu.type_C_5380;size=19;
TTTTTATATTTTTCATTTTTTGGGTGGACACGAACT
>Beppu.type_C_5381;size=19;
CAGGGTCTCCAAATCCTACAATAGTGCGATATTTGC
>Beppu.type_C_5382;size=19;
TCCTCAGGGACCATCAGTCTCAACACAATCTTACACTTT
>Beppu.type_C_5383;size=19;
GCAGTCTGGTCCTCTGATCCGGATCTAGCTTGTTTA
>Beppu.type_C_5384;size=19;
TACTCATCAAGAAATAATAATAATCTGGATTATCGCTA
>Beppu.type_C_5385;size=19;
AATTTGGGATTATTAGATCACTGTCGATTATCACAAA
>Beppu.type_C_5386;size=19;
TACAGATCGCATCCATTGTCTTCATCTCCGCATTCAC
>Beppu.type_C_5387;size=19;
TTTAATTTATCCAGTTGGGCTGTCATTTTTCTTTCAC
>Beppu.type_C_5388;size=19;
CAATAAAATACGTGGCGTTCGTAATCCCCTAGTATGAC
>Beppu.type_C_5389;size=19;
GGTGTTTTTTTAGATCCGTCTCCTCAAAAACAAACC
>Beppu.type_C_5390;size=19;
TGCATATCCCTTTTCTGGACCGAAAACTCTATTCTTT
>Beppu.type_C_5391;size=19;
ATACAAATGCAGTCCATAAAGTAGTAGAAAGTGCAT
>Beppu.type_C_5392;size=19;
AGTAACAATAAGAAATTTTTCCCATCAAAAAGTTCAAGA
>Beppu.type_C_5393;size=19;
ACGATTGACCGTGGGGACAAGGAAACGGAAGAGGA
>Beppu.type_C_5394;size=19;
GGGACAGAAAACAATGTGGAAACTGATGAACGAAATAG
>Beppu.type_C_5395;size=19;
AAGCGGAAAAGGAAGAGGAGACTAGGGACGCTACTA
>Beppu.type_C_5396;size=19;
AGGTATATCACTCCCTTAGACAAGGAGTGATTATCTCTG
>Beppu.type_C_5397;size=19;
GTACAGAACATGACTATGGCACAGTTACAAGAAATA
>Beppu.type_C_5398;size=19;
TACCGTATCTCTTTCCTGAATTGTCCGAGATAGAAGAGG
>Beppu.type_C_5399;size=19;
TCAACGAATTATGCCTTAATCTTAGTGTCTCTAAATG
>Beppu.type_C_5400;size=19;
ACGCTTCTGCGATTTCCTGTGCTTCATCACTTAAAC
>Beppu.type_C_5401;size=19;
CAAGCACATGTTCGAGTATAAGCCGAGGGGTAAAAATG
>Beppu.type_C_5402;size=19;
AGTATGTTCCAGTTTATAATTATAAAAAAAATAAAA
>Beppu.type_C_5403;size=19;
TTCTAGTAGAGTAGAAATTAGTAATATCCTCAACAT
>Beppu.type_C_5404;size=19;
GGTTTCCATTTTGTAAAATTTGTGATAAAGCATTACCA
>Beppu.type_C_5405;size=19;
AAGGAGCTCGACCCGGAGGACGTCGTCACCGCTATACTT
>Beppu.type_C_5406;size=19;
AAAGCCTCTCATAGATTTCTCTACCATAAGTAGA
>Beppu.type_C_5407;size=19;
GACTATGATGGGCGTGGAAGATTGATTTGCTAGTGAT
>Beppu.type_C_5408;size=19;
TTCCCTGTGAAAAAAGATAGGCTAATACCACATTAC
>Beppu.type_C_5409;size=19;
TAAGTCCAAGCTCTAAGAAACGATAGACGTTATCATT
>Beppu.type_C_5410;size=19;
GCTGTGGAGCAATTCCAGTGTAGGGATATTGATTAGAA
>Beppu.type_C_5411;size=19;
CCTCTAAGGATACTGGTAAACAACGGGACCTCTCCAA
>Beppu.type_C_5412;size=19;
ACGCTTTTCCGCAATTTTGAATTCCCCTTTTTCCTTGT
>Beppu.type_C_5413;size=19;
TCCCTAATACGTTTATGCCGTACTGACATGATGACATT
>Beppu.type_C_5414;size=19;
ACTCCCCAGTTAAAGCCCTCAACTTTCTCTTTTTCT
>Beppu.type_C_5415;size=19;
CTGGTAGACTCATTGCATATATATCTGGATCATATTC
>Beppu.type_C_5416;size=19;
TAAATCTTTCTTTGAAAAAGTATAGACTTCTTTCTCCA
>Beppu.type_C_5417;size=19;
AAGAATAATGGATAGTCGATTTTTACTGGCGTTAAGCGTGAG
>Beppu.type_C_5418;size=19;
TTTTTGTCGAAGTGCGTTAATCTTAGCGCACGCCTCAT
>Beppu.type_C_5419;size=19;
ATGTGGATGATGAAAAGTATTTTGAAGTTATAATGTT
>Beppu.type_C_5420;size=19;
ACAAAATCTCTCCATCTACGATGACACGAATTAAAACT
>Beppu.type_C_5421;size=19;
GAATTCGTCCATGCTCTTCTCTTCATAAAAAACAAC
>Beppu.type_C_5422;size=19;
GAAAATGGAAATAACGGAGGATCCCCGGATGTGTACTCT
>Beppu.type_C_5423;size=19;
TCTTTCGCATATTGTTCAAGACGTGAAGCCAGTACTGT
>Beppu.type_C_5424;size=19;
TGGAGATCCGAATTATTAGATGATCATGGACAGCCTATG
>Beppu.type_C_5425;size=19;
TTTGACCCTTTCTTTTTCTTTCAATTTTTTCACCTG
>Beppu.type_C_5426;size=19;
TTAGGTGGTGTGCGTTCGTTCACAAGTGCGGGGAT
>Beppu.type_C_5427;size=19;
CAGAAAGGTTTATAAGCGTTCACGTGGAATAGTTTCCC
>Beppu.type_C_5428;size=19;
GATAAAATGTACCGTTTCTATAAAACAATCCACCAAA
>Beppu.type_C_5429;size=19;
TAATCTACCAGTCTCATCTTTAGTTCGCTAGCACTGG
>Beppu.type_C_5430;size=19;
TACATTTTCTCGATTTCCTCGGAGTTGAGTACCTTT
>Beppu.type_C_5431;size=18;
CCAGAACTCCTTTCGAGTTTGTCCCGTCCTCTTTTACCTT
>Beppu.type_C_5432;size=18;
TTGATAAGTTTACAGGGGACTAAACCCACTAATCAC
>Beppu.type_C_5433;size=18;
TTCTTAGCTATTTTTCTGGATAAGGTGCTACAGAAATC
>Beppu.type_C_5434;size=18;
CGCTAAAGTCGATCTCAATCGGGACTACGTCCTCAT
>Beppu.type_C_5435;size=18;
TACGACAGAATCTCCAGCAGGCCATACAAGGCCTGTA
>Beppu.type_C_5436;size=18;
ACGGAGGCAATCAGGGCCTTCCTACAAAAGGAGGGAGTC
>Beppu.type_C_5437;size=18;
TAAATTTGCCAGCCTCCACGAGGGACTGGTAAATCCCT
>Beppu.type_C_5438;size=18;
TGAACGTGAACGCGGGACAGACCTTTATCGTTATCTA
>Beppu.type_C_5439;size=18;
CTTCAGTCAGTGCCGTAAAGAGATCACCTATATGGAA
>Beppu.type_C_5440;size=18;
AATATGTATTATGATTTTTTTTCGATTAATATGAGGAAA
>Beppu.type_C_5441;size=18;
CATAAACTGCAGTATCCTTAAGTCCAAATAATTTCTC
>Beppu.type_C_5442;size=18;
CAAAGTTCATGCTAGGGAATAATGTTGCGTAGTTTGG
>Beppu.type_C_5443;size=18;
TTTGAAGGACGTCTTCGGAAAGAAGGACGACCCAATTA
>Beppu.type_C_5444;size=18;
AATCACGACTAAGATAAAGTGAGTCTGTATCCGTG
>Beppu.type_C_5445;size=18;
AATTACTGCCCTCATTAAACAGTATATTCTCGTTTAT
>Beppu.type_C_5446;size=18;
TCTCACGGCTTCTTCATCACCCTCCAAGGCTTTCTCGA
>Beppu.type_C_5447;size=18;
TAGTTGATGTTTGAGGAAAGGCTGAATAACTTGAAG
>Beppu.type_C_5448;size=18;
TGGCAGATCTCCATTTATTTCATTTTTTTGTTCTTCC
>Beppu.type_C_5449;size=18;
ACCGTTTTTGTTACTCTACTCACGCTTATCAGGGAGTCT
>Beppu.type_C_5450;size=18;
CACTCCTCTAGGAGTTGTTTGCTCACTTGGATCACCT
>Beppu.type_C_5451;size=18;
TGATAAGAATAGTAGAGTATCAGTACTATGATAAT
>Beppu.type_C_5452;size=18;
CAACAGCAAATGACGGAATTTACAGAATGAATAGAG
>Beppu.type_C_5453;size=18;
TATACCCCCATCTACATAAAGATAAGTGGGGATAA
>Beppu.type_C_5454;size=18;
CTTCCCTTGAACCGTCGAAATTCTGTATAAAGTAATCGT
>Beppu.type_C_5455;size=18;
TAATTTTTGAGTTTCAGTATATTTAGAGGGGTGTAGCA
>Beppu.type_C_5456;size=18;
AAGTTTGCAGTGAAACTTATAATAGTTGCTTTTCATA
>Beppu.type_C_5457;size=18;
TCTGCGTTACAATTTCGGGTAGGAAACTACTCATCAAA
>Beppu.type_C_5458;size=18;
GACTTCACCCGCTGGAACCGGAGTTCGTGAAGCTCAAC
>Beppu.type_C_5459;size=18;
GGGGAGAAGTATATAAAATTTTTGGCGACTTACTCAA
>Beppu.type_C_5460;size=18;
AGAAATGCGGGATCCGGGCAGGATTAACTGGTTTGAA
>Beppu.type_C_5461;size=18;
CCAGAATACCTAAAACCCCTAGTGGAAAAGGGAGAAAAG
>Beppu.type_C_5462;size=18;
GGCTAGCGCACTTACTTTACTCCTCGTTTACAGTACC
>Beppu.type_C_5463;size=18;
GAAGACAACCGGGAACCCCTGCAGCTTGTAACATTCT
>Beppu.type_C_5464;size=18;
CCACCTTCACGCACGTGTCACCCTTCACCAGTCCCGC
>Beppu.type_C_5465;size=18;
CCTAGAACCTTTTTCATCGCCTTCTTGATCTCTGTA
>Beppu.type_C_5466;size=18;
AGGACGCTAGGCGTAAAGAGGCTAAGGAGCGGTTCACT
>Beppu.type_C_5467;size=18;
CATCGTATATAAGGAAGGGAACACTTGGGATCTCTAT
>Beppu.type_C_5468;size=18;
AGATTCCCGAAAGTAGAAACAGTATCCCTAAACTAAC
>Beppu.type_C_5469;size=18;
TGAGGTAAATATCTACTACCTCAAAGGAGCTGAAAA
>Beppu.type_C_5470;size=18;
TTCCCAAAATGAAGAGCTGAACATATCTCTCATTTAG
>Beppu.type_C_5471;size=18;
CGCTATTTCCTTTTACTTCTCCTTTTATTGAAAAACT
>Beppu.type_C_5472;size=18;
ATTTTGAGCGAGTGAAATCTTGGGACCCTGGGTATCTC
>Beppu.type_C_5473;size=18;
TAGGTGAAAGTATGGCTAAGGCAATCCGTAATCCGGA
>Beppu.type_C_5474;size=18;
TATCCTCATATGTTGTTCCCGAGAGTGACCTCCTTATGG
>Beppu.type_C_5475;size=18;
GTCCTGGTGTCTACGAAGTCCCGTTGGGGGCATCAG
>Beppu.type_C_5476;size=18;
TAAATCAAACCCTCAATCAAGTAGACATAAACCAACT
>Beppu.type_C_5477;size=18;
AGCACTATATCGTGAACGATCTATTGAAGTTGGAGGCTA
>Beppu.type_C_5478;size=18;
ATTACAAAAAGATTCATGAATATATGAAAAAGCATAATG
>Beppu.type_C_5479;size=18;
GAAGCAGCTTTGAGATAGTCCCCTAAATATTGCCATA
>Beppu.type_C_5480;size=18;
AAAAAAAACTGGCAAAAGTAGAAGAGGACATAAAAT
>Beppu.type_C_5481;size=18;
ACATATGGACCTGGAGCTATTTCCGAAGCATTCCTACT
>Beppu.type_C_5482;size=18;
CTTTCTTTCTTCTTGATTTATCCACGTTATTTTATCTTT
>Beppu.type_C_5483;size=18;
AGTATCTTCTGTGCCTCCTTTCTAGCTTCCTCCTCC
>Beppu.type_C_5484;size=18;
CAAAATAAAAGAAGAGGCAGACGATAAAAGAAAGAA
>Beppu.type_C_5485;size=18;
ATGACGATCCTCCAGATGACAATCCTCCGGCTACCGAG
>Beppu.type_C_5486;size=18;
CTGTAGTTTCTGCCATAAACTGTTGGCTAAAGACG
>Beppu.type_C_5487;size=18;
CAATGACACTACGGAGTTAATAGGCCTGAGAGTTAAGTT
>Beppu.type_C_5488;size=18;
GTGAGCAAAGATTTCAGCTTTGTCATTTACATTAC
>Beppu.type_C_5489;size=18;
CTACTAAAGCTGTAGAGCTCGGCCTGGGCACAGCAA
>Beppu.type_C_5490;size=18;
TTTTCCCTCATGGATAAAACGATAGGGGTCTTTCTCT
>Beppu.type_C_5491;size=18;
TAAAGCACGCCACAGACCTGCTTTCAGTGAGTCAA
>Beppu.type_C_5492;size=18;
GGTAATCCAAACAAGTTCTTCAGATCCATAGATTTGG
>Beppu.type_C_5493;size=18;
ATAAAGCGTGGTTATTACGACAAAAATGAGGCGGAA
>Beppu.type_C_5494;size=18;
TTATATTAAATCGAAGCAATCTTCAAAACCTTTTAG
>Beppu.type_C_5495;size=18;
CCATTACGTTGGAGGTGTGCTGCAACCATGGTCAA
>Beppu.type_C_5496;size=18;
GGAAAAACAGCAATAAATTAAATTGGGGAAAATTAAG
>Beppu.type_C_5497;size=18;
TAGTATAGCCATCGGGAAGTTTTTGCCATTGATTGGG
>Beppu.type_C_5498;size=18;
AATGAAAGCCGATCTACCTTTGATAATGGCATTATT
>Beppu.type_C_5499;size=18;
CAGACCTTAGCCTAACTGTAACTGCACTTGTGTTGGGGT
>Beppu.type_C_5500;size=18;
TATGGAAGACGTAAAACGCGCTCTTCTGTCCTCTGGT
>Beppu.type_C_5501;size=18;
TGCTAAATCGTCGGGTGATTCGTAACCATATATCA
>Beppu.type_C_5502;size=18;
TAGAGGTTTTGGAAGAAACCCTCTATCGGGCTCACTA
>Beppu.type_C_5503;size=18;
CTCAAAGAAGAGCGACAGGAAGCATCTCCTGATTTACG
>Beppu.type_C_5504;size=18;
CGACTGCGAGGGCTTCACCTTCCGAGGGAAGTGCTG
>Beppu.type_C_5505;size=18;
CTCTCATGATGGTCGTAAATCGTTATACTGTTGTTAT
>Beppu.type_C_5506;size=18;
TTACCCTGCTTCCTGAGATATCCTCTCTCCATAAAA
>Beppu.type_C_5507;size=18;
AATAATACTCTTTACAAGAGTTAGATTAGACCCAAACAT
>Beppu.type_C_5508;size=18;
TGAGAAACACGCCCCACGTCTGTTAGAATAAACTCC
>Beppu.type_C_5509;size=18;
TCCTTAACGCTGGTACCACCCCAGTTTTCCGTAACAA
>Beppu.type_C_5510;size=18;
ACATACCTGGAAACGTCAGCTAAGTAACGCAAGTTAAGG
>Beppu.type_C_5511;size=18;
CTTTCTCACGTTGTGAAAGCTCTTCTAGAATGTAGTT
>Beppu.type_C_5512;size=18;
ACCCCGTGTGTTCTCATCGCCCTCATTAAGCATCTTAGTA
>Beppu.type_C_5513;size=18;
TGATGATGGGAGTACGGAAATGCCGTGGGGCGTAGG
>Beppu.type_C_5514;size=18;
TAGTGCCCGTATTACAAAGTAATTCTCAAATCATAGTA
>Beppu.type_C_5515;size=18;
CTGTATAGAGTAGCTGAACTAATTCAATTATGCTGAAGA
>Beppu.type_C_5516;size=18;
TAGTCTGCGGGGATGATTTACTAGGCCCCGTGTTAG
>Beppu.type_C_5517;size=18;
ATGATGAAAGTGATGCAGAACGTAGACAAGATTGACAAG
>Beppu.type_C_5518;size=18;
TCACATTCCCCGAGGACAGAGTGTTCCCTACGGGAACCA
>Beppu.type_C_5519;size=18;
ACAATCCTTACCACCAACTACTTGGCCATGGATGGTAA
>Beppu.type_C_5520;size=18;
AGAGCGATGAGGAATTGGAGAAGTTAAAGGAGTTGACA
>Beppu.type_C_5521;size=18;
ATCCAAAGCGACTGAGTGCCACCTAGCAGCTTCGC
>Beppu.type_C_5522;size=18;
AGATATGTCTGCACTGTTGAGGATATTGACACTGCCA
>Beppu.type_C_5523;size=18;
CGTACTTTCTAGGACTGAGTTCCCCGAAGTGAAGTTCAC
>Beppu.type_C_5524;size=18;
GTTCCACCGAAAAAATGACATGATCATGTTACTAACA
>Beppu.type_C_5525;size=18;
GAACCCTCTTTTCTCCTTTTTCTTAAGAGGATCATTCT
>Beppu.type_C_5526;size=18;
TCCTCTGTTCTTCAGTTAAACCGGAAACGTCCATCAG
>Beppu.type_C_5527;size=18;
GCAGTTGCAGAAACACCTAAGGCTTGAGCGAGAAGAG
>Beppu.type_C_5528;size=18;
ACAAACATCCAGAATATCTTGACATTAAGGAAAGTGAAG
>Beppu.type_C_5529;size=18;
TACCTCATAATTTCAATGAAAAATTGTTATATGAAGA
>Beppu.type_C_5530;size=18;
GAAGCAAAAGAGACCATGCCTGTGAACGAGTCGTTGA
>Beppu.type_C_5531;size=18;
GCTGGTACGAGTTGCCATATTTCGTTGCCTCTCCTTAGGT
>Beppu.type_C_5532;size=18;
GTTTTATGACACACTTCATACTCTTCATCGTTACTCT
>Beppu.type_C_5533;size=18;
ATGTTGGAGTTGGTGAGGTTCACATTAACACTTGCA
>Beppu.type_C_5534;size=18;
GCTTTTCCGCCATCTTGCCTTGAACTCTGAATTCTTC
>Beppu.type_C_5535;size=18;
GATTCACAATAAAGCACCCCTTCTACTATTTC
>Beppu.type_C_5536;size=18;
CACTAAAATCCGCAATGACATTTTGGAAATCCATAA
>Beppu.type_C_5537;size=18;
TTAGTGAAATCCTAACGTCATCATCATTTGGCACTG
>Beppu.type_C_5538;size=18;
ATATCCACTTGCAGATAGATACTGTAAAAAGACT
>Beppu.type_C_5539;size=18;
GATATCATGAGATATGATGTGTACGGGGTCTTCATCTA
>Beppu.type_C_5540;size=18;
TCTTGGTCTTGGGTGAGATCAAGTCCTTGAAGTAGAACT
>Beppu.type_C_5541;size=18;
ACGCCGTTCAACTGAAGTTTTACATGAGAAAATATCTCACT
>Beppu.type_C_5542;size=17;
TTTGACCATTTTTGTCACCTCAATTATCTATGTGT
>Beppu.type_C_5543;size=17;
AGTGAAGATGCTAGGACGGATGCGGTAGGGATAATTCT
>Beppu.type_C_5544;size=17;
CTCTTAGTCATTGACGCTCTGGAGTCAACGAGAAAG
>Beppu.type_C_5545;size=17;
AACCCCCTTCAGGTTTTCAGTCCAGCTGGAGTTATCC
>Beppu.type_C_5546;size=17;
GCCCAGCAATGCTTTCCGATCCTGAAGCATTGATGT
>Beppu.type_C_5547;size=17;
CTTCTCAAGATCTTTGGAGGTCTCTCGGTTCTAGTT
>Beppu.type_C_5548;size=17;
TCCTGAATGTGGCGTCACACTCAAGGGATACAACGCA
>Beppu.type_C_5549;size=17;
CCATCGTGTAAAACTCATTGAACTCTCTCGATTCAGGGC
>Beppu.type_C_5550;size=17;
TACTCCTTCTCTAGATCGTATTTCCTTCTTTCTATTATGT
>Beppu.type_C_5551;size=17;
CTAGTAGTCGAGTGTGAAGTAAACCAGAAGTTTCGG
>Beppu.type_C_5552;size=17;
TGCTAACGCTCTGGACCGTTGCATTGCTCAGCACACCAG
>Beppu.type_C_5553;size=17;
CCGATCAAGTAAAACTTCAAGAGGCCATCAAGTTCAGG
>Beppu.type_C_5554;size=17;
CTTCTTACCTCCTAGTTTATCCTGTACCTTAAACCTGAC
>Beppu.type_C_5555;size=17;
TTGCAATCGGTTCAGGGACTCCCAGAGTAACGAGAG
>Beppu.type_C_5556;size=17;
CGATGTAATTCAATGATAATCTCTCTTTCACAACG
>Beppu.type_C_5557;size=17;
TTAGTACCACGACGAGGATCGAGAATATGGATCCCAGGG
>Beppu.type_C_5558;size=17;
GAGCCCTTTTTGGTCGAGATGAGACAGGAGAGAGTAGG
>Beppu.type_C_5559;size=17;
TTTAATTTCATCTAATTCAAAGTAAAATGACATACTAC
>Beppu.type_C_5560;size=17;
TGGGACTGGAATTATCTTAGCAAGTCAGCGTATATACGAT
>Beppu.type_C_5561;size=17;
ACAGGAACTGCAATGATCACAGAACCAGAGCTGAATGACT
>Beppu.type_C_5562;size=17;
ATAGCTTCATTTACAAATTCTGCCCTGCTCCTATA
>Beppu.type_C_5563;size=17;
TAGCAGTACAGGAGGAATAATCATCAATGCCCAGGT
>Beppu.type_C_5564;size=17;
AGAATAATCTCCATGAAGAGAAACTCAAACTTCATACAC
>Beppu.type_C_5565;size=17;
AGAGAGATTGCCATGACACGTCTAGCACGTCTGTTGG
>Beppu.type_C_5566;size=17;
TGTCGTCTGTGTAGTTGGTTGCCTTTTTAGGAATTCGT
>Beppu.type_C_5567;size=17;
CCTAAGATCGGGAGGAACAAGAAGCTAAGAAACAAAGAAG
>Beppu.type_C_5568;size=17;
GCCTCTAGTTTCTCCTTTATTTCTATTAATAGATT
>Beppu.type_C_5569;size=17;
ACTGGAAGAGTTCTATAAGGCCAGGTTCAAGGAGAGAGG
>Beppu.type_C_5570;size=17;
AGCACCTGCGCGCTCTGGTCCCAGATGACTACTCCTG
>Beppu.type_C_5571;size=17;
CCGTTTAGCTCTGACGCGTCAAATTTCTTCGGTTTTA
>Beppu.type_C_5572;size=17;
TAGCACTCCTCGGTTTCCTCATCTTTAGCCCACTGG
>Beppu.type_C_5573;size=17;
AGTTTAATCCTCCTTAGGTGCAGTGATTCCCCTAGCGT
>Beppu.type_C_5574;size=17;
AACGTATACCCGATATCCATCCACCACATATAGATTTC
>Beppu.type_C_5575;size=17;
ACATAGTTACGTTCGTCGATTGAATCGAGAAAGAGAAGG
>Beppu.type_C_5576;size=17;
TCTCAATAATTCGATACTTTCAAACCAGCTAAGAT
>Beppu.type_C_5577;size=17;
TTTCTTTTGAGCACTTCAGTCTACACCCCAGTAGACT
>Beppu.type_C_5578;size=17;
ATAACTTTATAAACCCCTGAACCGCATACATATATTGTG
>Beppu.type_C_5579;size=17;
AATACCCATCACTACCCCCACTTCCCCCACTCCATATG
>Beppu.type_C_5580;size=17;
ACGTTCTCTGATTCTTTCTTCGTCCATACTTGGTATTTCGT
>Beppu.type_C_5581;size=17;
TTCATCTAATGATCATGTTCACGTTAAGATCATTCT
>Beppu.type_C_5582;size=17;
AAGTAAGCGATTCTACAAAGTTAAGCGACAAAGCAAT
>Beppu.type_C_5583;size=17;
AGGTCATGCGTCCCGTTTTCGTCGATCCAGGGCAGGTGGT
>Beppu.type_C_5584;size=17;
TATTCGTGAGGTGAGAAAATGGGTTTAGGTTCTGAA
>Beppu.type_C_5585;size=17;
ATGCCGCAAATGCTGCTAAAACTGCTCTACGTCTGTT
>Beppu.type_C_5586;size=17;
GAGTTAAAGGAGAAACTGAGGTTAACTCCAGGATAGTC
>Beppu.type_C_5587;size=17;
AAGTTCATAACATATGTACCCCAGTCGGTCAGGCTAG
>Beppu.type_C_5588;size=17;
TAGAAGACTGCTAACTCAGGCAATAACGGACGCATCT
>Beppu.type_C_5589;size=17;
TCGCTTCAGCAGGGATCGTCCTCGTTACCAGGAACAC
>Beppu.type_C_5590;size=17;
CTAGTACTTTCAGTGTACTTGATACTGGTAATGGATTAT
>Beppu.type_C_5591;size=17;
TTTCTGCGTTGTGGTGCCTCTTCAGCGCATACGCTCT
>Beppu.type_C_5592;size=17;
AGGACTATTACCTCTGGAGATCAGAGATGGTAGATGA
>Beppu.type_C_5593;size=17;
TTAGAGTGCTCTTCCTCATAGTTCCTGCGCCCTTAT
>Beppu.type_C_5594;size=17;
ACAGAGTTCCAGAACCAGTTATAGAGAAAGTAGAAGA
>Beppu.type_C_5595;size=17;
AGAAGACTGCTAGCACTTACGTGGAAGGGATTAGTGTA
>Beppu.type_C_5596;size=17;
GGGTCTATGACCACACCCACACTATTCGGGTACCTCTTC
>Beppu.type_C_5597;size=17;
ACGCGAACAGTGGGCGATATTGAAGATAGACCCTAG
>Beppu.type_C_5598;size=17;
TCGGACAACATGGGGAAGTATACCGACTTGACAGGTG
>Beppu.type_C_5599;size=17;
CTTTTGAAGCTCATTTGATCAGAATAAAATAAAATACA
>Beppu.type_C_5600;size=17;
GGGAACTGTTCCTGAAGACCGGAGGGAGTGTAAACTG
>Beppu.type_C_5601;size=17;
CCAAAGGACTTGCATAGAATAGAAGATTTCTAGGCAT
>Beppu.type_C_5602;size=17;
AAGATACAGGAAGAATTCTCTTGGCGAGTCCGTTCCTG
>Beppu.type_C_5603;size=17;
ACTCCCCAGTTTATTTCCAAAAAATCTTTCTAAAAATG
>Beppu.type_C_5604;size=17;
CTGACGAATGTCTGTTGTTGTGTCTGGGAGTTTGCG
>Beppu.type_C_5605;size=17;
CTCTGTCACAGGAACGATCATTGGGTCAACTCAAACTA
>Beppu.type_C_5606;size=17;
ACGCTTACAAAGTAGATGAAGAGCAGAAGAAAGAAGA
>Beppu.type_C_5607;size=17;
ATTTAACTAGTTCCTCTTGTAGAGATTGACCACTCA
>Beppu.type_C_5608;size=17;
GCTGTAATTCAAGTCTATCATCAAAATCATAAATTACA
>Beppu.type_C_5609;size=17;
TCTATCTCTAGGATATTAGCAAGAAGAACAGGCATA
>Beppu.type_C_5610;size=17;
GTTGGAACGAAGGCCATATTTTTCAGACCTCTGGATAT
>Beppu.type_C_5611;size=17;
TAGCTAGAGAGGGTGGTGTGCTTAGTACTCCTCAACAG
>Beppu.type_C_5612;size=17;
TTTGACCCTTTTTATTTGGGGTCATGATTACTATTATG
>Beppu.type_C_5613;size=17;
TTCATAGAATTAAGTTAGGTTAGGTCTAAAATAACAT
>Beppu.type_C_5614;size=17;
CAGAGTCTTCGCGTGGACTATGAAGAGAAAGCGGAATT
>Beppu.type_C_5615;size=17;
GCGATATATAGTAGTATTTCGTCCTTAGGCATTGTG
>Beppu.type_C_5616;size=17;
CAGCTCGGTTATTGCCTTAGACGAAGTGTCCAGTTTCTC
>Beppu.type_C_5617;size=17;
AAGCTTTTGAAGGCGTCAAATACAATTCTTGCAAACCAGT
>Beppu.type_C_5618;size=17;
CCGTTCCGAATACCTACAGCCTGGCCGGTCTATTCCTG
>Beppu.type_C_5619;size=17;
GGAGCGAGGCGATCAGAAGGGCGATCGAAAAAATGGT
>Beppu.type_C_5620;size=17;
TAGATCTTATTCAAAGTCTATGTGGAGTGAAAGTTGACT
>Beppu.type_C_5621;size=17;
AAGAAAAGACCTTTTACAACGAACTACTAGCGAATAAAAA
>Beppu.type_C_5622;size=17;
GAGCAGACCCGCTAGGAATAGAAGTAGACGCCGTGC
>Beppu.type_C_5623;size=17;
ACGCGAGATCAGGTTCCTCAATTTCATGAGTACATCCT
>Beppu.type_C_5624;size=17;
ACATACAGGCCGCGGAGGAAGCGGTCAAGGAGCTCGCCTT
>Beppu.type_C_5625;size=17;
TTTTCTTTTACTCAACCATTTCTTTATTTTTGGCATAA
>Beppu.type_C_5626;size=17;
TCGTGATCATGTTCATAATGATGATTTTCTTCATTAAA
>Beppu.type_C_5627;size=17;
GGACTTGGGTCATATTTGGGCCTATGGAAGGCGGGAAGA
>Beppu.type_C_5628;size=17;
AAAAGAAATTCCTGATGTCTCCTCCCAGTCCTTCT
>Beppu.type_C_5629;size=17;
AGAGGCGTCAGACAGGAGTTGAAACAGAAGTAA
>Beppu.type_C_5630;size=17;
TGCTGATCCTGCGAATCCTCCGGCGACGGATAACC
>Beppu.type_C_5631;size=17;
GACTTAGATCAATGCATTCCGCTTATTAAGAAACATC
>Beppu.type_C_5632;size=16;
GCACGTAAACTAGAGGAGGCAGGTGCTAGCCCGGAA
>Beppu.type_C_5633;size=16;
CACAGCAGTTGCCGATTACGTATCTTCCGGTACTAA
>Beppu.type_C_5634;size=16;
CAGGTCCTCCCGTGTGCTTAAAATCATGTGAAGATGA
>Beppu.type_C_5635;size=16;
ATGCTAAATTTCGTAGCCTCTCTAAGTTTTCGTTCCT
>Beppu.type_C_5636;size=16;
ACCTCTTCTTGTGTTAGCACTGACTCAGTTAAGACTTCGCA
>Beppu.type_C_5637;size=16;
CTTTATCTCCCTAACCATTCTCAAAAGTTCTTGACG
>Beppu.type_C_5638;size=16;
ACGTTAACCCAACCTCCGTCGTAAGTTCACCCTTCC
>Beppu.type_C_5639;size=16;
TGCTGAATGAGACGCCCTACTTCATACCCCAGTCC
>Beppu.type_C_5640;size=16;
CCTTAATAAGAAAACGTTAGAGGTGTTAATAGGATC
>Beppu.type_C_5641;size=16;
GGGTAGCGTTCACGGGGTTCTCACGGACGAATTGCGG
>Beppu.type_C_5642;size=16;
TGATATATATAATAAATATGAAAATTTCTATTCTGTT
>Beppu.type_C_5643;size=16;
TCACTCCGCTAGAGCCGTCTGACCACTGGAAGTAAG
>Beppu.type_C_5644;size=16;
ACTGCCATGGTTTTCACTGCCTCCGCAGGGAGTTTCAC
>Beppu.type_C_5645;size=16;
CTGTTGGAGTTCCACTAATGACAACACTCTGAGCAGA
>Beppu.type_C_5646;size=16;
GCCGAAATATTGGTAGCATTGGTCTTCGGAGGTCTCTT
>Beppu.type_C_5647;size=16;
AATGCAGTACCAACTTCTTGCACTTCGGCATACTTCTT
>Beppu.type_C_5648;size=16;
CCTACCCTGAATGCTAATAAGCAGTTGGCAATCAGGGG
>Beppu.type_C_5649;size=16;
CATAATTAAAAAGATTAACTTGCTGTTTACTATTTAAAA
>Beppu.type_C_5650;size=16;
TTTTCGGTAGAGTTGATGAAAAGACATTACATCAC
>Beppu.type_C_5651;size=16;
TCGGGACGTGTTAAGGGTTCTGGAAATTATAGACAACG
>Beppu.type_C_5652;size=16;
GGAAACTTCACCTCATTCACCGGCAGCGTGCAAAGTTA
>Beppu.type_C_5653;size=16;
CATATATAATCTATGTATTCTGTGTATATATCCATC
>Beppu.type_C_5654;size=16;
TTTTCATTGTTACTGTGTATAAAAAGAAATTCACAA
>Beppu.type_C_5655;size=16;
TATAAGCTTTACTCTTTTTTAGAAACGTTCTATAAATC
>Beppu.type_C_5656;size=16;
ACGCCTTTTCATGACTAAACAAAATAGAGCCGTCATT
>Beppu.type_C_5657;size=16;
CTTGTGTTTACCTCTTCCCATTCCTCGGGGTTTAGCT
>Beppu.type_C_5658;size=16;
AAGACATCTCAGATAGCTAGCGATAATCGTCTCGACGTG
>Beppu.type_C_5659;size=16;
TGCTTGGATATGCCGTGGTGTTCGCCGAAGCCGTCAGAC
>Beppu.type_C_5660;size=16;
TTTCTATTTCCAGTGGAAATCGTAAGAGAAAACGA
>Beppu.type_C_5661;size=16;
ATACAGTATTATATGCAGATCCAGATTGGGCAGAACA
>Beppu.type_C_5662;size=16;
GCAGATCTGAGAAGCGAGATAAAGGAAGGAATGCGA
>Beppu.type_C_5663;size=16;
GTAGTAGTGTCCATTTTTAGGTCACTACGTAGAAGGCC
>Beppu.type_C_5664;size=16;
TGATGTTTATGATCTCCTCATCATTCGCCTCTACCT
>Beppu.type_C_5665;size=16;
TGAAGTTACAACACCTTTTTTCCATAACTCTTTCAC
>Beppu.type_C_5666;size=16;
AATACCAACTCGCTTACGAAAACTTTGATTCTCTCTAC
>Beppu.type_C_5667;size=16;
CCTACGTCTCAAATACCACATTTTTGTATTGCAAAATGAGGA
>Beppu.type_C_5668;size=16;
TTGATAGGAATGATGGTAGCAGGGCTAGTTGCTGCG
>Beppu.type_C_5669;size=16;
TCCTGTTTACACTTACAGTTTTAGCAACCCTGTTATCT
>Beppu.type_C_5670;size=16;
ACTGTGAGGTTGGAGGAGGGAAAGGTACTTAACGACG
>Beppu.type_C_5671;size=16;
AAAGTAATGCAGAATGTAAATAAAATTGACAAGAAG
>Beppu.type_C_5672;size=16;
TAACCTAAACTTACGAGTAAATCAACCGCACGATCGA
>Beppu.type_C_5673;size=16;
CCTCAAATCCGTTGGTTTTCAATTCCACGGCTTCCGG
>Beppu.type_C_5674;size=16;
GATACCAGAAAAATAGTTTGTGTACCGTTGTCTTC
>Beppu.type_C_5675;size=16;
CGTTCGATTCATGGATATTCAATAGGTACACCTCAA
>Beppu.type_C_5676;size=16;
TCAATTTGACCCGCCTGTTCGTGCTGATGTAGACGTAC
>Beppu.type_C_5677;size=16;
TGTTCAAAACCATAACTCATGTGTTTCTCTTTTTCAT
>Beppu.type_C_5678;size=16;
AACAAATAGAACACATTGTTCAAAACATTGACGGGAAA
>Beppu.type_C_5679;size=16;
CGTGCAAGACGCAATCGATGATATAAACGACGAGTACG
>Beppu.type_C_5680;size=16;
CAGACGAAGGACTACGATGTTATGGCTTTCTTAGATGA
>Beppu.type_C_5681;size=16;
GACATGATGAAAAAAGATCAGGATATGGCAAAACAAA
>Beppu.type_C_5682;size=16;
CTTTTTCTTTTTCTTCCTACTAGCGACTGCCAGAATGA
>Beppu.type_C_5683;size=16;
GGAGTCTAGGCGGGGCGTTGTCAATGGATGTCTCGAGAA
>Beppu.type_C_5684;size=16;
GGCAGTTCATCAGGGACATTTGGTATAGATGTAGTGG
>Beppu.type_C_5685;size=16;
TTTTTGGTCAAATTCTAAGTATTCATGTTTGGGATC
>Beppu.type_C_5686;size=16;
CATCAAGGTTGCACAGTAAACGAGGCGTTAAAATACT
>Beppu.type_C_5687;size=16;
CTGTCTTTTTCTCTATTGTGATACATTCACTAGTAA
>Beppu.type_C_5688;size=16;
ATAAGAAGGTAAGCGTGGAAATCCAAGAATTCCATCT
>Beppu.type_C_5689;size=16;
CCATCCACGTGAACAGTGGCGATTCGGTATCCGTTGC
>Beppu.type_C_5690;size=16;
TTTTCTTTTTATATAAAAATGGGAGGGTCTTGGGCG
>Beppu.type_C_5691;size=16;
AACACCCACAGGAAGTACGCTCACAAATGAACAAA
>Beppu.type_C_5692;size=16;
ATGAAAGGTCTTCTCTAGTTCTGACGTGTATCATATA
>Beppu.type_C_5693;size=16;
GGGAGTGGAATTTCTTCAGCCCTAGGGAATGTATGGA
>Beppu.type_C_5694;size=16;
AACGACGTTTTGACCTTTTCCTGCTCATTTATCGATA
>Beppu.type_C_5695;size=16;
TCTTAATGGAGTTCAAATCCTCTGCTATGCTTGGCTT
>Beppu.type_C_5696;size=16;
CTAAAGTAAACTATCACGTTATATTTCTTGTTAATGAGA
>Beppu.type_C_5697;size=16;
CAGATCTGGCTGGCTTCCTCCAGTCAAAGGTTGACG
>Beppu.type_C_5698;size=16;
CATGCTTGTTCTACCGGAATACTCTCGCTCATCTT
>Beppu.type_C_5699;size=16;
TCGTCATTCCTCTTCTCGTGAACGTTATACTTTTCAG
>Beppu.type_C_5700;size=16;
ACAAGGCCTTATCCCCGCATATCCGACTAGCATCTCTTCT
>Beppu.type_C_5701;size=16;
ATCCTCGCCTGTTTTGAAAGTAAATTCACAACATCA
>Beppu.type_C_5702;size=16;
CACTCCTCTATAAGTGTCTTAGAGACGCCTACTATCT
>Beppu.type_C_5703;size=16;
TCTTTTCAACCGTCATTTTGCGTCCAATATTATGAT
>Beppu.type_C_5704;size=16;
CTTTCACCCTGGACGTTTTAGTTTTCGGGCGATGCAGG
>Beppu.type_C_5705;size=16;
CTATGGGACTGGAACTCCACCAGCTGCAAATGCTG
>Beppu.type_C_5706;size=16;
AGTCAAGCTATCGATGAATATTTTAAGCGTCTGAAGG
>Beppu.type_C_5707;size=16;
ACTGGTGTTCGCCGAAGCCGTCAGACCGCTCTGTGCTGA
>Beppu.type_C_5708;size=16;
CGGTTGTTGAAACTGTAATTACAGCATTAGTTGCTG
>Beppu.type_C_5709;size=16;
CTCCTCTCCCTATCTTGTTCTTCTTGACTTCTAGTT
>Beppu.type_C_5710;size=16;
TTCTTCTTCACTCCACTTCATTTCGTTTTCATTTTCTT
>Beppu.type_C_5711;size=16;
ATCAAGGATCTTCATACTAGTATGGTAATGTGGTACGC
>Beppu.type_C_5712;size=16;
ATGTACCTTCGACGTCAATTTGGTTTGCATACCACAG
>Beppu.type_C_5713;size=16;
ATCCCCTTTCGCTTCCATACTTCGTTGTCGCCCAGAA
>Beppu.type_C_5714;size=16;
CCCACACTTTCGCAACCTTACCCAGGTATTTTACCAATT
>Beppu.type_C_5715;size=16;
TGAGAACGTCCCTGGGGTAGTGAAAGATCCCAGGTT
>Beppu.type_C_5716;size=16;
TCATTACGATTGCTACCCTTATAGAAATATTATCCTTA
>Beppu.type_C_5717;size=16;
AAAAAAGAATAAAGGCAGTAGAGTCAGCCTAAAAA
>Beppu.type_C_5718;size=16;
TTATTTCCGGATCCAGGAAACCAGCTCATCAGCTCAT
>Beppu.type_C_5719;size=16;
CATTACCTCTTCCATGTTCGAGATAAAGAACGTGGAC
>Beppu.type_C_5720;size=16;
ACCAGTGCAAAGGACGGATGTGTAATTGACAGTAGA
>Beppu.type_C_5721;size=16;
TTTTCTGATTGGTCGGGTTAGGGTTTGGGTTATAGCT
>Beppu.type_C_5722;size=16;
AGCTAAAGGCTTGAACTGCTGTAAGAGCTTCTGTAGCC
>Beppu.type_C_5723;size=16;
CGGAGGAGGAGCAGGAGGACTAGGTGGAGTTGCGGAATT
>Beppu.type_C_5724;size=16;
GGTTTTGGATGTTTACTTTCATTTTTTCGCCTAAACC
>Beppu.type_C_5725;size=16;
TTTCATATTCTTCTTTTGCTATCGCTGAAACAATGCCTT
>Beppu.type_C_5726;size=16;
GTTTTCAGCTCAGGCGGAATCACTGGATTAGTAGGAA
>Beppu.type_C_5727;size=16;
TTTAAGCTGTCTAGGATACAAACTGAGGAGGGCAAGCT
>Beppu.type_C_5728;size=16;
GGTTATGGACAAAGAGAATTACTTTTCTACTCGTGAA
>Beppu.type_C_5729;size=16;
TGACCACTTTGCAAATAAAGAGCAGTGATGGAATTCT
>Beppu.type_C_5730;size=16;
TAGCAACTGGTTCAGGTACTCCCAGAATAACTAAGGAC
>Beppu.type_C_5731;size=16;
ATCATAGATGGACTGGGTCATAGGGAAGTCCACA
>Beppu.type_C_5732;size=16;
TCATCAATAAGGTCATCTATAGAACACGAAATCGGAAA
>Beppu.type_C_5733;size=16;
TCTATGACAGAGAAAAAAACGATGAATTTTTCTGTAA
>Beppu.type_C_5734;size=16;
CAAGAGGCCCTGAAAAACCTTGGTGCAATAGGCCTAG
>Beppu.type_C_5735;size=16;
TTTCACTTCTCCACTTCATCTCCACTTCACCTCTATG
>Beppu.type_C_5736;size=16;
CTCAAGTCAAAGAGCCGAAAACTAGAGGGTAAAAGGG
>Beppu.type_C_5737;size=16;
ACTGTACCGCCGGGTATATATATTTGGTCTCAACTATCAGAGTA
>Beppu.type_C_5738;size=16;
CGGTGAGATTAAGGAGTTGAATGTAAACGGTGT
>Beppu.type_C_5739;size=16;
GGTCCTTAGAGGGTTTGAAGTGATCCTTAAAGG
>Beppu.type_C_5740;size=16;
GCCCAGTACCTTGGTGAGTTGTGCATTCCATCTCGATGA
>Beppu.type_C_5741;size=16;
AATCCATCTTTTAGACTTCAAAATGCCTTCACCACA
>Beppu.type_C_5742;size=16;
ATTCGTCGTTCCTCCTTGGAAGACCCTGATGAATTTAGAGTAAGCAGG
>Beppu.type_C_5743;size=16;
ACATGAAGTCCGAGAACCCCGATGAGGCCCTACCCTTGGT
>Beppu.type_C_5744;size=16;
TTCGATGAGCTAGACGATGACATCAGAGAGCTCTTGA
>Beppu.type_C_5745;size=16;
ATGAAAAACTTCTTTCTTCCGAAAAACCGGGGTGGCA
>Beppu.type_C_5746;size=16;
CAATCAGCATCTTCAAGTAAGTCAAGGGCTCATATTTAGTGA
>Beppu.type_C_5747;size=16;
TAAATCAAATAATTCCATACTCTCAATTCCCTTCAGGT
>Beppu.type_C_5748;size=16;
TACAAGTTATTCCCGGTCTGTGGATTCTGAAGATTG
>Beppu.type_C_5749;size=16;
ACATGGTAAAGGTTGCTGTGCCGAGGAGTGTATGTATTC
>Beppu.type_C_5750;size=15;
ACCTGTTTTCATTGCTTTCCTTTTCATTTTCGGTTTTT
>Beppu.type_C_5751;size=15;
AAATATGCAAGCGTATCGGGAATAAACTCTTCGGTGACA
>Beppu.type_C_5752;size=15;
TCTCTAAGTATGTCAGAAATCCAATACATGCGATATA
>Beppu.type_C_5753;size=15;
ACGAGAAGGTCTATCTGCATAAACCTGACATCGACATTCT
>Beppu.type_C_5754;size=15;
TAAGAGTTGTACGATAATTGTACAATGTTTGTACTGAG
>Beppu.type_C_5755;size=15;
TAATAATGGGGGTGAAACAATGAAATCCTGCTACGATA
>Beppu.type_C_5756;size=15;
TGTCACAACAAGGGGATACTGCCCCCCCTCAGGTGA
>Beppu.type_C_5757;size=15;
TGTTACCCGTGTCATGATTAAGGCTGGCAGTATAAA
>Beppu.type_C_5758;size=15;
TTAGCGTCTCTGATGCTACCTAACACACTAGTACC
>Beppu.type_C_5759;size=15;
TTAATTCATGAGTGACTAGATATACTCCTTCTATG
>Beppu.type_C_5760;size=15;
CCGTCGAGGTCGGCCTTAATTCGTATGTCATAAAGC
>Beppu.type_C_5761;size=15;
TAGTATGTCATACTACTCCTTGCGGTGAGGCTTGTGA
>Beppu.type_C_5762;size=15;
TGTCGTAGAACATGTCCTTTAGTACTTCATCTTCGT
>Beppu.type_C_5763;size=15;
TGAGTTCACTCATTCTGCTTTCACTACAAACTATAGA
>Beppu.type_C_5764;size=15;
CACTGCTCCCTCTGGCGGTGTTTCGCTAGGATAGAGCAG
>Beppu.type_C_5765;size=15;
TCAGTTGGGCGACGGACACTTTTTTGTTGTGTGTCA
>Beppu.type_C_5766;size=15;
TTTTCCTCTCAAGACGCTCTACTAATTCCCTGTGACGC
>Beppu.type_C_5767;size=15;
TCTCAAAAACTAATAGAGGATCCAGATAAGGTCAAAG
>Beppu.type_C_5768;size=15;
CAATCCTTCTAGCAAGGTTATACATGGACAACCCCGATCTC
>Beppu.type_C_5769;size=15;
ACCTGAAGCCAGACATCCAGCCAGTCACCCTAGTTAACTT
>Beppu.type_C_5770;size=15;
TCAAATATGATTTTCCGCTACCTTTCCGCCCAATTAT
>Beppu.type_C_5771;size=15;
GTGGCACTCATTCAATGGCTCAGTGCCACTGAGGGAA
>Beppu.type_C_5772;size=15;
TCGTGAGAGAGGATGTACTTCTTCACGGAATCCCATA
>Beppu.type_C_5773;size=15;
ACTCTTCCCACGTCTTTCCTGTTATTCCCTTTTCTGCACG
>Beppu.type_C_5774;size=15;
AGAATACACGCAAGAAAGCTGAACAAGTGGCTGAAAA
>Beppu.type_C_5775;size=15;
ACCATCCACGCTATTGCCAAATATTTCGTGACTGGGTCG
>Beppu.type_C_5776;size=15;
ACATTTTAGCGGGGATTCAGTCTACACCCCTGTAGAC
>Beppu.type_C_5777;size=15;
AGTGATGCCGAACACATTATATCGATGCTGAAACAGA
>Beppu.type_C_5778;size=15;
ATCCCAGTTCATAGTCCAATTTCCCCCCCACGAACTC
>Beppu.type_C_5779;size=15;
TTTCTGAAAACCGTCTAATCCTCTATCATCGTCTATTGT
>Beppu.type_C_5780;size=15;
ATGAAGGACAAGCAACGGTAGACGTCGTTCTCCAAAAG
>Beppu.type_C_5781;size=15;
CGGAAATATTGCCGTAAATATTTATAGCGATATTAAT
>Beppu.type_C_5782;size=15;
TTTTCATTATCGAGAGGATAGAAATGAAGACTAATT
>Beppu.type_C_5783;size=15;
ACAAAATATGACTAATTAGAGCGTGAAAACAGATGAGT
>Beppu.type_C_5784;size=15;
ACAAATTGCGAGAATCCACGATTACTAGATTTTCTCCGA
>Beppu.type_C_5785;size=15;
ACCATGACTCCCTGCAAGAACTTTATTGCAAGTCCACCGA
>Beppu.type_C_5786;size=15;
TTCTCAACTTCCTTTTGCATAGCCTCACACCAAACCTC
>Beppu.type_C_5787;size=15;
ATCTTAGCGCACGCCTCATCCTGAGATCACCTCATT
>Beppu.type_C_5788;size=15;
CCGGGTAGGTATATCTTTTCAGAATTACACTATTGCAG
>Beppu.type_C_5789;size=15;
ACAGCAATAACGCTGTGTACGGCGAATACGAGATGGACA
>Beppu.type_C_5790;size=15;
TTTTAATATCATCAGCATCTCATCTATCTTCTTCTC
>Beppu.type_C_5791;size=15;
ATGCACGCCTCATTCTTCCTCACCTAGCACAAATT
>Beppu.type_C_5792;size=15;
AGTTAGTTTTTCTGGATAAAATTGATACTGCCCTTAT
>Beppu.type_C_5793;size=15;
AAATTGTTGCGGGGGGACTCTGCCTTGCAACAAGTT
>Beppu.type_C_5794;size=15;
TGCTACCGTAGAGGAGTACCGAGTTCTTCTGTACCTC
>Beppu.type_C_5795;size=15;
ACAACAAGCCTGTCCATTGTCCACCACAGGAATATG
>Beppu.type_C_5796;size=15;
ACCAAACTTGACCAATGCCTAAAGAGCAGAAATACTTAT
>Beppu.type_C_5797;size=15;
CACAAAGGGAAAGGAGAAATAAAACCCTGGTGTTTCGG
>Beppu.type_C_5798;size=15;
GAAAAAGCAAATGGAAGATGATGAATGGAAAAGTTAG
>Beppu.type_C_5799;size=15;
GCACTTTCGGTAGTGTGACTGCATATTTCTACGGCTA
>Beppu.type_C_5800;size=15;
GCGGTAAACAGTAGCGGGTTATTCATTAGTAATGGAA
>Beppu.type_C_5801;size=15;
TCTTCCATAGTCTCACTCCAGGATAGGGGAGAATTC
>Beppu.type_C_5802;size=15;
CAAGTAAGTAGGCTAGGACCGCGAGCTTCCCGAAGC
>Beppu.type_C_5803;size=15;
GATATTTCCTCGTTAGATTTTTTCTCATGGAAAAAT
>Beppu.type_C_5804;size=15;
CTCATCTTTCTTCACCTTGATGGATTATCCCCTTGGAAA
>Beppu.type_C_5805;size=15;
TAACCGTGGGAGGAAATTAGGAGAGCGTAAAGACGG
>Beppu.type_C_5806;size=15;
ACAAAGAAGGCGTTGTCATACCTAGCGTTTGAAGA
>Beppu.type_C_5807;size=15;
CCAGTGACACATGGAAAGAAGATGTAGAGAAAATTGAT
>Beppu.type_C_5808;size=15;
TCGTAATCTGAAAGAATTTTCAGGAAAACGTCATAA
>Beppu.type_C_5809;size=15;
TCATTACTTTTTTCTCAAAAAGTCCCTTTTGAATAAA
>Beppu.type_C_5810;size=15;
CAAAAACTACCGCTAAAGCACCTACTACCGCTAGAAACC
>Beppu.type_C_5811;size=15;
CTGGAGCTGAAAAACAGTGCTGACGATCTCCAGAGT
>Beppu.type_C_5812;size=15;
CCCCGCTGGAGTCACCCATGATGCCGGTCAAGTGGG
>Beppu.type_C_5813;size=15;
ACCTTATAGTAATGCGTATCATCTGAATGTTTTATCA
>Beppu.type_C_5814;size=15;
GTGGCTCAATCCCTATGATAGTACTTCTTTTCCCATCAG
>Beppu.type_C_5815;size=15;
TAACATAGTGAGCGGAAAACATGTTCTCGCCTAGTT
>Beppu.type_C_5816;size=15;
ACAATGATCGAAAGATCTCCTTTTCGTTGACCGCATC
>Beppu.type_C_5817;size=15;
GCGAAAATAGTGTATGGACAGGTAAATGAGAAAACG
>Beppu.type_C_5818;size=15;
CGATATGAAAATGAAAGAGTTGAGTGCTTTACTATCG
>Beppu.type_C_5819;size=15;
ACGCTACTTCTCTTTCCACCTCCTTCGGTGCAGATA
>Beppu.type_C_5820;size=15;
AATAATAAGGAACTAATACAACAACTTCTTGAAGAAGAG
>Beppu.type_C_5821;size=15;
GCACTGATAGAGCTGCAAGGAGGATAATGAAGGAGGT
>Beppu.type_C_5822;size=15;
AGCTTCATGGCACAATGCAGTTTGTCCTTGGGGTGA
>Beppu.type_C_5823;size=15;
CGCTCCCCTCAACAGTGACGAGGTGGAGATACCAC
>Beppu.type_C_5824;size=15;
TCAGCTATCCATCCATTAATCTGGACTCTCTCGACGTT
>Beppu.type_C_5825;size=15;
ACGCTGAAGGAACCCAGCCTAATATGACGCAGACAAA
>Beppu.type_C_5826;size=15;
CGCTCAGAGTTCCCGCATGTAAGTACTATCGGGATAA
>Beppu.type_C_5827;size=15;
ACACAATTTTTCAATTCACACTATTTTGATCCGCATT
>Beppu.type_C_5828;size=15;
TCGTGTTCGGAGCGACATCGAGAGGAACCAAAATGA
>Beppu.type_C_5829;size=15;
TCCAGTACCACCCTGAATTTGTCGAATTCGTCGGGTG
>Beppu.type_C_5830;size=15;
AATATGGGAACTAGTATAAAAATCTTCCCATAATT
>Beppu.type_C_5831;size=15;
GATCTTTCCGTGTTTTTAGAATTGTTTTGGTGTTTTGGT
>Beppu.type_C_5832;size=15;
AACGCATTCTCTAGTGCTTTAACGATGTCATCGAGGCCG
>Beppu.type_C_5833;size=15;
ACAAATCCCCAAACTTGCCCTCTTCCTCCTCCGCACGTA
>Beppu.type_C_5834;size=15;
CACTTGTTATAATATCATTATCAGCTATCCATCCAT
>Beppu.type_C_5835;size=15;
ACGTTGATTAATGAAACCGTACTGGAGTGGCCTATTGCAT
>Beppu.type_C_5836;size=15;
AATTCATGATCAATGTATAACTCGAGCTTCACTTTC
>Beppu.type_C_5837;size=15;
ACTGATGATGATGACGTTGATGATGATGATGTGGTGCT
>Beppu.type_C_5838;size=15;
TTTTTCACTCCTGGCACTCCTAATACATGTAGCCAAG
>Beppu.type_C_5839;size=15;
TCCTGGACGCAACGTAATTCAATTGTTCCATTTTGA
>Beppu.type_C_5840;size=15;
ATAGTCTCACTTCAGAGTCACCGTTCCTCCCCAATTTTT
>Beppu.type_C_5841;size=15;
TAATCACTTCCTCGAGTATAACCACTGTGATCCATTG
>Beppu.type_C_5842;size=15;
CGCTAATAAGAACAGTGTTTAGATTAGGGTCAAGACT
>Beppu.type_C_5843;size=15;
CCGATGTCGTAGATGTATCGTGGCAATCTCTTCTTG
>Beppu.type_C_5844;size=15;
TAGAAAAGTATGGAAAAGAAAAAGGAAAAGAGAAACTGT
>Beppu.type_C_5845;size=15;
ATGTACCCTTATTCCTGACTCCACGAACTTGATGGAG
>Beppu.type_C_5846;size=15;
CCCAGGACCGTAAGACAAACACCGCCTGAGGCACCTA
>Beppu.type_C_5847;size=15;
AGGATTCGGAGGAGGCCTTTACTCGTTCACGGTCAA
>Beppu.type_C_5848;size=15;
GATTCAGTACATATGATACATTTCCCTGTCCTCCACCT
>Beppu.type_C_5849;size=15;
AGCAGGAGTAAGGGAAACTAAAAATACCTCTTCTTCTT
>Beppu.type_C_5850;size=15;
AAAGCTTTCTCGTTAAGGAGAATATTAGGGCCGTGA
>Beppu.type_C_5851;size=15;
GCAAAGGGCAGGAGGTGAATCGGTTATGGGATGG
>Beppu.type_C_5852;size=14;
TTATTAGGTCATTTTGATTATTATCACGTAACACAA
>Beppu.type_C_5853;size=14;
TAAATAGTATCTACATAAGTTATGATGTCCTTACAA
>Beppu.type_C_5854;size=14;
CTATCAGATCTTTCTCATTAATAATGTCAGTATCTTT
>Beppu.type_C_5855;size=14;
CGATCTAATCCGCAAGGAATAGGTGGCGAAAGCAGTAT
>Beppu.type_C_5856;size=14;
ATTTGTTTAGCGATGGTTCCATTGAGCGAAAAATG
>Beppu.type_C_5857;size=14;
ACGAAATAGAAAACGAATTTGACAAACATCCAGAATA
>Beppu.type_C_5858;size=14;
TCTCAGGAACTCCAACAGTGAACATATCAGGAGTGG
>Beppu.type_C_5859;size=14;
TGGAAAAAGGCTGTGTGGCCTCCGGCTTATTATTCAC
>Beppu.type_C_5860;size=14;
AATACCAACTTAAAATTATTACGGTGGGCGTGGTGGT
>Beppu.type_C_5861;size=14;
TTTGGGATAATGTCATCATCAAGGAATATGAGCCAA
>Beppu.type_C_5862;size=14;
TTATATATATTATACTGCCATTTCTCCACTTCTCCATC
>Beppu.type_C_5863;size=14;
TCTCTCTCACTTGGGGCATATTTACCAGCCCAGGGGA
>Beppu.type_C_5864;size=14;
TTGCGGGATCAATCATCTCAGGCATGGCTCAATCACT
>Beppu.type_C_5865;size=14;
CAAAGATAAAAGAGAAATAGTAAATGAAAATATATT
>Beppu.type_C_5866;size=14;
TCCTCTCTGAGAGCATATCATTTTCTAGACGAGAGAT
>Beppu.type_C_5867;size=14;
GGATCGCCTCCAGCAACCTTTCTAAAGACGCCGAAAAC
>Beppu.type_C_5868;size=14;
TAATAATGATATATTGCAGGTTTTACCGTTGTCCTAA
>Beppu.type_C_5869;size=14;
CGATAGCCTAACTCCAACAGATAATGAGCAAGCCTTCTA
>Beppu.type_C_5870;size=14;
AACTCCTCATAGACCAAGGCTAAGATGGACTTATCCCT
>Beppu.type_C_5871;size=14;
AAGGCAGAAAAAAGACCCATGACTTATCACTATTCTA
>Beppu.type_C_5872;size=14;
TTAAGAAGATCTGTGAGGATCGACTTGGCATCACTAA
>Beppu.type_C_5873;size=14;
ACCCCCTCGAGTCCCTTAGGCAGTTCTCATATTCGCACACGA
>Beppu.type_C_5874;size=14;
AAGAAGAATGAAGAAGAGAACTATAATGATAAAAATG
>Beppu.type_C_5875;size=14;
TTTTCCTTCATGAATGAAGTGATAAGGGTCTTTTTCT
>Beppu.type_C_5876;size=14;
TGAGAACTTCTTTCTTGCCATTATGCACCACCACTCTG
>Beppu.type_C_5877;size=14;
AGTTCCCCTATCCGTACATACCTTCGATACAGAGGCAG
>Beppu.type_C_5878;size=14;
AAAAGGAAAATTCAGCTGTCCAGGGTAACAGAGATAC
>Beppu.type_C_5879;size=14;
TCACATAACTAGACCCAAAACTTAGTAAAGCTGACAA
>Beppu.type_C_5880;size=14;
TCTTCAGCGTTATGGCAGACCTTTTCATCGGTCTCCC
>Beppu.type_C_5881;size=14;
ACTGATGGTGAAACAAATAATGGAAGTAGCAATAAAAAA
>Beppu.type_C_5882;size=14;
TCCAAGTCTCCGGGTTTGGTTTCTTTCTTTGCTTTAA
>Beppu.type_C_5883;size=14;
CAATAAAGGAAATAATATGTGTTTTCCATTAGTATGAG
>Beppu.type_C_5884;size=14;
ATGCCCTCTCAAGCAACTCTAGCTCCTCCTGCAACAG
>Beppu.type_C_5885;size=14;
AATACTAGTATCGACATAAAGATAATCATGGCACCCGA
>Beppu.type_C_5886;size=14;
AGATGGACGACGTAGCATATCTTCTTCAGGTGAAG
>Beppu.type_C_5887;size=14;
TTATTTCGATGACCAATGTAATAAACTTGACTAGACG
>Beppu.type_C_5888;size=14;
TCGGTGAACCTGAACGTGAAGTCGAGCGCGTCGTCAG
>Beppu.type_C_5889;size=14;
TGTACTCAGTCTGTGCCGCACCGAGCATTGAGACCGC
>Beppu.type_C_5890;size=14;
CGAGAAAAAGCATACCGGCAATGTATAGTAATGGTGG
>Beppu.type_C_5891;size=14;
GGAGCGATGGTAAGTAAGTATCGTGTGATAGACCTCTA
>Beppu.type_C_5892;size=14;
TATTTATACCATTTGGTAAAATATATCTTGCGTCCTC
>Beppu.type_C_5893;size=14;
ACGCTAGGGAAGTAACGTAGATTCGTGGTTTCATGAGAT
>Beppu.type_C_5894;size=14;
ACAGCTGGAGCTCTTCTCCACCTCTCCAATGGGTGCGAT
>Beppu.type_C_5895;size=14;
TCTACTAGGCCGGTTTCGATCAGATATCGCAATAT
>Beppu.type_C_5896;size=14;
GCATTCTTGCTATACTTTCTCTCGTAAAAATCCCTCTC
>Beppu.type_C_5897;size=14;
AATCCATGTTTGGAACATCTGTTGAGCCTGCTGCTG
>Beppu.type_C_5898;size=14;
TCTTGAGAAGTTTTTTTGTTTCCTTTTTTGTTGGGCAT
>Beppu.type_C_5899;size=14;
ACAACGACGACGTCATCGATTTCAACTATCTAGTTTCAT
>Beppu.type_C_5900;size=14;
CGGGAGAAGGGGTGATGATAGGCACCAGTTCCTTTAC
>Beppu.type_C_5901;size=14;
TGCCGTGTTCAACCTTACTCCAGGGAATTACAGCTACT
>Beppu.type_C_5902;size=14;
GATAGAACGTATTCCCTTCTTTTTTCAATATCTCCA
>Beppu.type_C_5903;size=14;
CTCTAGTCCTCTTCTGTTTTTGGGTCATGAACAAAAA
>Beppu.type_C_5904;size=14;
GGAACTCGGCGTAAGGGATAGTCACTGCAACACCTCC
>Beppu.type_C_5905;size=14;
CAACCATAAGTAGATTAGGGTTATGTGACCACTTCATGT
>Beppu.type_C_5906;size=14;
TGAAGTTTTTGGGGCTTTTTTCTGCACAGGTTAGCA
>Beppu.type_C_5907;size=14;
TGGTTACGTATTTAGACTTACTTTTATTGTTATTAGT
>Beppu.type_C_5908;size=14;
ACATGAAGACTAGGATAGAAGTATAGGAAGACATTCAGAG
>Beppu.type_C_5909;size=14;
CCAAATCCCGACATCTCTGGTTGATACAATCTATAAAT
>Beppu.type_C_5910;size=14;
ATGGGTTCGCTTTAACAAGTATATGTGCATCTTCAA
>Beppu.type_C_5911;size=14;
AATTCAAGATAAAGGGGATTTACTATAATTTCCAATT
>Beppu.type_C_5912;size=14;
ACCCTAGACGACTCAGCGGTTTACGTGCTTTTCATTAT
>Beppu.type_C_5913;size=14;
ACAAACCTAGCTAGTGCGTTGGGCTATCCAGGAGTCTTTA
>Beppu.type_C_5914;size=14;
GTCGTCCCCGTCGTAGCGGAAGGTTTAGCGGTCACTGT
>Beppu.type_C_5915;size=14;
CATATTCAGTGATAAGCGACTTCCTACACCATAGAAGAG
>Beppu.type_C_5916;size=14;
ATTCTCTGGATCTATATAACAACCGTTCTGGAAAGGG
>Beppu.type_C_5917;size=14;
TTAAGTCTCTGTTTAGCCTCGTCATATTTAGCGAAAA
>Beppu.type_C_5918;size=14;
TTTGTAGTTGTCCACTGTATTGTGTTCCGATCATGAAG
>Beppu.type_C_5919;size=14;
TGGTAGATGTCTAAATTAGATATTACACGCGTAGCCATT
>Beppu.type_C_5920;size=14;
ACGCAAGAACCCTCTTATGGGAGTCTTTACTATCTGGA
>Beppu.type_C_5921;size=14;
ACGGCGGGAAGGCAGTTTGGGAGGCAAACAACTTGCCAG
>Beppu.type_C_5922;size=14;
ATGCGGAATATATATAAGTGTGGAATATGGGACCCGAGA
>Beppu.type_C_5923;size=14;
CTATCGCTGAAACAATGCCTTCCGAACGGGCAAGAAAG
>Beppu.type_C_5924;size=14;
GTTTAAACGCAGGGCAAACAAATAATGGACAGGGTGG
>Beppu.type_C_5925;size=14;
CTGCTCTCCTCTCCCTCAGTCCCCGCGGAGAGCGAA
>Beppu.type_C_5926;size=14;
ATTTTAATGATGAAGAAAAGATGTTATTGGAATTGT
>Beppu.type_C_5927;size=14;
CCTTCATTTGTGATTTGATTTTGTCTTTTTCATTCAG
>Beppu.type_C_5928;size=14;
TGTATATAGATAGAGAGAGATAGAGAGAAAAACGTTA
>Beppu.type_C_5929;size=14;
ATTCAATATACGCACACATACACGGTACAGTTCACGAA
>Beppu.type_C_5930;size=14;
CTTTCCCTGGTGTAGTTCTATACAGTCTAGCTAGAT
>Beppu.type_C_5931;size=14;
GAACTTACGTCCAGATATGTTTCCGATCAGAGGAA
>Beppu.type_C_5932;size=14;
CACATCTATAACAAAAACAATCACAGAAGGCAATACTA
>Beppu.type_C_5933;size=14;
TTTTCAGGGACACCTGTCAAATCGTGCCTTATCCAAA
>Beppu.type_C_5934;size=14;
GGCTATGAACCATATGTAATCACCAAAGAAGAACAA
>Beppu.type_C_5935;size=14;
ACTTTTTTTATTTTTGATTTTTTAGTTCGTCTTTTCTA
>Beppu.type_C_5936;size=14;
ACGAGCCTACAGAAATAAAGTTAATATCATTGATCGAA
>Beppu.type_C_5937;size=14;
ATTTTTTCAAGAAAAAAAGTAAACTTTTTATCTTGT
>Beppu.type_C_5938;size=14;
TTCATACTTTAAACTTTATAGTATGAAAAGCAACTTCT
>Beppu.type_C_5939;size=14;
CCGATTACAGGGCCATCGTAGAAGTTCTGGAGGGT
>Beppu.type_C_5940;size=14;
AACCCAGCCCTCGAAACTCTGGAGGAGGGGAAAAG
>Beppu.type_C_5941;size=14;
TTCATTTAACCCATCAAGAGTAATTGGAGAATTTC
>Beppu.type_C_5942;size=14;
ACCGCTGGCGAGACAAACACTATAGGTGACTGGATAA
>Beppu.type_C_5943;size=14;
CCGAACTCACTGATGAGCCTATCCCACTGAAGAAACTC
>Beppu.type_C_5944;size=14;
TAAAAAATAATGGGGGGGGAGTGTGCTAATTAAT
>Beppu.type_C_5945;size=14;
ATGAGGGTATAATAAAGCTCGATACACCGTATGCAT
>Beppu.type_C_5946;size=14;
ACAAACTTTCTAGAGGGTTCAGGATTTTCAGTAGGTCTACCTC
>Beppu.type_C_5947;size=14;
TATCGTCCCCTTCACGTGCGAACTCAACACGTTAAGT
>Beppu.type_C_5948;size=14;
TATTAAGTACCTCATTCCATGACTTAACTGTGGGTATGG
>Beppu.type_C_5949;size=14;
ATAGTTGCATGGTCATCTGAACGACCATGACTTTCACT
>Beppu.type_C_5950;size=14;
TATTGAAACTACATACTGTTGAGACAGTACCTAGACT
>Beppu.type_C_5951;size=14;
CGTGGTGGCAGGCAGGCCTAGCTGGTGCGGGTGCTGGT
>Beppu.type_C_5952;size=14;
ACCAAGAAAGGAAGGCATACTGGGCCGACGCGCTGA
>Beppu.type_C_5953;size=14;
ATTCCTTTACGTGGCATATTTATCTATACTCTAC
>Beppu.type_C_5954;size=14;
ATGACTTTCAAAACTTTTTCAGCAAATTCCTCACTGA
>Beppu.type_C_5955;size=14;
TTTTCTTCTTCTTTCGAATAGAATCTCGCAAACTCGAT
>Beppu.type_C_5956;size=14;
AGATGGATTATATGAGAAGGAGCTAGTAAGCTT
>Beppu.type_C_5957;size=14;
CAGACGACTCGCTAGGAGAGAAGAGTATAGTAGAACAT
>Beppu.type_C_5958;size=14;
TTAGAAATACATTTGCAGTTATTGAACGCATCAAAG
>Beppu.type_C_5959;size=14;
CATGAGATTAGGTTATGACATGGTTAGATGAGTTTG
>Beppu.type_C_5960;size=14;
ACTGTCTTGAACTTCGGAATGATTCCGTGCTTCTTG
>Beppu.type_C_5961;size=14;
CAACTCGGCAGGAGATAGAAAAATTCGAAAAGTAAATG
>Beppu.type_C_5962;size=14;
TATTTTTTCGCGATGTCAATTATCTTGGCGACTTCAC
>Beppu.type_C_5963;size=13;
TTTCTATATGGATCCACGTGTTCTTTTCATACTCTAGT
>Beppu.type_C_5964;size=13;
GGGAGCCCGGTGGACTATATCGCATTCAAAGGACTT
>Beppu.type_C_5965;size=13;
ACACTGGTGTCTACGAAGTCCCGTCGGCTTGGTCGGT
>Beppu.type_C_5966;size=13;
ACGACGCGATGGTGAGCGGGTCCGCAACTCTTTTAGTGAA
>Beppu.type_C_5967;size=13;
ACTCACATGTTCTATTTCTATCTCGTATTCCGTTGGTGA
>Beppu.type_C_5968;size=13;
TTTCCATCGGCGTCAACGTCGTAAAAAACATCTTGA
>Beppu.type_C_5969;size=13;
TGTGTCCATATCATATGTTTTCGTTTTTTCTAGTGCTA
>Beppu.type_C_5970;size=13;
CCTTCTCAGCCTTTTTCAGTATTTTTTCAGTCTTTG
>Beppu.type_C_5971;size=13;
CCAATATTTTTTGTCTTACTTTCATACACATTTA
>Beppu.type_C_5972;size=13;
GGGAGGACGCGGTGGACGCAATAGCGGAGTTCCTGAAAA
>Beppu.type_C_5973;size=13;
TTTTCTTTTCGTCTAAGTCGATAAAACAGCTCTTCTCGGGGA
>Beppu.type_C_5974;size=13;
TGAGAAAATACTGAGAATTTGGTGGGGTCTACCTCT
>Beppu.type_C_5975;size=13;
TCTCTTTATCGGGTATGAACCCAAAATCTCCTACATACA
>Beppu.type_C_5976;size=13;
CCATCTTCTTGACTGTTTCAGCCTTCACTCTTTTCA
>Beppu.type_C_5977;size=13;
GCTACCTCCTTAGGATTTATGGCATACGTTTCCTCCT
>Beppu.type_C_5978;size=13;
TTCCCGCTACCTTATCCCCCAGTGGTGTGGTCACAGG
>Beppu.type_C_5979;size=13;
GTAACGCTCAACATACAGTGGTTCATGATGTAAGTAC
>Beppu.type_C_5980;size=13;
GGAGAGAGCCTTCGGGGTGTGACATCCTCTCCCGCA
>Beppu.type_C_5981;size=13;
CTTTTGTGAGTCGCAAAATGGCGCAAGACAACAAAT
>Beppu.type_C_5982;size=13;
CTCAGAGCTGGGAATAGATAGAGTGACGTGGTGGAGG
>Beppu.type_C_5983;size=13;
AAATTGGAAAGAAAGAGTAATCTAAAATTAATAAAAA
>Beppu.type_C_5984;size=13;
AGCTTCTTTCTCTTGTTTGAGAACCAGCTTATTGT
>Beppu.type_C_5985;size=13;
CGAAATTCTCAAACGCGTCCACATCGAATACGTTATAT
>Beppu.type_C_5986;size=13;
ATAAGTACATTGTTAGGATTGGAAATTGTGAACTGTG
>Beppu.type_C_5987;size=13;
ATGATGTCGAAATAAAGGGCTGACATCCCGCCATTCTTT
>Beppu.type_C_5988;size=13;
GAATCATAGATGATTCATGTGTGAATCAAAAATGGAAA
>Beppu.type_C_5989;size=13;
GCTGGGTCTATTAGGGCTATTTCCTCCGCGAATGTC
>Beppu.type_C_5990;size=13;
AATCACGACGTGCCAAAAAATACACCCACTTATGATG
>Beppu.type_C_5991;size=13;
GACTTATCAATATAGTATCGTCCCTACCGCCCATTC
>Beppu.type_C_5992;size=13;
CGTCCTTCTTCTCCCTTATGATCGCAACGGGGATG
>Beppu.type_C_5993;size=13;
ACTATAGTTGCAGATCCCAATAATACCGACGATATCTA
>Beppu.type_C_5994;size=13;
ACAAATTCACTTCCTCCCACTTCTGTGCCGTTATTGTA
>Beppu.type_C_5995;size=13;
AAAGAGAGATTTCAAAAATGGGGAGTGGAAACATG
>Beppu.type_C_5996;size=13;
TTTTCTGAAAAAACCAAGTATAAAAAGAGAAAAAAT
>Beppu.type_C_5997;size=13;
TAGGCGTATCTCTCCAGAAGAGACATCTTCTCCCCT
>Beppu.type_C_5998;size=13;
AAGGGGTGCCTATGAGAGTAATAACATTCAAGACAGAAG
>Beppu.type_C_5999;size=13;
AACCCAGTGGTAGACCTAGACAGCATGGGGATCTAC
>Beppu.type_C_6000;size=13;
ACTTGAGATTTATTCAGCGCAACCTAACCTCATGATAA
>Beppu.type_C_6001;size=13;
CTGAACTAATAGATAAATTGATACAAAGTAAAAGA
>Beppu.type_C_6002;size=13;
TTCTTTTGCAATTGCAAACATTGAAACGTAATGCTGTGT
>Beppu.type_C_6003;size=13;
ACTCTTGTCCTAGTTGCTCTTTTCTGTTTTTGTGCCATACG
>Beppu.type_C_6004;size=13;
TACGCAATCGGGTTAATATCGTATATACGCTGACTTGCT
>Beppu.type_C_6005;size=13;
ACTGTATCGCTGAATTGCAGCAACTTAACTCCTGG
>Beppu.type_C_6006;size=13;
TTCCACGTTGGAGTTACGTGCTTAGTCAATGAAAAAG
>Beppu.type_C_6007;size=13;
ACCTCATATCTTCAAAACGGTTTAGGATCTCTTCCA
>Beppu.type_C_6008;size=13;
TTTTCTGAGATTATGTCATTATCTCCTAAAACAAATCA
>Beppu.type_C_6009;size=13;
[truncated: 2,344,046 more chars]
