# Supplementary material for: Virus-borne mini-CRISPR arrays are involved in interviral conflicts
Source: Nat Commun. 2019 Nov 15;10:5204. doi: 10.1038/s41467-019-13205-2 (PMC6858448; doi:10.1038/s41467-019-13205-2)
Supplement: Supplementary file 5 — Supplementary Data 2 [file 41467_2019_13205_MOESM5_ESM.xlsx]

## Sheet: Sheet1
	J14 (reads)			J15 (reads)
Spacer	Acidianus-10 days	Sulfolobus-10 days	Sulfolobus-20 days	Sulfolobus-0 days	Sulfolobus-10 days	Sulfolobus-20 days	Sequence	Target	Identity to target	PAM in target	Identity to origin	PAM in origin	Spacer ID
SPV2_1	3426	7441	248960	480	16	10	TTTAGGGTAAAGACAATAGTCAAGCAAATCTATAAAGA	?	-	-	-	-	Beppu.type_A_2;size=260333
SPV2_2	3316	8250	290327	548	22	10	AAGCGGTAACGGTTACCATTACGCAAGGGCAGTAGTTA	SPV1	0.89	CCA	0.71	CCA	Beppu.type_A_1;size=302473
SPV2_3	3212	5665	236220	1551	15	10	TATACGACTCATACGACAATAGGTACGGTGCAATGTTACA	SPV1	1	CCT	0.82	CAT	Beppu.type_A_3;size=246673
SPV1_1	835	40	522	170	1588	26930	AACTACAATCAATTTTGTATAGCACTACACAAGTGGGCT	?	-	-	-	-	Beppu.type_A_121;size=30085
SPV1_2	48	2	0	53	4026	64042	CATAACGTTAACATAATAATCAATGAAAATAGGGCTGA	SPV2	0.89	CAT	0.65	CCT	Beppu.type_A_7;size=68171
SPV1_3	43	2	3	45	3480	52297	ACAAGATGAGTTAGGACTCAGGGCTTTTGAACTATTGGAT	S.tokodaii integrated element	1	CTT	-	-	Beppu.type_A_22;size=55870
