# Supplementary material for: Virus-borne mini-CRISPR arrays are involved in interviral conflicts
Source: Nat Commun. 2019 Nov 15;10:5204. doi: 10.1038/s41467-019-13205-2 (PMC6858448; doi:10.1038/s41467-019-13205-2)
Supplement: Supplementary file 7 — Source Data [file 41467_2019_13205_MOESM7_ESM.xlsx]

## Sheet: Figure 1C
	Layout:						Links:
	Origin	CRISPR repeat type	Number of spacers				First spacer origin	First Spacer ID	Second spacer origin	Second spacer id	CRISPR repeat type
	Iceland	B	124				Beppu	32337	iceland	399	A
	Iceland	A	613				Beppu	32317	iceland	541	A
	Italy	C	19				Beppu	32093	iceland	154	A
	Italy	D	244				Beppu	31824	iceland	374	A
	Italy	A	685				Beppu	31768	iceland	582	A
	Japan	C	263				Beppu	31644	iceland	545	A
	Japan	B	203				Beppu	31035	iceland	180	A
	Japan	D	253				Beppu	30246	iceland	733	A
	Japan	A	103				Beppu	30149	iceland	330	A
	Kamchatka	D	112				Beppu	5911	iceland	198	cross-type
	Kamchatka	A	440				Beppu	27796	iceland	616	cross-type
	Beppu	C	10223				Beppu	25020	iceland	198	cross-type
	Beppu	B	5024				Beppu	19288	italy	99	D
	Beppu	D	14751				Beppu	19287	italy	32	D
	Beppu	A	10706				Beppu	19021	italy	131	D
	Yellowstone	B	252				Beppu	18231	italy	25	D
	Yellowstone	D	544				Beppu	17260	italy	106	D
	Yellowstone	A	961				Beppu	16682	italy	151	D
							Beppu	15774	italy	46	D
							Beppu	15370	italy	191	D
							Beppu	15347	italy	248	D
							Beppu	32242	italy	628	A
							Beppu	31766	italy	738	A
							Beppu	31754	italy	655	A
							Beppu	31642	italy	663	A
							Beppu	31130	italy	790	A
							Beppu	30729	italy	648	A
							Beppu	30382	italy	767	A
							Beppu	3690	italy	139	cross-type
							Beppu	38098	italy	216	cross-type
							Beppu	26676	japan	660	D
							Beppu	18118	japan	526	D
							Beppu	27335	japan	598	D
							Beppu	26184	japan	688	D
							Beppu	23032	japan	687	D
							Beppu	29890	japan	548	D
							Beppu	29827	japan	539	D
							Beppu	29082	japan	631	D
							Beppu	29016	japan	590	D
							Beppu	28807	japan	675	D
							Beppu	28591	japan	595	D
							Beppu	28267	japan	661	D
							Beppu	27742	japan	686	D
							Beppu	27373	japan	674	D
							Beppu	25428	japan	646	D
							Beppu	25362	japan	590	D
							Beppu	25235	japan	638	D
							Beppu	24554	japan	665	D
							Beppu	23559	japan	641	D
							Beppu	21921	japan	714	D
							Beppu	20310	japan	717	D
							Beppu	20281	japan	685	D
							Beppu	19955	japan	601	D
							Beppu	19733	japan	582	D
							Beppu	18577	japan	594	D
							Beppu	17442	japan	672	D
							Beppu	16686	japan	531	D
							Beppu	15783	japan	672	D
							Beppu	33434	japan	773	A
							Beppu	7215	japan	662	cross-type
							Beppu	14643	japan	683	cross-type
							Beppu	13586	japan	632	cross-type
							Beppu	13486	japan	685	cross-type
							Beppu	11978	japan	534	cross-type
							Beppu	11794	japan	581	cross-type
							Beppu	11762	japan	716	cross-type
							Beppu	10952	japan	661	cross-type
							Beppu	14238	japan	789	cross-type
							Beppu	13767	japan	748	cross-type
							Beppu	11056	japan	795	cross-type
							Beppu	10423	japan	721	cross-type
							Beppu	29733	japan	798	cross-type
							Beppu	27639	japan	730	cross-type
							Beppu	26179	japan	806	cross-type
							Beppu	18825	japan	741	cross-type
							Beppu	17053	japan	817	cross-type
							Beppu	16881	japan	743	cross-type
							Beppu	15405	japan	728	cross-type
							Beppu	15630	yellowstone	253	D
							Beppu	16457	yellowstone	255	D
							Beppu	15737	yellowstone	273	D
							Beppu	16484	yellowstone	258	D
							Beppu	21209	yellowstone	546	D
							Beppu	19287	yellowstone	353	D
							Beppu	18231	yellowstone	431	D
							Beppu	16482	yellowstone	413	D
							Beppu	16438	yellowstone	422	D
							Beppu	31766	yellowstone	809	A
							Beppu	3690	yellowstone	265	cross-type
							Beppu	11654	yellowstone	546	cross-type
							Beppu	9362	yellowstone	1573	cross-type
							Beppu	8602	yellowstone	1133	cross-type
							Beppu	5538	yellowstone	1144	cross-type
							Beppu	2446	yellowstone	1034	cross-type
							Beppu	12090	yellowstone	1634	cross-type
							iceland	733	Beppu	30246	A
							iceland	582	Beppu	31768	A
							iceland	545	Beppu	31644	A
							iceland	541	Beppu	32317	A
							iceland	399	Beppu	32337	A
							iceland	374	Beppu	31824	A
							iceland	330	Beppu	30149	A
							iceland	180	Beppu	31035	A
							iceland	154	Beppu	32093	A
							iceland	198	Beppu	5911	cross-type
							iceland	616	Beppu	27796	cross-type
							iceland	198	Beppu	25020	cross-type
							italy	25	Beppu	18231	D
							italy	32	Beppu	19287	D
							italy	46	Beppu	15774	D
							italy	99	Beppu	19288	D
							italy	106	Beppu	17260	D
							italy	131	Beppu	19021	D
							italy	151	Beppu	16682	D
							italy	191	Beppu	15370	D
							italy	248	Beppu	15347	D
							italy	628	Beppu	32242	A
							italy	648	Beppu	30729	A
							italy	655	Beppu	31754	A
							italy	663	Beppu	31642	A
							italy	738	Beppu	31766	A
							italy	767	Beppu	30382	A
							italy	790	Beppu	31130	A
							italy	139	Beppu	3690	cross-type
							italy	216	Beppu	38098	cross-type
							italy	167	yellowstone	427	D
							italy	145	yellowstone	426	D
							italy	176	yellowstone	268	D
							italy	61	yellowstone	328	D
							italy	170	yellowstone	264	D
							italy	139	yellowstone	265	D
							italy	142	yellowstone	272	D
							italy	174	yellowstone	398	D
							italy	47	yellowstone	401	D
							italy	54	yellowstone	415	D
							italy	171	yellowstone	429	D
							italy	35	yellowstone	282	D
							italy	78	yellowstone	283	D
							italy	238	yellowstone	284	D
							italy	94	yellowstone	285	D
							italy	58	yellowstone	432	D
							italy	56	yellowstone	399	D
							italy	25	yellowstone	431	D
							italy	26	yellowstone	397	D
							italy	169	yellowstone	289	D
							italy	43	yellowstone	305	D
							italy	23	yellowstone	288	D
							italy	21	yellowstone	307	D
							italy	166	yellowstone	287	D
							italy	165	yellowstone	336	D
							italy	27	yellowstone	300	D
							italy	42	yellowstone	298	D
							italy	137	yellowstone	299	D
							italy	136	yellowstone	303	D
							italy	57	yellowstone	308	D
							italy	29	yellowstone	319	D
							italy	50	yellowstone	320	D
							italy	19	yellowstone	304	D
							italy	22	yellowstone	311	D
							italy	45	yellowstone	382	D
							italy	59	yellowstone	387	D
							italy	111	yellowstone	386	D
							italy	63	yellowstone	343	D
							italy	48	yellowstone	381	D
							italy	44	yellowstone	267	D
							italy	60	yellowstone	274	D
							italy	55	yellowstone	277	D
							italy	53	yellowstone	383	D
							italy	51	yellowstone	352	D
							italy	52	yellowstone	384	D
							italy	62	yellowstone	362	D
							italy	64	yellowstone	378	D
							italy	228	yellowstone	344	D
							italy	109	yellowstone	350	D
							italy	40	yellowstone	347	D
							italy	110	yellowstone	348	D
							italy	108	yellowstone	349	D
							italy	89	yellowstone	360	D
							italy	87	yellowstone	374	D
							italy	220	yellowstone	331	D
							italy	32	yellowstone	353	D
							italy	68	yellowstone	376	D
							italy	95	yellowstone	363	D
							italy	79	yellowstone	341	D
							italy	74	yellowstone	373	D
							italy	105	yellowstone	335	D
							italy	102	yellowstone	333	D
							italy	83	yellowstone	389	D
							italy	65	yellowstone	337	D
							italy	86	yellowstone	385	D
							italy	213	yellowstone	338	D
							italy	85	yellowstone	334	D
							italy	92	yellowstone	340	D
							italy	81	yellowstone	330	D
							italy	75	yellowstone	332	D
							italy	97	yellowstone	329	D
							italy	76	yellowstone	324	D
							italy	93	yellowstone	323	D
							italy	90	yellowstone	321	D
							italy	103	yellowstone	390	D
							italy	98	yellowstone	391	D
							italy	96	yellowstone	392	D
							italy	37	yellowstone	393	D
							italy	260	yellowstone	395	D
							italy	77	yellowstone	290	D
							italy	235	yellowstone	318	D
							italy	232	yellowstone	403	D
							italy	71	yellowstone	404	D
							italy	66	yellowstone	316	D
							italy	234	yellowstone	406	D
							italy	241	yellowstone	407	D
							italy	186	yellowstone	408	D
							italy	88	yellowstone	409	D
							italy	70	yellowstone	410	D
							italy	39	yellowstone	411	D
							italy	251	yellowstone	412	D
							italy	237	yellowstone	291	D
							italy	256	yellowstone	434	D
							italy	258	yellowstone	425	D
							italy	82	yellowstone	420	D
							italy	73	yellowstone	417	D
							italy	72	yellowstone	418	D
							italy	67	yellowstone	313	D
							italy	239	yellowstone	297	D
							italy	69	yellowstone	400	D
							italy	91	yellowstone	430	D
							italy	34	yellowstone	256	D
							italy	706	yellowstone	914	A
							italy	833	yellowstone	925	A
							italy	640	yellowstone	905	A
							italy	704	yellowstone	820	A
							italy	800	yellowstone	913	A
							italy	799	yellowstone	926	A
							italy	802	yellowstone	923	A
							italy	826	yellowstone	924	A
							italy	641	yellowstone	854	A
							italy	831	yellowstone	804	A
							italy	688	yellowstone	859	A
							italy	703	yellowstone	813	A
							italy	834	yellowstone	799	A
							italy	805	yellowstone	823	A
							italy	638	yellowstone	827	A
							italy	808	yellowstone	816	A
							italy	712	yellowstone	826	A
							italy	709	yellowstone	828	A
							italy	707	yellowstone	817	A
							italy	697	yellowstone	822	A
							italy	669	yellowstone	835	A
							italy	677	yellowstone	919	A
							italy	675	yellowstone	920	A
							italy	705	yellowstone	855	A
							italy	788	yellowstone	856	A
							italy	646	yellowstone	825	A
							italy	699	yellowstone	834	A
							italy	854	yellowstone	885	A
							italy	864	yellowstone	887	A
							italy	858	yellowstone	884	A
							italy	692	yellowstone	836	A
							italy	796	yellowstone	857	A
							italy	842	yellowstone	843	A
							italy	821	yellowstone	824	A
							italy	830	yellowstone	800	A
							italy	649	yellowstone	840	A
							italy	683	yellowstone	841	A
							italy	836	yellowstone	797	A
							italy	847	yellowstone	842	A
							italy	857	yellowstone	873	A
							italy	670	yellowstone	882	A
							italy	690	yellowstone	867	A
							italy	853	yellowstone	888	A
							italy	863	yellowstone	881	A
							italy	856	yellowstone	846	A
							italy	689	yellowstone	883	A
							italy	726	yellowstone	866	A
							italy	727	yellowstone	869	A
							italy	681	yellowstone	862	A
							italy	725	yellowstone	871	A
							italy	682	yellowstone	876	A
							italy	829	yellowstone	803	A
							italy	828	yellowstone	838	A
							italy	756	yellowstone	844	A
							italy	771	yellowstone	870	A
							italy	867	yellowstone	848	A
							italy	871	yellowstone	849	A
							italy	773	yellowstone	860	A
							italy	940	yellowstone	864	A
							italy	754	yellowstone	847	A
							italy	946	yellowstone	877	A
							italy	752	yellowstone	874	A
							italy	719	yellowstone	878	A
							italy	898	yellowstone	880	A
							italy	749	yellowstone	892	A
							italy	747	yellowstone	889	A
							italy	735	yellowstone	886	A
							italy	716	yellowstone	891	A
							italy	666	yellowstone	893	A
							italy	658	yellowstone	890	A
							italy	911	yellowstone	901	A
							italy	919	yellowstone	807	A
							italy	750	yellowstone	902	A
							italy	909	yellowstone	895	A
							italy	660	yellowstone	896	A
							italy	755	yellowstone	921	A
							italy	908	yellowstone	922	A
							italy	915	yellowstone	808	A
							italy	715	yellowstone	899	A
							italy	910	yellowstone	903	A
							italy	901	yellowstone	900	A
							italy	873	yellowstone	910	A
							italy	794	yellowstone	907	A
							italy	877	yellowstone	904	A
							italy	868	yellowstone	909	A
							italy	865	yellowstone	898	A
							italy	748	yellowstone	918	A
							italy	801	yellowstone	821	A
							italy	803	yellowstone	802	A
							italy	742	yellowstone	814	A
							italy	779	yellowstone	852	A
							italy	741	yellowstone	819	A
							italy	905	yellowstone	863	A
							italy	738	yellowstone	809	A
							italy	769	yellowstone	839	A
							italy	943	yellowstone	872	A
							italy	866	yellowstone	897	A
							italy	888	yellowstone	865	A
							italy	751	yellowstone	906	A
							italy	945	yellowstone	915	A
							italy	918	yellowstone	868	A
							japan	598	Beppu	27335	D
							japan	660	Beppu	26676	D
							japan	688	Beppu	26184	D
							japan	687	Beppu	23032	D
							japan	526	Beppu	18118	D
							japan	594	Beppu	18577	D
							japan	582	Beppu	19733	D
							japan	665	Beppu	24554	D
							japan	661	Beppu	28267	D
							japan	646	Beppu	25428	D
							japan	539	Beppu	29827	D
							japan	641	Beppu	23559	D
							japan	531	Beppu	16686	D
							japan	638	Beppu	25235	D
							japan	631	Beppu	29082	D
							japan	601	Beppu	19955	D
							japan	595	Beppu	28591	D
							japan	717	Beppu	20310	D
							japan	714	Beppu	21921	D
							japan	590	Beppu	29016	D
							japan	590	Beppu	25362	D
							japan	548	Beppu	29890	D
							japan	686	Beppu	27742	D
							japan	685	Beppu	20281	D
							japan	675	Beppu	28807	D
							japan	674	Beppu	27373	D
							japan	672	Beppu	17442	D
							japan	773	Beppu	33434	A
							japan	672	Beppu	15783	D
							japan	662	Beppu	7215	cross-type
							japan	581	Beppu	11794	cross-type
							japan	661	Beppu	10952	cross-type
							japan	534	Beppu	11978	cross-type
							japan	632	Beppu	13586	cross-type
							japan	716	Beppu	11762	cross-type
							japan	685	Beppu	13486	cross-type
							japan	683	Beppu	14643	cross-type
							japan	795	Beppu	11056	cross-type
							japan	789	Beppu	14238	cross-type
							japan	748	Beppu	13767	cross-type
							japan	721	Beppu	10423	cross-type
							japan	817	Beppu	17053	cross-type
							japan	806	Beppu	26179	cross-type
							japan	798	Beppu	29733	cross-type
							japan	743	Beppu	16881	cross-type
							japan	741	Beppu	18825	cross-type
							japan	730	Beppu	27639	cross-type
							japan	728	Beppu	15405	cross-type
							japan	456	yellowstone	0	B
							japan	458	yellowstone	1	B
							japan	389	yellowstone	2	B
							japan	390	yellowstone	3	B
							japan	443	yellowstone	4	B
							japan	457	yellowstone	5	B
							japan	422	yellowstone	6	B
							japan	377	yellowstone	7	B
							japan	384	yellowstone	8	B
							japan	418	yellowstone	9	B
							japan	424	yellowstone	10	B
							japan	423	yellowstone	11	B
							japan	441	yellowstone	12	B
							japan	453	yellowstone	13	B
							japan	454	yellowstone	14	B
							japan	459	yellowstone	15	B
							japan	462	yellowstone	16	B
							japan	465	yellowstone	17	B
							japan	445	yellowstone	18	B
							japan	448	yellowstone	19	B
							japan	452	yellowstone	20	B
							japan	463	yellowstone	21	B
							japan	464	yellowstone	22	B
							japan	455	yellowstone	23	B
							japan	449	yellowstone	24	B
							japan	425	yellowstone	25	B
							japan	436	yellowstone	26	B
							japan	379	yellowstone	27	B
							japan	420	yellowstone	28	B
							japan	427	yellowstone	29	B
							japan	426	yellowstone	30	B
							japan	419	yellowstone	31	B
							japan	428	yellowstone	32	B
							japan	437	yellowstone	33	B
							japan	378	yellowstone	34	B
							japan	387	yellowstone	35	B
							japan	386	yellowstone	36	B
							japan	439	yellowstone	37	B
							japan	412	yellowstone	38	B
							japan	411	yellowstone	39	B
							japan	410	yellowstone	40	B
							japan	383	yellowstone	41	B
							japan	388	yellowstone	42	B
							japan	391	yellowstone	43	B
							japan	380	yellowstone	44	B
							japan	435	yellowstone	45	B
							japan	440	yellowstone	46	B
							japan	438	yellowstone	47	B
							japan	382	yellowstone	48	B
							japan	381	yellowstone	49	B
							japan	421	yellowstone	50	B
							japan	406	yellowstone	51	B
							japan	414	yellowstone	52	B
							japan	409	yellowstone	53	B
							japan	397	yellowstone	54	B
							japan	396	yellowstone	55	B
							japan	405	yellowstone	56	B
							japan	373	yellowstone	57	B
							japan	368	yellowstone	58	B
							japan	371	yellowstone	59	B
							japan	408	yellowstone	60	B
							japan	369	yellowstone	61	B
							japan	376	yellowstone	62	B
							japan	415	yellowstone	63	B
							japan	407	yellowstone	64	B
							japan	433	yellowstone	65	B
							japan	434	yellowstone	66	B
							japan	432	yellowstone	68	B
							japan	400	yellowstone	69	B
							japan	430	yellowstone	70	B
							japan	413	yellowstone	71	B
							japan	395	yellowstone	72	B
							japan	429	yellowstone	73	B
							japan	399	yellowstone	74	B
							japan	431	yellowstone	75	B
							japan	446	yellowstone	76	B
							japan	461	yellowstone	77	B
							japan	450	yellowstone	78	B
							japan	402	yellowstone	79	B
							japan	404	yellowstone	80	B
							japan	444	yellowstone	81	B
							japan	460	yellowstone	82	B
							japan	417	yellowstone	83	B
							japan	416	yellowstone	84	B
							japan	442	yellowstone	85	B
							japan	447	yellowstone	86	B
							japan	451	yellowstone	87	B
							japan	403	yellowstone	88	B
							japan	374	yellowstone	89	B
							japan	366	yellowstone	90	B
							japan	392	yellowstone	91	B
							japan	372	yellowstone	92	B
							japan	375	yellowstone	93	B
							japan	370	yellowstone	94	B
							japan	398	yellowstone	95	B
							japan	385	yellowstone	96	B
							japan	367	yellowstone	97	B
							japan	401	yellowstone	98	B
							japan	394	yellowstone	99	B
							japan	393	yellowstone	100	B
							japan	356	yellowstone	101	B
							japan	355	yellowstone	102	B
							japan	354	yellowstone	103	B
							japan	365	yellowstone	104	B
							japan	364	yellowstone	105	B
							japan	363	yellowstone	106	B
							japan	359	yellowstone	107	B
							japan	358	yellowstone	108	B
							japan	357	yellowstone	109	B
							japan	340	yellowstone	110	B
							japan	343	yellowstone	111	B
							japan	342	yellowstone	112	B
							japan	341	yellowstone	113	B
							japan	352	yellowstone	114	B
							japan	351	yellowstone	115	B
							japan	350	yellowstone	116	B
							japan	346	yellowstone	117	B
							japan	362	yellowstone	118	B
							japan	361	yellowstone	119	B
							japan	360	yellowstone	120	B
							japan	345	yellowstone	121	B
							japan	344	yellowstone	122	B
							japan	353	yellowstone	123	B
							japan	271	yellowstone	124	B
							japan	274	yellowstone	125	B
							japan	347	yellowstone	126	B
							japan	337	yellowstone	127	B
							japan	336	yellowstone	128	B
							japan	329	yellowstone	129	B
							japan	334	yellowstone	130	B
							japan	333	yellowstone	131	B
							japan	338	yellowstone	132	B
							japan	328	yellowstone	133	B
							japan	330	yellowstone	134	B
							japan	297	yellowstone	135	B
							japan	296	yellowstone	136	B
							japan	327	yellowstone	137	B
							japan	332	yellowstone	138	B
							japan	331	yellowstone	139	B
							japan	325	yellowstone	140	B
							japan	324	yellowstone	141	B
							japan	323	yellowstone	142	B
							japan	322	yellowstone	143	B
							japan	321	yellowstone	144	B
							japan	320	yellowstone	145	B
							japan	316	yellowstone	146	B
							japan	317	yellowstone	147	B
							japan	326	yellowstone	148	B
							japan	335	yellowstone	149	B
							japan	315	yellowstone	150	B
							japan	319	yellowstone	151	B
							japan	318	yellowstone	152	B
							japan	311	yellowstone	153	B
							japan	304	yellowstone	154	B
							japan	303	yellowstone	155	B
							japan	308	yellowstone	156	B
							japan	313	yellowstone	157	B
							japan	312	yellowstone	158	B
							japan	302	yellowstone	159	B
							japan	339	yellowstone	160	B
							japan	349	yellowstone	161	B
							japan	348	yellowstone	162	B
							japan	307	yellowstone	163	B
							japan	306	yellowstone	164	B
							japan	305	yellowstone	165	B
							japan	298	yellowstone	166	B
							japan	291	yellowstone	167	B
							japan	290	yellowstone	168	B
							japan	295	yellowstone	169	B
							japan	300	yellowstone	170	B
							japan	299	yellowstone	171	B
							japan	289	yellowstone	172	B
							japan	301	yellowstone	173	B
							japan	310	yellowstone	174	B
							japan	309	yellowstone	175	B
							japan	294	yellowstone	176	B
							japan	293	yellowstone	177	B
							japan	292	yellowstone	178	B
							japan	282	yellowstone	179	B
							japan	287	yellowstone	180	B
							japan	284	yellowstone	181	B
							japan	283	yellowstone	182	B
							japan	278	yellowstone	183	B
							japan	277	yellowstone	184	B
							japan	286	yellowstone	185	B
							japan	285	yellowstone	186	B
							japan	275	yellowstone	187	B
							japan	267	yellowstone	188	B
							japan	266	yellowstone	189	B
							japan	273	yellowstone	190	B
							japan	272	yellowstone	191	B
							japan	269	yellowstone	192	B
							japan	268	yellowstone	193	B
							japan	265	yellowstone	194	B
							japan	270	yellowstone	195	B
							japan	280	yellowstone	196	B
							japan	279	yellowstone	197	B
							japan	276	yellowstone	198	B
							japan	281	yellowstone	199	B
							japan	264	yellowstone	200	B
							japan	263	yellowstone	201	B
							japan	314	yellowstone	247	B
							japan	572	yellowstone	448	D
							japan	681	yellowstone	441	D
							japan	682	yellowstone	446	D
							japan	677	yellowstone	444	D
							japan	679	yellowstone	437	D
							japan	680	yellowstone	443	D
							japan	566	yellowstone	445	D
							japan	569	yellowstone	447	D
							japan	570	yellowstone	440	D
							japan	676	yellowstone	438	D
							japan	571	yellowstone	451	D
							japan	678	yellowstone	442	D
							japan	549	yellowstone	439	D
							kamchatka	285	yellowstone	459	cross-type
							yellowstone	258	Beppu	16484	D
							yellowstone	255	Beppu	16457	D
							yellowstone	273	Beppu	15737	D
							yellowstone	253	Beppu	15630	D
							yellowstone	431	Beppu	18231	D
							yellowstone	353	Beppu	19287	D
							yellowstone	422	Beppu	16438	D
							yellowstone	413	Beppu	16482	D
							yellowstone	546	Beppu	21209	D
							yellowstone	809	Beppu	31766	A
							yellowstone	265	Beppu	3690	cross-type
							yellowstone	1573	Beppu	9362	cross-type
							yellowstone	1133	Beppu	8602	cross-type
							yellowstone	1144	Beppu	5538	cross-type
							yellowstone	1034	Beppu	2446	cross-type
							yellowstone	546	Beppu	11654	cross-type
							yellowstone	1634	Beppu	12090	cross-type
							yellowstone	304	italy	19	D
							yellowstone	307	italy	21	D
							yellowstone	311	italy	22	D
							yellowstone	288	italy	23	D
							yellowstone	431	italy	25	D
							yellowstone	397	italy	26	D
							yellowstone	300	italy	27	D
							yellowstone	319	italy	29	D
							yellowstone	353	italy	32	D
							yellowstone	256	italy	34	D
							yellowstone	282	italy	35	D
							yellowstone	393	italy	37	D
							yellowstone	411	italy	39	D
							yellowstone	347	italy	40	D
							yellowstone	298	italy	42	D
							yellowstone	305	italy	43	D
							yellowstone	267	italy	44	D
							yellowstone	382	italy	45	D
							yellowstone	401	italy	47	D
							yellowstone	381	italy	48	D
							yellowstone	320	italy	50	D
							yellowstone	352	italy	51	D
							yellowstone	384	italy	52	D
							yellowstone	383	italy	53	D
							yellowstone	415	italy	54	D
							yellowstone	277	italy	55	D
							yellowstone	399	italy	56	D
							yellowstone	308	italy	57	D
							yellowstone	432	italy	58	D
							yellowstone	387	italy	59	D
							yellowstone	274	italy	60	D
							yellowstone	328	italy	61	D
							yellowstone	362	italy	62	D
							yellowstone	343	italy	63	D
							yellowstone	378	italy	64	D
							yellowstone	337	italy	65	D
							yellowstone	316	italy	66	D
							yellowstone	313	italy	67	D
							yellowstone	376	italy	68	D
							yellowstone	400	italy	69	D
							yellowstone	410	italy	70	D
							yellowstone	404	italy	71	D
							yellowstone	418	italy	72	D
							yellowstone	417	italy	73	D
							yellowstone	373	italy	74	D
							yellowstone	332	italy	75	D
							yellowstone	324	italy	76	D
							yellowstone	290	italy	77	D
							yellowstone	283	italy	78	D
							yellowstone	341	italy	79	D
							yellowstone	330	italy	81	D
							yellowstone	420	italy	82	D
							yellowstone	389	italy	83	D
							yellowstone	334	italy	85	D
							yellowstone	385	italy	86	D
							yellowstone	374	italy	87	D
							yellowstone	409	italy	88	D
							yellowstone	360	italy	89	D
							yellowstone	321	italy	90	D
							yellowstone	430	italy	91	D
							yellowstone	340	italy	92	D
							yellowstone	323	italy	93	D
							yellowstone	285	italy	94	D
							yellowstone	363	italy	95	D
							yellowstone	392	italy	96	D
							yellowstone	329	italy	97	D
							yellowstone	391	italy	98	D
							yellowstone	333	italy	102	D
							yellowstone	390	italy	103	D
							yellowstone	335	italy	105	D
							yellowstone	349	italy	108	D
							yellowstone	350	italy	109	D
							yellowstone	348	italy	110	D
							yellowstone	386	italy	111	D
							yellowstone	303	italy	136	D
							yellowstone	299	italy	137	D
							yellowstone	265	italy	139	D
							yellowstone	272	italy	142	D
							yellowstone	426	italy	145	D
							yellowstone	336	italy	165	D
							yellowstone	287	italy	166	D
							yellowstone	427	italy	167	D
							yellowstone	289	italy	169	D
							yellowstone	264	italy	170	D
							yellowstone	429	italy	171	D
							yellowstone	398	italy	174	D
							yellowstone	268	italy	176	D
							yellowstone	408	italy	186	D
							yellowstone	338	italy	213	D
							yellowstone	331	italy	220	D
							yellowstone	344	italy	228	D
							yellowstone	403	italy	232	D
							yellowstone	406	italy	234	D
							yellowstone	318	italy	235	D
							yellowstone	291	italy	237	D
							yellowstone	284	italy	238	D
							yellowstone	297	italy	239	D
							yellowstone	407	italy	241	D
							yellowstone	412	italy	251	D
							yellowstone	434	italy	256	D
							yellowstone	425	italy	258	D
							yellowstone	395	italy	260	D
							yellowstone	827	italy	638	A
							yellowstone	905	italy	640	A
							yellowstone	854	italy	641	A
							yellowstone	825	italy	646	A
							yellowstone	840	italy	649	A
							yellowstone	890	italy	658	A
							yellowstone	896	italy	660	A
							yellowstone	893	italy	666	A
							yellowstone	835	italy	669	A
							yellowstone	882	italy	670	A
							yellowstone	920	italy	675	A
							yellowstone	919	italy	677	A
							yellowstone	862	italy	681	A
							yellowstone	876	italy	682	A
							yellowstone	841	italy	683	A
							yellowstone	859	italy	688	A
							yellowstone	883	italy	689	A
							yellowstone	867	italy	690	A
							yellowstone	836	italy	692	A
							yellowstone	822	italy	697	A
							yellowstone	834	italy	699	A
							yellowstone	813	italy	703	A
							yellowstone	820	italy	704	A
							yellowstone	855	italy	705	A
							yellowstone	914	italy	706	A
							yellowstone	817	italy	707	A
							yellowstone	828	italy	709	A
							yellowstone	826	italy	712	A
							yellowstone	899	italy	715	A
							yellowstone	891	italy	716	A
							yellowstone	878	italy	719	A
							yellowstone	871	italy	725	A
							yellowstone	866	italy	726	A
							yellowstone	869	italy	727	A
							yellowstone	886	italy	735	A
							yellowstone	809	italy	738	A
							yellowstone	819	italy	741	A
							yellowstone	814	italy	742	A
							yellowstone	889	italy	747	A
							yellowstone	918	italy	748	A
							yellowstone	892	italy	749	A
							yellowstone	902	italy	750	A
							yellowstone	906	italy	751	A
							yellowstone	874	italy	752	A
							yellowstone	847	italy	754	A
							yellowstone	921	italy	755	A
							yellowstone	844	italy	756	A
							yellowstone	839	italy	769	A
							yellowstone	870	italy	771	A
							yellowstone	860	italy	773	A
							yellowstone	852	italy	779	A
							yellowstone	856	italy	788	A
							yellowstone	907	italy	794	A
							yellowstone	857	italy	796	A
							yellowstone	926	italy	799	A
							yellowstone	913	italy	800	A
							yellowstone	821	italy	801	A
							yellowstone	923	italy	802	A
							yellowstone	802	italy	803	A
							yellowstone	823	italy	805	A
							yellowstone	816	italy	808	A
							yellowstone	824	italy	821	A
							yellowstone	924	italy	826	A
							yellowstone	838	italy	828	A
							yellowstone	803	italy	829	A
							yellowstone	800	italy	830	A
							yellowstone	804	italy	831	A
							yellowstone	925	italy	833	A
							yellowstone	799	italy	834	A
							yellowstone	797	italy	836	A
							yellowstone	843	italy	842	A
							yellowstone	842	italy	847	A
							yellowstone	888	italy	853	A
							yellowstone	885	italy	854	A
							yellowstone	846	italy	856	A
							yellowstone	873	italy	857	A
							yellowstone	884	italy	858	A
							yellowstone	881	italy	863	A
							yellowstone	887	italy	864	A
							yellowstone	898	italy	865	A
							yellowstone	897	italy	866	A
							yellowstone	848	italy	867	A
							yellowstone	909	italy	868	A
							yellowstone	849	italy	871	A
							yellowstone	910	italy	873	A
							yellowstone	904	italy	877	A
							yellowstone	865	italy	888	A
							yellowstone	880	italy	898	A
							yellowstone	900	italy	901	A
							yellowstone	863	italy	905	A
							yellowstone	922	italy	908	A
							yellowstone	895	italy	909	A
							yellowstone	903	italy	910	A
							yellowstone	901	italy	911	A
							yellowstone	808	italy	915	A
							yellowstone	868	italy	918	A
							yellowstone	807	italy	919	A
							yellowstone	864	italy	940	A
							yellowstone	872	italy	943	A
							yellowstone	915	italy	945	A
							yellowstone	877	italy	946	A
							yellowstone	17	japan	465	B
							yellowstone	22	japan	464	B
							yellowstone	21	japan	463	B
							yellowstone	16	japan	462	B
							yellowstone	77	japan	461	B
							yellowstone	82	japan	460	B
							yellowstone	15	japan	459	B
							yellowstone	1	japan	458	B
							yellowstone	5	japan	457	B
							yellowstone	0	japan	456	B
							yellowstone	23	japan	455	B
							yellowstone	14	japan	454	B
							yellowstone	13	japan	453	B
							yellowstone	20	japan	452	B
							yellowstone	87	japan	451	B
							yellowstone	78	japan	450	B
							yellowstone	24	japan	449	B
							yellowstone	19	japan	448	B
							yellowstone	86	japan	447	B
							yellowstone	76	japan	446	B
							yellowstone	18	japan	445	B
							yellowstone	81	japan	444	B
							yellowstone	4	japan	443	B
							yellowstone	85	japan	442	B
							yellowstone	12	japan	441	B
							yellowstone	46	japan	440	B
							yellowstone	37	japan	439	B
							yellowstone	47	japan	438	B
							yellowstone	33	japan	437	B
							yellowstone	26	japan	436	B
							yellowstone	45	japan	435	B
							yellowstone	66	japan	434	B
							yellowstone	65	japan	433	B
							yellowstone	68	japan	432	B
							yellowstone	75	japan	431	B
							yellowstone	70	japan	430	B
							yellowstone	73	japan	429	B
							yellowstone	32	japan	428	B
							yellowstone	29	japan	427	B
							yellowstone	30	japan	426	B
							yellowstone	25	japan	425	B
							yellowstone	10	japan	424	B
							yellowstone	11	japan	423	B
							yellowstone	6	japan	422	B
							yellowstone	50	japan	421	B
							yellowstone	28	japan	420	B
							yellowstone	31	japan	419	B
							yellowstone	9	japan	418	B
							yellowstone	83	japan	417	B
							yellowstone	84	japan	416	B
							yellowstone	63	japan	415	B
							yellowstone	52	japan	414	B
							yellowstone	71	japan	413	B
							yellowstone	38	japan	412	B
							yellowstone	39	japan	411	B
							yellowstone	40	japan	410	B
							yellowstone	53	japan	409	B
							yellowstone	60	japan	408	B
							yellowstone	64	japan	407	B
							yellowstone	51	japan	406	B
							yellowstone	56	japan	405	B
							yellowstone	80	japan	404	B
							yellowstone	88	japan	403	B
							yellowstone	79	japan	402	B
							yellowstone	98	japan	401	B
							yellowstone	69	japan	400	B
							yellowstone	74	japan	399	B
							yellowstone	95	japan	398	B
							yellowstone	54	japan	397	B
							yellowstone	55	japan	396	B
							yellowstone	72	japan	395	B
							yellowstone	99	japan	394	B
							yellowstone	100	japan	393	B
							yellowstone	91	japan	392	B
							yellowstone	43	japan	391	B
							yellowstone	3	japan	390	B
							yellowstone	2	japan	389	B
							yellowstone	42	japan	388	B
							yellowstone	35	japan	387	B
							yellowstone	36	japan	386	B
							yellowstone	96	japan	385	B
							yellowstone	8	japan	384	B
							yellowstone	41	japan	383	B
							yellowstone	48	japan	382	B
							yellowstone	49	japan	381	B
							yellowstone	44	japan	380	B
							yellowstone	27	japan	379	B
							yellowstone	34	japan	378	B
							yellowstone	7	japan	377	B
							yellowstone	62	japan	376	B
							yellowstone	93	japan	375	B
							yellowstone	89	japan	374	B
							yellowstone	57	japan	373	B
							yellowstone	92	japan	372	B
							yellowstone	59	japan	371	B
							yellowstone	94	japan	370	B
							yellowstone	61	japan	369	B
							yellowstone	58	japan	368	B
							yellowstone	97	japan	367	B
							yellowstone	90	japan	366	B
							yellowstone	104	japan	365	B
							yellowstone	105	japan	364	B
							yellowstone	106	japan	363	B
							yellowstone	118	japan	362	B
							yellowstone	119	japan	361	B
							yellowstone	120	japan	360	B
							yellowstone	107	japan	359	B
							yellowstone	108	japan	358	B
							yellowstone	109	japan	357	B
							yellowstone	101	japan	356	B
							yellowstone	102	japan	355	B
							yellowstone	103	japan	354	B
							yellowstone	123	japan	353	B
							yellowstone	114	japan	352	B
							yellowstone	115	japan	351	B
							yellowstone	116	japan	350	B
							yellowstone	161	japan	349	B
							yellowstone	162	japan	348	B
							yellowstone	126	japan	347	B
							yellowstone	117	japan	346	B
							yellowstone	121	japan	345	B
							yellowstone	122	japan	344	B
							yellowstone	111	japan	343	B
							yellowstone	112	japan	342	B
							yellowstone	113	japan	341	B
							yellowstone	110	japan	340	B
							yellowstone	160	japan	339	B
							yellowstone	132	japan	338	B
							yellowstone	127	japan	337	B
							yellowstone	128	japan	336	B
							yellowstone	149	japan	335	B
							yellowstone	130	japan	334	B
							yellowstone	131	japan	333	B
							yellowstone	138	japan	332	B
							yellowstone	139	japan	331	B
							yellowstone	134	japan	330	B
							yellowstone	129	japan	329	B
							yellowstone	133	japan	328	B
							yellowstone	137	japan	327	B
							yellowstone	148	japan	326	B
							yellowstone	140	japan	325	B
							yellowstone	141	japan	324	B
							yellowstone	142	japan	323	B
							yellowstone	143	japan	322	B
							yellowstone	144	japan	321	B
							yellowstone	145	japan	320	B
							yellowstone	151	japan	319	B
							yellowstone	152	japan	318	B
							yellowstone	147	japan	317	B
							yellowstone	146	japan	316	B
							yellowstone	150	japan	315	B
							yellowstone	247	japan	314	B
							yellowstone	157	japan	313	B
							yellowstone	158	japan	312	B
							yellowstone	153	japan	311	B
							yellowstone	174	japan	310	B
							yellowstone	175	japan	309	B
							yellowstone	156	japan	308	B
							yellowstone	163	japan	307	B
							yellowstone	164	japan	306	B
							yellowstone	165	japan	305	B
							yellowstone	154	japan	304	B
							yellowstone	155	japan	303	B
							yellowstone	159	japan	302	B
							yellowstone	173	japan	301	B
							yellowstone	170	japan	300	B
							yellowstone	171	japan	299	B
							yellowstone	166	japan	298	B
							yellowstone	135	japan	297	B
							yellowstone	136	japan	296	B
							yellowstone	169	japan	295	B
							yellowstone	176	japan	294	B
							yellowstone	177	japan	293	B
							yellowstone	178	japan	292	B
							yellowstone	167	japan	291	B
							yellowstone	168	japan	290	B
							yellowstone	172	japan	289	B
							yellowstone	180	japan	287	B
							yellowstone	185	japan	286	B
							yellowstone	186	japan	285	B
							yellowstone	181	japan	284	B
							yellowstone	182	japan	283	B
							yellowstone	179	japan	282	B
							yellowstone	199	japan	281	B
							yellowstone	196	japan	280	B
							yellowstone	197	japan	279	B
							yellowstone	183	japan	278	B
							yellowstone	184	japan	277	B
							yellowstone	198	japan	276	B
							yellowstone	187	japan	275	B
							yellowstone	125	japan	274	B
							yellowstone	190	japan	273	B
							yellowstone	191	japan	272	B
							yellowstone	124	japan	271	B
							yellowstone	195	japan	270	B
							yellowstone	192	japan	269	B
							yellowstone	193	japan	268	B
							yellowstone	188	japan	267	B
							yellowstone	189	japan	266	B
							yellowstone	194	japan	265	B
							yellowstone	200	japan	264	B
							yellowstone	201	japan	263	B
							yellowstone	446	japan	682	D
							yellowstone	441	japan	681	D
							yellowstone	443	japan	680	D
							yellowstone	437	japan	679	D
							yellowstone	448	japan	572	D
							yellowstone	451	japan	571	D
							yellowstone	440	japan	570	D
							yellowstone	447	japan	569	D
							yellowstone	445	japan	566	D
							yellowstone	439	japan	549	D
							yellowstone	442	japan	678	D
							yellowstone	444	japan	677	D
							yellowstone	438	japan	676	D
							yellowstone	459	kamchatka	285	cross-type

## Sheet: Figure 1D
		Target
	CRISPR repeat type	genome	plasmids	viruses
	A	195	44	349
	B	139	22	431
	C	257	102	108
	D	253	51	577

## Sheet: Figure 1E,2,S2,S4,S9
Source data file for Figure 1E, Figure2, Supplementary Figure 2, Supplementary Figure 4, Supplementary Figure 8
		Spacer abundance
	row number	Acidianus - 10 days	J14 - 10 days	J14 - 20 days	J15 - 0 days	J15 - 10 days	J15 - 20 days	CRISPR repeat type	sequence	reconstructed CRISPR array id	position in the array	virus hit	name	identity to viral genome
	1	1577	7508	4684	60	115	389	C	GCTGGTACTCAGACTTAGGCGTCGGTTCCTCAGGCA	110	69	unknown	Beppu.C_1;size=14278;	0
	2	1570	7305	3288	5	2	0	C	TGAACTTCAGCTTCTTGGTTACGACGACGAGGAGATA	110	68	unknown	Beppu.C_5;size=13263;	0
	3	1320	5663	394	21	1164	0	C	TGCACCGTCAGACAGTATGGCATGTAAGCTAGCGATCCA	110	92	unknown	Beppu.C_13;size=10111;	0
	4	1286	4609	1905	89	1009	0	C	TGCTCTACTTTTTTCTGTGCCAATGCATTGACGTCAT	110	16	unknown	Beppu.C_16;size=8829;	0
	5	1133	4234	0	3	142	0	C	AAGTGACATTTTCTACAGATGAAATGATGCATATACGG	110	62	unknown	Beppu.C_4;size=13803;	0
	6	1080	6091	0	5	478	279	C	ATGACCACATTTTCATCCGGATCTTTCAGTTATACATA	110	70	unknown	Beppu.C_7;size=11074;	0
	7	1065	4543	0	12	0	0	C	CTATAAACACGAGCAGTGGGACAAAAAAGAACGTCAAA	110	67	unknown	Beppu.C_17;size=8700;	0
	8	1024	4532	1581	2	901	0	C	AGTCCTTCTTTTGTTACTCTAATCATGTTTTCATGGT	110	87	unknown	Beppu.C_10;size=10633;	0
	9	1004	4739	1573	0	1336	1583	C	AATTCAGGTTTCAGCCCATACTCCTCGAACTTCGCC	110	80	unknown	Beppu.C_12;size=10235;	0
	10	1002	2944	2019	0	75	0	C	AGCAAAAACTCACTAACTTGCTTTTGTGATAGTCCAGT	110	60	unknown	Beppu.C_44;size=7026;	0
	11	966	4082	0	0	909	721	C	TTAGAACATCTAATCTTATTTTGCTATTTGTCGTTAT	110	84	unknown	Beppu.C_25;size=8298;	0
	12	962	4857	0	5	1875	2192	C	AGAGACTACCTCAGGGCCATAGATGTCTCTGATCGA	110	91	unknown	Beppu.C_6;size=12152;	0
	13	918	2279	457	5	57	0	C	AAGTCGATCCCGATGGAACGCTTAATGTTCCAGACCCA	110	95	unknown	Beppu.C_105;size=3743;	0
	14	889	3122	1446	21	1527	0	C	TCGAGTTCCTTTTCAAAACTATGAATTGATATGAATT	110	61	unknown	Beppu.C_31;size=7929;	0
	15	879	6097	1407	4	237	0	C	GTCTACGGACGTAAGGGGAGTGGTAAAACTACACTCA	110	41	unknown	Beppu.C_18;size=8624;	0
	16	875	3341	2618	31	119	0	C	AATGCAGACCAGAAAAAGCAATTGATGGCTATCGCTA	110	75	unknown	Beppu.C_36;size=7219;	0
	17	874	4565	1695	0	825	0	C	ATCAAGCTATCCGAAGCTGATACTGGTGGCACTGTAGA	110	56	unknown	Beppu.C_11;size=10395;	0
	18	862	4724	0	8	292	0	C	TTCTTCCATACTATCAATCAGTAATGCAAGTGTTATT	110	88	unknown	Beppu.C_14;size=9245;	0
	19	857	3796	380	0	0	0	C	ATATGACAAACACCAGAAAGACGAAGCCGATCAGTA	110	93	unknown	Beppu.C_34;size=7412;	0
	20	848	3144	0	0	1997	0	C	TTTGTCATTCACTTGCTGAAAGTATTCCCATCCCCG	110	72	unknown	Beppu.C_20;size=8485;	0
	21	826	4047	1996	0	0	0	C	TATTCTTTTGGCGTTCCAAATGTCTTAATGAACAAGA	110	86	unknown	Beppu.C_24;size=8330;	0
	22	826	3182	0	0	0	0	C	AGTCTCTCATATTTTCTATTTTTCATCCCACTTTA	110	63	unknown	Beppu.C_61;size=5915;	0
	23	820	4065	0	17	106	0	C	TGTACCCATATACTAAAATGTTCCTGTCCTGGATCTATA	110	71	unknown	Beppu.C_42;size=7100;	0
	24	804	5726	2717	43	1192	0	C	TCCTAGGATTAATCGTTAGTTGCGTCGTCGATTGGCCTG	110	51	unknown	Beppu.C_9;size=10700;	0
	25	757	3025	621	4	2	0	C	TCTGCATTAGTTAAGACAAGTGAAATATTTGTTTTGC	110	14	unknown	Beppu.C_88;size=4409;	0
	26	745	3314	1195	0	0	0	C	AAACACATTTTATGTGTAACCTAAAAGAAATTCAAA	110	66	unknown	Beppu.C_63;size=5810;	0
	27	744	3815	253	0	2942	0	C	TCGACAGCACTCAGAGACTGAGATATCTCGTCCTCTA	110	81	unknown	Beppu.C_19;size=8576;	0
	28	743	4415	288	44	67	2479	C	TGTCGTCGAAACCGCTGAGTAGGTCGTTGAGTATTGT	110	38	unknown	Beppu.C_29;size=8036;	0
	29	742	2907	89	0	1	0	C	CTGACAATAATTGAAAAAGATAGGAGTAAAACAGAAA	110	15	unknown	Beppu.C_106;size=3739;	0
	30	731	5792	1635	17	223	2	C	TTTTATACCCAAGTCTAACGAAAGTGTCATTGATTGAA	110	6	unknown	Beppu.C_22;size=8400;	0
	31	713	5533	1960	0	0	0	C	AACTGCACTTTCTATGTTCTGTAGTGTGTTCTGGACTG	110	9	unknown	Beppu.C_26;size=8206;	0
	32	706	6162	5	183	0	0	C	CGTTAGCGTAAACTAATTTCAGCGGATAGATTTGATC	110	7	unknown	Beppu.C_43;size=7056;	0
	33	688	3617	3433	12	207	0	C	ATCACGAAAACGAGTCTGCTAAAAGGATTCAGGATGTT	110	79	unknown	Beppu.C_15;size=8880;	0
	34	685	6143	280	2	0	2	C	AATAAGCCCTAACTCTTCCAGGTCTCTTAACCGCT	110	8	unknown	Beppu.C_41;size=7112;	0
	35	676	3658	1641	0	0	0	C	CTTTTGTCTTTCACGGATTTTTATGAGGGTCTTGAAGA	110	89	unknown	Beppu.C_37;size=7195;	0
	36	652	4477	1958	0	2	0	C	GAATTCACTGTAAGAGTATATCCTGATGGGATGGATA	110	78	unknown	Beppu.C_23;size=8354;	0
	37	648	3570	2917	56	0	0	C	TATTCGATGTGAACGCTCAGAAGGTCACAGTTCATAAG	110	17	unknown	Beppu.C_35;size=7350;	0
	38	635	3956	1349	0	74	0	C	TTTTGAGCGGGGTTTTTCTGAGTTGGGTTTACGAGGG	110	85	unknown	Beppu.C_55;size=6342;	0
	39	619	4154	202	2	72	0	C	CATTAAACGTTGCGAAATTATTACTTGGAAGTGCTA	110	44	unknown	Beppu.C_69;size=5129;	0
	40	615	4020	0	0	514	0	C	GGGAGAAGGTGAGGGGGATAATCATTGAAAAAAGAGG	110	90	unknown	Beppu.C_21;size=8409;	0
	41	615	3065	1206	0	208	513	C	AATTACATCGTAAAGTACCTAACAGACGACGATCGT	110	73	unknown	Beppu.C_65;size=5607;	0
	42	607	4633	4	0	1085	0	C	ATTATGCGGTAAGTTATCGTTGCGTTTGCCTTGTATG	110	25	unknown	Beppu.C_46;size=7002;	0
	43	597	2710	2427	8	6	1263	C	TGCCAGTTCATCGCTTTTTGTCTTAGTGTAAGATAA	110	64	unknown	Beppu.C_45;size=7011;	0
	44	593	4159	1297	0	558	2	C	CTAGCGTCAATGAGCAAGTATCTGCAGTACTCACACAG	110	36	unknown	Beppu.C_50;size=6609;	0
	45	592	153	840	0	0	10	C	CAATATCTGATAACGAAAAAGGCTCTTGGGTAGCTATTATAGCCTGTTTATAAAATGCT	0	0	unknown	Beppu.C_214;size=1595;	0
	46	588	4308	5	0	0	0	C	ACACAAGATGTTTTTAGTGAAAGATTGATGGAAAAAGA	110	37	unknown	Beppu.C_73;size=4903;	0
	47	585	4067	0	0	0	0	C	CAAAAATCATTCAGTCTTAGGAATTCTTCTGGCAATA	110	42	unknown	Beppu.C_72;size=4995;	0
	48	559	2863	0	0	4	0	C	GGAAAGACTTAGTGATGATGACAACTACGGAAATAG	110	52	unknown	Beppu.C_49;size=6733;	0
	49	554	2364	1598	2	0	0	C	ATAGTGAGTTGGGAAAGGAACTCCCGGACGATCCTAGC	110	74	unknown	Beppu.C_80;size=4693;	0
	50	539	3285	2352	6	1	0	C	ATCTCTTTCGGTTTCTGTTCTTCCTCACTCATCGAAAA	110	23	unknown	Beppu.C_54;size=6414;	0
	51	538	3077	331	0	405	0	C	TATAGAAGTAGTTATCCTAGCATTCAACACGTGTA	110	57	unknown	Beppu.C_87;size=4442;	0
	52	534	2416	168	144	46	0	C	AAAGTTCCCACTAGCTGGGTCGCACCACTGACTTCA	110	94	unknown	Beppu.C_96;size=4061;	0
	53	529	3891	736	2	0	0	C	TTCTTTGGCCATGTGTTCTCGCTTAACCACTTGTATATAT	110	39	unknown	Beppu.C_66;size=5406;	0
	54	475	3516	1065	2	0	0	C	GGAGGGCAAGACTAGAAAAATCTGAGTATAAAGAATCT	110	24	unknown	Beppu.C_68;size=5206;	0
	55	467	4026	253	0	186	0	C	ATAGCTAAACATCGGCGTAGCTGATAAGCTAGCATATG	110	43	unknown	Beppu.C_70;size=5111;	0
	56	467	2562	0	81	0	0	C	CAAGAGAAGAATAAAGGTGGAAAGAAAGGAAGACCG	110	83	unknown	Beppu.C_60;size=5966;	0
	57	466	2421	1681	1	2	0	C	ATATCTTAGCCCTAAACACCCGCAACAACTTTTTCAA	110	65	unknown	Beppu.C_78;size=4757;	0
	58	445	3772	1472	2	88	0	C	ATCTTCGCATATAATCCCACGACTGGGCAGTACACAC	110	21	unknown	Beppu.C_64;size=5779;	0
	59	434	2383	993	12	0	134	C	GGTCAGCTATTCCGAACGCTATGTCTGAGCCTTTCTGCA	111	4	unknown	Beppu.C_98;size=3956;	0
	60	434	0	0	0	0	1616	C	ACGTGAGATAGGCCAAGCGAGTATCCCAACCATAACAT	0	0	unknown	Beppu.C_39;size=7145;	0
	61	425	2407	0	4	770	1997	C	ATGATGGATGATATGATGGGGAACTAGTTGGATGGCTT	111	3	unknown	Beppu.C_40;size=7112;	0
	62	408	19	444	212	383	0	C	TACAAATTCGAGAATGTATCTTACTACAATATTAAA	0	0	unknown	Beppu.C_131;size=3146;	0
	63	402	71	651	214	111	0	C	AAGAATGCTATCCTGATGACAACATGTTGCCCGAG	0	0	unknown	Beppu.C_229;size=1469;	0
	64	396	325	2	284	87	0	C	ATTCTCTCTATTACACGGATACAGATTCACTTTACC	0	0	unknown	Beppu.C_275;size=1205;	0
	65	394	2436	4	0	63	0	C	GAGGGCTAGAACATCCTCTGTTTCCTACCTTCGGTAGAG	110	82	unknown	Beppu.C_102;size=3785;	0
	66	382	206	0	197	281	0	C	CCGGTACGTCGCTAACCGAAATGATCTCAAGTGTCTT	0	0	unknown	Beppu.C_269;size=1222;	0
	67	371	4399	305	94	112	880	C	TAGGCGAACCCTTTCGGTTTTTGTGTCCCGTCGTAATA	110	2	unknown	Beppu.C_57;size=6161;	0
	68	367	263	743	222	685	0	C	TAGTGAAGAACCACCACCACCAATTTGTCCCTTTTGTAGA	0	0	unknown	Beppu.C_151;size=2608;	0
	69	363	2796	465	14	0	0	C	TACATCTGTAACGGAGACTCTCTGGAGGAAATTTCTATA	110	13	unknown	Beppu.C_112;size=3638;	0
	70	362	3578	1472	0	1523	0	C	AAGTCATAATAACACTATTTCATGGTAGCGTTGCTAT	110	22	unknown	Beppu.C_47;size=6972;	0
	71	362	0	0	2	3952	205	C	CCTGGCTCGAAATCACATAAGCATC	0	0	unknown	Beppu.C_85;size=4521;	0
	72	361	1676	1412	54	122	0	C	CTTAATTCAACAGTCTCATTCAGTGAACCAATAATGGC	111	1	unknown	Beppu.C_116;size=3581;	0
	73	349	2716	543	0	545	0	C	TCTTTCTTTGTAACACCAAATGGTATTATTATATTTC	110	77	unknown	Beppu.C_82;size=4661;	0
	74	342	5923	975	0	243	0	C	CTTTGATCGTATGTAGCAAGAATTTCAGCAATGGGGA	110	5	unknown	Beppu.C_30;size=7978;	0
	75	341	2951	1965	0	830	1062	C	GTAATTCTACTCCACACACATTCTCAAGTTTTCCGTTGAG	110	50	unknown	Beppu.C_38;size=7155;	0
	76	339	2244	1543	0	37	0	C	CCGCAAGATGCAGTACCGCACTATGACATAGCGTTCG	110	20	unknown	Beppu.C_77;size=4759;	0
	77	336	3125	0	0	428	2766	C	GCAAGTACTACATATACTATAAAGTCAAATACATTTTACT	110	53	unknown	Beppu.C_28;size=8128;	0
	78	332	2245	0	0	0	0	C	AAAAGTCCATAACACGCTAGGAATACCCCGGACTGGGGG	110	11	unknown	Beppu.C_154;size=2577;	0
	79	327	0	0	0	0	0	C	ACAAGCAACACCACGCGAATTACATGAGATTTTAGAGAA	0	0	unknown	Beppu.C_79;size=4714;	0
	80	324	2281	2475	0	0	0	C	CAAAGAATCAGGCGGAATATAAGGTACAGCCATACTCC	110	18	unknown	Beppu.C_67;size=5221;	0
	81	318	3612	0	49	260	2031	C	AACACTCCTGCTGGCTACCACGCTTCCCCTGATAAC	110	54	unknown	Beppu.C_27;size=8195;	0
	82	312	510	128	0	19	515	C	TAGTTAGTTGTGATGTAGACTGCCCTGTTATCCTATTGA	0	0	unknown	Beppu.C_227;size=1486;	0
	83	296	2936	1	0	6	1799	C	TCGTTGCGTTTGCCTTGTATGTACCATTGTATTCTAGA	110	32	unknown	Beppu.C_71;size=5038;	0
	84	296	2213	2	9	2	368	C	ATCTACTTCATCAAATACAGGGATTCACAAGAGCAAA	110	33	unknown	Beppu.C_143;size=2890;	0
	85	292	370	1182	188	211	0	C	TAAAAGGTCTTTTCTCTAAGGTCTATCATTCTTTCT	0	0	unknown	Beppu.C_172;size=2253;	0
	86	286	890	0	132	0	0	C	GATAGTAGTTATGAAGGGACTCAGTACCTCCACCATAGG	0	0	unknown	Beppu.C_255;size=1308;	0
	87	280	1742	924	0	2	0	C	TCACTCCTACAGGAACAAAATTAGATTTTATAGTTTCT	110	59	unknown	Beppu.C_130;size=3158;	0
	88	278	2373	23	1	0	91	C	TATAATAAAGAACTTGTCCAGACGTAGAAAGAACAG	110	47	unknown	Beppu.C_147;size=2766;	0
	89	276	3814	1617	0	32	0	C	ACGTTAAGTTGTCGTCACTTGACATTTAAAAAGAAAAA	110	55	unknown	Beppu.C_48;size=6767;	0
	90	272	1615	2	0	0	0	C	TTGCCTGTTTTCTTAACCACTTCACGAACCCGGGATAA	110	58	unknown	Beppu.C_175;size=2213;	0
	91	270	3677	4	0	1	0	C	ATAACTAGGCATGAAGAAAAAACTTGGGAGATGATT	110	4	unknown	Beppu.C_90;size=4357;	0
	92	269	4	1243	215	399	0	C	TTTGAAGACGACATTGAAGAAAGAATTGAATTTACTA	0	0	unknown	Beppu.C_133;size=3122;	0
	93	256	362	17	0	128	0	C	GGAGCGTTAGCAGGCCTAGGAGTGGTAGGTTTCACGTTAT	0	0	unknown	Beppu.C_228;size=1482;	0
	94	248	2895	261	155	98	0	C	TACAACTACATAAGCCGTGCAATAGATGAGAAAATAAG	110	12	unknown	Beppu.C_111;size=3657;	0
	95	247	0	0	0	0	145	C	ACAAACTACCTCTCTTCAATATCTGGAATGCAAAGGA	0	0	unknown	Beppu.C_308;size=1032;	0
	96	247	2332	523	0	0	0	C	ACTTTTATGATCATTTTTCTCGACCTCGTTAAGGGTT	110	45	unknown	Beppu.C_129;size=3167;	0
	97	246	304	0	0	0	501	C	ACAAAACTCAGAAGATCTGGTAAGATTCCATTTGGGTCAA	0	0	unknown	Beppu.C_293;size=1137;	0
	98	241	2057	1891	2	74	0	C	CTCTATTTTCCCTACTTCTTTTAGACCATCGTTTTACGA	110	76	unknown	Beppu.C_92;size=4265;	0
	99	240	305	1413	572	1544	0	C	AAGTATGAAACTATATGATTTTGAAATGTTTGATTGT	0	0	unknown	Beppu.C_95;size=4137;	0
	100	238	1269	267	2	0	0	C	CCGTACTCGTCGATCATTTGACCTCACCTATTACCT	111	6	unknown	Beppu.C_200;size=1776;	0
	101	235	1784	1	0	0	0	C	CCAACGCATGGGGATCAGTAACGGTTCCCGCAGGTGGGT	110	10	unknown	Beppu.C_182;size=2061;	0
	102	233	2924	2	0	228	614	C	CCGTTTCCAGAATCCACGCCTGTTGGACTGATGGAATCT	110	40	unknown	Beppu.C_97;size=4001;	0
	103	228	2525	427	0	93	0	C	TCCTTTTCCATTTATTAAGAGAATTGTGACGTTAGT	110	35	unknown	Beppu.C_126;size=3275;	0
	104	224	2385	0	0	497	0	C	ATCGAAGAACGTGCAGGAGAAAGCGAAGAAAACCTGGAA	110	31	unknown	Beppu.C_123;size=3407;	0
	105	222	1467	2086	6	141	0	C	CTAGTAGTTTTATCAAGAATGTCAAAACAAAGGATAA	111	2	unknown	Beppu.C_100;size=3922;	0
	106	222	0	0	12	0	0	C	CTGCCCATGTGACCAGTGCCACTAGATCCATTAA	0	0	unknown	Beppu.C_949;size=320;	0
	107	221	104	378	243	547	0	C	ACAGTACTCCGTCTCCTCCACCTCCTCCG	0	0	unknown	Beppu.C_171;size=2263;	0
	108	218	1615	4635	0	0	0	C	GCAGAGGAAGTATGTCCAACGTCTTCGGAATGGATA	111	8	unknown	Beppu.C_52;size=6468;	0
	109	217	619	4	3	0	0	C	GATAAGCAAGCCAACGAAGTGCGGCCTATGGTACGTGT	0	0	unknown	Beppu.C_279;size=1190;	0
	110	215	375	3	112	657	862	C	CTTCATTCAAGAAACAAACTTCTAAATTCTGCCCCTAG	0	0	unknown	Beppu.C_173;size=2224;	0
	111	213	113	0	100	0	0	C	AAATTCTGAGAGAAGAGCCTCTTCTGAGTGAAAAAG	0	0	unknown	Beppu.C_709;size=426;	0
	112	212	0	0	0	0	33	C	ACAACCCAAGGTATTCCAATTGATCCATCAATGTTGTCC	0	0	unknown	Beppu.C_423;size=699;	0
	113	209	287	0	1	2	0	C	TTTTTTTCCACTTTGAGTTCGTTTAGAACCCATTTTAGTTTGAAACGATCCTTAGAGG	0	0	unknown	Beppu.C_601;size=511;	0
	114	206	499	668	6	0	401	C	ACCAATAAAAACAATACGGCACCGAACAATGCCATTAT	0	0	unknown	Beppu.C_139;size=2962;	0
	115	203	509	0	0	4	568	C	CAAGTAGATTGTAAGGCTCTTCAAATCCCTGATGAA	0	0	unknown	Beppu.C_260;size=1284;	0
	116	200	1818	0	0	0	0	C	GGCCGGAGGAAGCGGAGGAACTAAAATCGAAAGGA	110	30	unknown	Beppu.C_125;size=3329;	0
	117	195	485	511	0	467	0	C	TGTTCTATCTCTTCTATCTTCTATCTCTCTTATCTCA	0	0	unknown	Beppu.C_206;size=1692;	0
	118	192	6	0	111	1402	0	C	TGCTTGGCCGGGACGTCGAAAAGTAGATTAGAAGCGC	0	0	unknown	Beppu.C_156;size=2565;	0
	119	191	243	467	0	0	0	C	ACGAGAACGGGACTATCGAGGCCTTCAACCCGCTGTA	0	0	unknown	Beppu.C_350;size=901;	0
	120	190	1890	0	0	0	0	C	CTCAAACCACTGTTGCCCCACTGCCACCTTCTAAAGC	110	3	unknown	Beppu.C_177;size=2145;	0
	121	181	14	406	168	345	866	C	TTATGCGCCTCACTCGGACAAACATATGACCCAACTA	0	0	unknown	Beppu.C_187;size=1980;	0
	122	180	4	195	0	0	2	C	AGAAAAGAGCCCTTTCCCGAGTGCCTCAGCCTGAACG	0	0	unknown	Beppu.C_625;size=490;	0
	123	174	230	1288	170	75	0	C	TATTATCATGATTTTAATGAAAGTTTTGTAATTTCTC	0	0	unknown	Beppu.C_178;size=2135;	0
	124	171	2110	0	4	0	0	C	TAGTATAAAAACCACAGAATCCTCGAATGAAGTCGGTC	110	26	unknown	Beppu.C_157;size=2552;	0
	125	163	8	5	50	0	0	C	TGGCAGAGGAGAGGCAAGGGTTCCGTTTTGGCAGTTCG	0	0	unknown	Beppu.C_1346;size=226;	0
	126	162	1219	0	0	5	0	C	CTTAGGCTCCCTCAAGGCGATTCAGAACTCCAGCGGGA	110	19	unknown	Beppu.C_242;size=1394;	0
	127	161	0	0	0	0	0	C	AGTTTAGTACTTTGTTTAGGTCATTTAAAGATTATACAT	0	0	unknown	Beppu.C_438;size=678;	0
	128	159	0	504	104	0	598	C	CATAAAAAGACAATTTCCAGAGTTTCACATGTATCTT	0	0	unknown	Beppu.C_230;size=1461;	0
	129	158	215	2	126	999	0	C	GTTTCCGAGTCGGGTACGCTTTCCACGGGGAATACGACAG	0	0	unknown	Beppu.C_179;size=2128;	0
	130	157	0	0	0	0	514	C	ACAAACCCCACTCAAAGTTATTCATATCCCGTAGTAACTC	0	0	unknown	Beppu.C_374;size=791;	0
	131	156	755	0	115	186	0	C	AGGAGAGAATAATCTGGGTAAACAAAGAAACGCAGACT	0	0	unknown	Beppu.C_271;size=1212;	0
	132	156	0	0	0	0	531	C	ACAGAAAAAAGGTAACATGGGTAACGACGACGTAACAGA	0	0	unknown	Beppu.C_107;size=3733;	0
	133	154	10	2	240	189	2846	C	ATGTCACTCTCTGCCTCTGCCTCGAGGTACTCTTCCT	0	0	unknown	Beppu.C_122;size=3441;	0
	134	151	902	0	0	0	2	C	AAGGGAAGAAGTGTGGTCTCCGTCATGGCCTCACCTG	0	0	unknown	Beppu.C_213;size=1601;	0
	135	148	142	4	250	202	0	C	CGAGTTCGGCAACTGGAGGGAGTGCACAATCTCAAT	0	0	unknown	Beppu.C_398;size=746;	0
	136	3940	71	488	7749	835	1074	C	TCGTCGGCAGCGTCAGATGTGTATAA	0	0	unknown	Beppu.C_234;size=1425;	0
	137	147	3141	315	0	88	0	C	GATGAAGTAGAGAAAGCGGGAGAGATAGAAGTATCATG	110	48	unknown	Beppu.C_104;size=3747;	0
	138	146	130	2	188	0	0	C	TGAGAAGGTAAATCGTCTCCCCTACCGCGATCCCAG	0	0	unknown	Beppu.C_657;size=466;	0
	139	143	0	342	2	6	891	C	TCAATCTGAGAACACCATCTTATTGCAGTGTCCCTA	0	0	unknown	Beppu.C_203;size=1718;	0
	140	140	0	4	103	0	0	C	GTTGTTTGAACTGGACTATTATGGGTTGCTTGAACTTTG	0	0	unknown	Beppu.C_1121;size=272;	0
	141	135	769	0	120	0	0	C	GAGAAAGAGGGGGTAGTAATTGGGTAAAAAGATATT	0	0	unknown	Beppu.C_311;size=1024;	0
	142	134	202	0	195	2787	0	C	TGCGAGCCATCTATTATTTTATTCCCATATACGACATA	0	0	unknown	Beppu.C_115;size=3591;	0
	143	134	1339	82	0	131	0	C	CTGCTAACCATGTAGTAACAAATTCATCTAAAATT	110	29	unknown	Beppu.C_198;size=1814;	0
	144	131	375	0	0	0	0	C	TCATAGTAGTTCACTCGTGGTTTTGACACAATTTCTGC	0	0	unknown	Beppu.C_609;size=506;	0
	145	128	28	0	0	0	0	C	ACCAGACTTACTAGCAGTTGGCAATCAGGGGTAGTTAC	0	0	unknown	Beppu.C_544;size=557;	0
	146	123	0	0	0	0	250	C	ACCCTTTAGAAGGCGTAGAAAAGATCAAAGAAGAAACTG	0	0	unknown	Beppu.C_134;size=3119;	0
	147	123	29	1570	341	2017	1811	C	TAAGCAGTTGGATGCTCATAATAAAATAGCAATGTATT	0	0	unknown	Beppu.C_62;size=5891;	0
	148	122	455	2	122	0	0	C	ATATCTTCTTCTGGCTTTCTTCCTTCATTTTGTCGTAA	0	0	unknown	Beppu.C_420;size=701;	0
	149	122	481	0	0	0	0	C	CAAGTAGGTCCAGAGTGAGATTTTCTAGTAGTTGTTTT	0	0	unknown	Beppu.C_492;size=603;	0
	150	121	112	0	0	0	0	C	ACATAGATGATCTTGCTCTATTCTTTCAAGTTGAAAGGA	0	0	unknown	Beppu.C_456;size=649;	0
	151	121	0	0	0	0	0	C	TTGTTCTGCCTATCCAGTCTATAGCTAGTACACTGT	0	0	unknown	Beppu.C_1612;size=186;	0
	152	115	4	0	75	0	0	C	ATTTTCTAGAAGCGAGGAACGATGCCTGATCGTTGGATT	0	0	unknown	Beppu.C_1556;size=194;	0
	153	114	377	0	0	0	0	C	AAGAAATCAAAAGGAACTGCACCTTGCTGTATCATGT	0	0	unknown	Beppu.C_623;size=491;	0
	154	114	588	0	137	0	0	C	GAGCGTGAAAAAAGATGAGTCAAAAAGTCAATTCATTA	0	0	unknown	Beppu.C_367;size=839;	0
	155	111	73	0	0	96	0	C	GCGAATAGCTCGGCTTTCTTCTTCCCCTTTTCTGTAAG	0	0	unknown	Beppu.C_807;size=375;	0
	156	111	365	13	0	0	0	C	ACACTGTGAATATTCCTATTTCTCAACCTATCACGTACAT	0	0	unknown	Beppu.C_628;size=489;	0
	157	110	215	0	0	0	0	C	CTCAGATATATAGCCATTTTTCTGCCTATTCCTTTCA	0	0	unknown	Beppu.C_934;size=325;	0
	158	110	8	2	107	184	1912	C	CATTTTTCAAGGAAGGAGAAGAAGAGAAGAGTGAAAA	0	0	unknown	Beppu.C_170;size=2323;	0
	159	110	542	122	0	0	0	C	GCCCTTTCCATATGCTTTTTGAATTTTTCTATCTCCTG	0	0	STIV	Beppu.C_383;size=774;	0.97
	160	109	0	0	0	0	0	C	TGAAATGCCTTACGTTGTTCTCTACCGTACTCACTGCT	0	0	unknown	Beppu.C_347;size=915;	0
	161	109	0	0	0	553	0	C	AGTAGACTTTAGAACTTGTTCTTTTAATTTCTTGTAA	0	0	unknown	Beppu.C_127;size=3203;	0
	162	108	436	0	96	84	0	C	AATCCGGGGGCATCGCAACAGATCCAGTTATACGATG	0	0	unknown	Beppu.C_267;size=1257;	0
	163	104	2	0	0	0	0	C	ACGTTCAAACCTGGCTACTGCACCGAAGGATCCCAT	0	0	unknown	Beppu.C_1833;size=158;	0
	164	102	544	1	65	259	0	C	TATCGGCGGAACAGTGTATATCAACGCCGACCCGT	0	0	unknown	Beppu.C_330;size=971;	0
	165	102	0	0	0	0	0	C	ACTAATCTAAATGAGCACCCTCTACACGTTCCTAAATGA	0	0	unknown	Beppu.C_1165;size=260;	0
	166	101	8	2	74	348	0	C	TCAGATAATACGTGGAATGGAATCAACATGTTCCCTTTA	0	0	unknown	Beppu.C_337;size=950;	0
	167	100	0	0	0	0	578	C	ACAATATAAACATTCTACGAAACGTAATTATGAGGTCAA	0	0	unknown	Beppu.C_120;size=3465;	0
	168	99	2	0	124	0	0	C	AAGTTCAGCCATAAATATGTATGCTAGAGACCTATTT	0	0	unknown	Beppu.C_1351;size=225;	0
	169	97	136	0	11	0	0	C	ATTCTATTCATCGGTATTTGTACACCTAATAAATTAG	0	0	unknown	Beppu.C_1309;size=233;	0
	170	96	5	346	0	4	2354	C	ATTGTACAAATCTAATAATTCTCTCTCGTTGTAAACTT	0	0	unknown	Beppu.C_145;size=2805;	0
	171	96	4	6	158	108	2	C	GATTTAGTAGAGCAACATAAACTTCCGAGAGAGATATA	0	0	unknown	Beppu.C_811;size=374;	0
	172	94	34	0	0	0	0	C	ACCATGATTACTTGCCTACTGCGTTTCACTATTACTA	0	0	unknown	Beppu.C_749;size=402;	0
	173	94	373	1401	6	0	0	C	ACCAATCTCTTCAACAATCATTCTAACACATATACACTA	0	0	unknown	Beppu.C_194;size=1874;	0
	174	93	1491	2	0	0	0	C	AAACCAGAACCCGTTGAGGGAGTCTGTTTCCCTCTACCTG	110	34	unknown	Beppu.C_215;size=1586;	0
	175	93	1	0	53	0	0	C	TTACCGCATGTTGATAAATACCAATCTTTTACTTTCT	0	0	unknown	Beppu.C_2043;size=136;	0
	176	90	5	2	62	0	0	C	TCCACTGGTCTTGAAAATTGTGTATGGACTCGTGGT	0	0	unknown	Beppu.C_1817;size=159;	0
	177	90	0	0	0	457	0	C	TAAGGGCAAGATGCTAGTAGGATACATGAGATATG	0	0	unknown	Beppu.C_473;size=620;	0
	178	89	280	1041	5	0	332	C	ACAAGGGAGAGCCGATAATTTCCCGTATAAATCCTAGATA	0	0	unknown	Beppu.C_201;size=1747;	0
	179	87	304	0	0	0	0	C	AAGATTACGTATCTTTACTCCCTAGGGATGTTAGT	0	0	unknown	Beppu.C_580;size=526;	0
	180	87	4	2	148	0	0	C	AACACTATCTCGTCAGCGAGGTCGAAATACTCATAAAG	0	0	unknown	Beppu.C_1261;size=241;	0
	181	86	42	2	179	403	0	C	TTGCATACTATCTCACCGTGGGTCAGGGTTGAGA	0	0	unknown	Beppu.C_413;size=714;	0
	182	85	0	2	209	0	0	C	AACTTAGATTTAGAGATTGTGTGGAACCCCTAAA	113	5	unknown	Beppu.C_1034;size=296;	0
	183	85	4	0	38	0	0	C	CCTGTTACGCCTATTTGTCCTTGATATTTGCCGTTAG	0	0	unknown	Beppu.C_2126;size=127;	0
	184	84	4	0	0	0	0	C	TTTAACATCCAGCTTTCATATTCATTTAAATTTCTTG	0	0	unknown	Beppu.C_829;size=365;	0
	185	83	414	72	0	0	0	C	ACGGTACTTCATCGATCAGGTAGGTCAGTTCACTACCCG	0	0	unknown	Beppu.C_523;size=569;	0
	186	83	4	4	265	56	6249	C	TTTATTGTTTTCAAGTTCTATAGGATTTCCTAGGTCTT	0	0	unknown	Beppu.C_51;size=6567;	0
	187	83	0	0	77	0	0	C	TTGTTACTGCCAAGTTCTTTGAATGCGAAATAGATGT	0	0	unknown	Beppu.C_1811;size=160;	0
	188	82	226	2	0	0	0	C	TTTCCTATCTCTGGACACGTAACCGCGTGCCAGAGCTTC	0	0	unknown	Beppu.C_881;size=347;	0
	189	82	615	0	0	0	0	C	AAAAATTTCTTTCTAAAAACGTAGTTCTCTATTACTTT	0	0	unknown	Beppu.C_425;size=697;	0
	190	82	264	15	53	537	0	C	TTTTCAGCCGTGTATCATCACCTTTTACTTAGGCACATT	0	0	unknown	Beppu.C_336;size=951;	0
	191	81	4	4	173	160	0	C	CTGTACTGTAGGTTGTTTTCTGGATCGTTTAATGTTA	0	0	unknown	Beppu.C_717;size=422;	0
	192	81	78	0	46	0	0	C	GTGGGATACATAGAAGTAGTGGTAGTCTACAATAATT	0	0	unknown	Beppu.C_1471;size=205;	0
	193	81	4	2	159	64	2	C	CTCGAGGTGCACTAAGACTTCGTTAGGTGATTCTAT	0	0	unknown	Beppu.C_972;size=312;	0
	194	80	0	0	0	0	0	C	TATTGAAATCGATTTCAATCGGGACTACATCCTCATC	0	0	unknown	Beppu.C_594;size=516;	0
	195	78	262	0	363	0	500	C	ATTTCCATTGGCCTGACAGCAAACTGAATGAACTTTC	0	0	unknown	Beppu.C_277;size=1203;	0
	196	77	0	6	60	107	0	C	AACATAGATGTTTCGAACTTGGTCACGGGGTAGTC	0	0	unknown	Beppu.C_1146;size=265;	0
	197	77	157	177	237	0	0	C	TATGCCAAAAACGCCGGTCTCATTACCTTCTGAAGA	0	0	unknown	Beppu.C_439;size=677;	0
	198	76	244	0	172	246	0	C	TAAACCATGCCACAGACCTGTTTTTGTGTGTCGCAAAAT	0	0	unknown	Beppu.C_401;size=741;	0
	199	75	1911	2	0	0	0	C	GGATATATCCTTTTCCACGCTCCCGCATGCCTGAAAA	110	46	unknown	Beppu.C_186;size=1988;	0
	200	75	2	2	97	0	0	C	CAAATGGAAGCTAAAGTAAGAAAAGTTGTAACAATGTT	0	0	unknown	Beppu.C_1707;size=176;	0
	201	74	590	1	0	874	0	C	CCAGTTGCTTTGCTTTACTGATTACGTCACTTACGT	111	10	unknown	Beppu.C_219;size=1539;	0
	202	74	7	0	71	0	2	C	AGTGGATAAGTAAATATATCAGTGCTGAAGCAGCTGA	0	0	unknown	Beppu.C_1865;size=154;	0
	203	73	0	0	0	0	0	C	TCAAAGCATGAGAGAGGGGAATTTTTTAGCAATCCTT	0	0	unknown	Beppu.C_2633;size=88;	0
	204	72	0	2	0	0	0	C	ACCCAGTATGCAGAACCCGCGTTATACAGATATGTCTA	0	0	unknown	Beppu.C_659;size=463;	0
	205	71	23	2	0	0	0	C	ACCCATTTTTGGTCAGGGAAATACTTCACGGCTCAGGTT	0	0	unknown	Beppu.C_441;size=675;	0
	206	71	233	138	0	0	0	C	GCCGAATCTCTGTACACCGATGCTAGCTATACCGGCTTT	0	0	unknown	Beppu.C_675;size=445;	0
	207	71	0	0	0	0	0	C	ACTCAGCTAAGTACAAGAAGAATGCGGAACTAAATGACA	0	0	unknown	Beppu.C_1864;size=154;	0
	208	71	0	0	0	0	0	C	ACGCGTGGTGATATCATGCCTGCCAGACTTCTTGAAAGA	0	0	unknown	Beppu.C_210;size=1631;	0
	209	68	1388	0	0	0	0	C	CGCTAATGAGGAGCATAACGGCTAACGTCTTCTTAAC	110	28	unknown	Beppu.C_231;size=1456;	0
	210	68	572	0	21	0	0	C	GGAACCATTTGAATTCGTTCTTTAACGTTATTTTTG	0	0	unknown	Beppu.C_220;size=1534;	0
	211	68	6	0	59	0	0	C	TCCTTATCTCTAGTTTGGGCTTTTCCTCTTCTTCTGG	0	0	unknown	Beppu.C_2066;size=133;	0
	212	67	8	2	225	309	0	C	AAGAGCTAGATGCGTTCTTCAAAAAAATAGTTTGTGTC	0	0	unknown	Beppu.C_483;size=611;	0
	213	67	58	0	0	0	0	C	CCACCCTTGAGCATCTGTACCCTCCAGTTGGCCATAT	0	0	unknown	Beppu.C_2153;size=125;	0
	214	67	0	0	0	0	0	C	ACGCAACGTCTCGGTTACAAAATTAGGGCAAACAATAGCT	0	0	unknown	Beppu.C_620;size=492;	0
	215	67	0	0	10	0	0	C	GCAGGAGATCGCACAACTCTACTTTGAAGAAATAAAAAGAG	0	0	unknown	Beppu.C_1670;size=179;	0
	216	66	0	0	216	20	7451	C	TACTATTGCATCTCCTCCCGATTGATTTGGCGCCGTTGT	0	0	unknown	Beppu.C_32;size=7755;	0
	217	66	4	0	409	199	0	C	GCGTGCATTCTGAATGCGCATAGCGTGGATTCTGAATG	0	0	unknown	Beppu.C_432;size=680;	0
	218	66	90	0	0	0	0	C	ATATCTCTTCACTATACTAATTTGGTTTTTCCTTGTATTTTC	0	0	unknown	Beppu.C_1780;size=166;	0
	219	65	283	2	202	113	0	C	TATCTATTGGATTCACTATTCGTCTGATTGGGAGTGGC	0	0	unknown	Beppu.C_447;size=665;	0
	220	65	290	3	113	0	0	C	ACGTATGGTAAGGGGCTCTTCGGTAACATAAAAG	0	0	unknown	Beppu.C_652;size=471;	0
	221	64	248	0	75	1	0	C	TCGTAGTTCCAGTTATCAAATTTGTAACCACAGGGTTT	0	0	unknown	Beppu.C_776;size=388;	0
	222	64	0	0	425	0	0	C	CAAAAGTCATATGCCCCATGCTTCGATGCGTTATAC	0	0	unknown	Beppu.C_354;size=876;	0
	223	63	61	0	0	0	0	C	ACCAACCCTCTCTTCTTTTAATCTTCTTTCAAAACACCCG	0	0	unknown	Beppu.C_1451;size=208;	0
	224	63	6	0	42	0	0	C	AACATGTCTGCGTGAGGGATCCCGAAGACTCTCTTTT	0	0	unknown	Beppu.C_2301;size=111;	0
	225	62	0	0	0	0	0	C	TCGGTAGTAAGGTTGAACGGTGTCCCATAACTAATCAACTT	0	0	unknown	Beppu.C_136;size=3064;	0
	226	62	89	2	96	0	0	C	CCTGAGTTGGAAGAAGGGCAATGTATAGACTTCTCC	0	0	unknown	Beppu.C_1221;size=249;	0
	227	61	245	0	177	139	0	C	TAAGCGTCCTCGGGCTTGAACAAGTCCCTAATCGTCT	0	0	unknown	Beppu.C_471;size=622;	0
	228	61	2	2	667	147	2816	C	TCATTGCACTCTCACCATTACCCAAGTGTTGCCAT	0	0	unknown	Beppu.C_109;size=3695;	0
	229	61	0	0	0	0	0	C	ACGTCCAGAGCCATTCTATCGTTTCAGTTAGGAGAGGAAGA	0	0	unknown	Beppu.C_947;size=320;	0
	230	61	127	0	189	142	748	C	TTTTTCCTTTCAACGAAGGGGATATGGTATTTGAT	0	0	unknown	Beppu.C_264;size=1267;	0
	231	60	0	0	55	0	0	C	ATTGTGGCAACAATTCCTCTTCTTTCGGCAACGTTTCT	0	0	unknown	Beppu.C_2253;size=115;	0
	232	59	0	0	0	0	2	C	ACATTTATGCGGGATACGGCGTATCATTACCACAATCATATG	0	0	unknown	Beppu.C_1229;size=248;	0
	233	59	4	0	140	0	0	C	TATACCCGTACGGACAAGATATAGAATAGGGGAAAAAGAT	0	0	unknown	Beppu.C_1475;size=205;	0
	234	59	13	2	40	518	0	C	CAAGACGATAGATATCAATTTTGCTAATGGTTATGGAT	0	0	unknown	Beppu.C_301;size=1105;	0
	235	59	354	0	0	0	0	C	CTGAATTGAGCTCATGTTATATCCACTTCCCATAACAT	0	0	unknown	Beppu.C_734;size=413;	0
	236	58	278	0	0	0	0	C	ACTGGGACATTCGATATTCTTGTTATAAGTGACTCTAG	0	0	unknown	Beppu.C_858;size=356;	0
	237	57	0	0	0	0	0	C	CCTCCATCGTATGGTGCACCTGTATCGTCTACGCCT	0	0	unknown	Beppu.C_2813;size=79;	0
	238	57	0	0	0	0	410	C	ACGAGTTATGGGCTTTAACGACAATAAGGGAGGATATAG	0	0	unknown	Beppu.C_295;size=1136;	0
	239	56	1	3	330	94	0	C	CAGGCCTACAACATGTACTTGGCTATGTACCTCAGG	113	4	unknown	Beppu.C_641;size=484;	0
	240	56	0	0	134	0	0	C	CCGACGTTCAGCTGAAGAGTCGGTAATCGGTACGTG	0	0	unknown	Beppu.C_1354;size=225;	0
	241	55	251	0	0	0	0	C	GAGAACACGGCCACGGGAACAAGCCAAGGTATCGTCT	0	0	unknown	Beppu.C_993;size=306;	0
	242	55	1162	4869	0	201	0	C	CTTGCAGATAGGCTAAGAGAGGAATTAGACGCTGTTTA	111	9	unknown	Beppu.C_56;size=6287;	0
	243	54	67	2	316	0	0	C	TACGAAGTACTTCAAGGGCGGGTTAGCGGTAAACGAG	113	7	unknown	Beppu.C_684;size=439;	0
	244	54	1	0	34	0	2	C	TACCATACTCCCTTTGCCCTCAGGAGGGAATCGGGGA	0	0	unknown	Beppu.C_2586;size=91;	0
	245	54	99	2	379	289	0	C	AAAGAAGAACACCCCGAATTGTTAAAACGTAATGGA	0	0	unknown	Beppu.C_369;size=826;	0
	246	53	0	0	0	0	1202	C	ACAGTGTTGAATGCTCATGAGTTAGTTTATCTTAGTGGTGA	0	0	unknown	Beppu.C_89;size=4377;	0
	247	52	276	0	0	0	0	C	AACATACAACGTCCCTTCACTTGGTATGGAGATCGG	0	0	unknown	Beppu.C_745;size=404;	0
	248	52	4	675	33	190	0	C	ACGAAAGACCCGAAAAAGTTAAGCAAAAAGCCTT	0	0	unknown	Beppu.C_298;size=1120;	0
	249	52	4	0	23	0	0	C	GAGATGGAACTAAAGACGATGAAGATAAAAGATTTGAA	0	0	unknown	Beppu.C_2811;size=79;	0
	250	52	57	2	122	1598	0	C	AGAGCGTCTTCCTTGTTTCTGGCAGATGAAACCTT	0	0	unknown	Beppu.C_196;size=1831;	0
	251	52	2	0	35	88	0	C	TGTTCAAGTGCTTAAGTATGGAACACCGTTCAGCC	0	0	unknown	Beppu.C_1698;size=177;	0
	252	52	0	0	0	0	0	C	TTTCTTCAAATTCTTCATATTCCTCTTCTTCTAGTCTCT	0	0	unknown	Beppu.C_190;size=1924;	0
	253	51	5	0	126	0	0	C	CAGAAAATGTGCAGATTGGCTTAGACAAATTGGATTTGT	0	0	unknown	Beppu.C_1630;size=184;	0
	254	51	444	0	0	0	0	C	CGACCGATTCGAGGTCTCCTGCCTGCACGCCGAAATA	0	0	unknown	Beppu.C_324;size=990;	0
	255	51	3	0	24	56	947	C	TGAGTCGCACTACCTAAAAAAGTGCGAAAACGCACAC	0	0	unknown	Beppu.C_304;size=1081;	0
	256	50	0	2	189	1	0	C	ACTATAGCGAAACAGTTAAGCATTTCAATGATTTCCA	0	0	unknown	Beppu.C_1258;size=242;	0
	257	49	204	0	0	0	0	C	GTAGATTTCGAACCAACTCCTCATCTACACTGTCAGA	0	0	unknown	Beppu.C_1167;size=260;	0
	258	58	2	3	237	0	0	C	AATATTTGGGGTCTGGTAGAGTAGTAAGCGTCAGGCT	0	0	unknown	Beppu.C_1052;size=291;	0
	259	49	54	0	0	0	368	C	ACATCCAAAATTTGTGTGGTAAGGAGAAATAACATGTTCG	0	0	unknown	Beppu.C_534;size=561;	0
	260	49	103	203	2	517	4	C	TTTCTAGATCCTAAGTAAATAAGCAGTCCTACTAGT	0	0	unknown	Beppu.C_353;size=878;	0
	261	49	163	8	0	72	0	C	TCAAACGGTGTTCAATCTATCGCTAGGGAGTTTCA	0	0	unknown	Beppu.C_1046;size=292;	0
	262	48	103	0	213	164	0	C	AACACGTTCTGATTCACGAGTGGTAACGCCTCGTCGGGG	0	0	unknown	Beppu.C_577;size=528;	0
	263	48	1429	0	41	0	0	C	GGTCAAGAGCCTCCTAAAGACTTGAAACCACACAAAAC	110	27	unknown	Beppu.C_222;size=1524;	0
	264	47	0	3	565	45	531	C	ATTTGATAGTCAGACATCATAGCTGTATCAGTAAATT	115	6	unknown	Beppu.C_278;size=1191;	0
	265	47	4	0	85	0	0	C	AAGATCCATCCCGCTAATATCAGAAATGAGGCGTCATT	0	0	unknown	Beppu.C_2041;size=136;	0
	266	46	352	2	122	31	0	C	TATTCATAAGGGCAAAATCTGAGCGACAGGCTAGAT	0	0	unknown	Beppu.C_235;size=1417;	0
	267	46	104	0	199	136	0	C	AAGGAAATCGCAACACAAGAGAACAAGTCCATAGGCCA	0	0	unknown	Beppu.C_638;size=485;	0
	268	45	26	0	0	0	0	C	ACTCTTAGTTACGTCTACGTTTTGCCACTTTATACCGAA	0	0	unknown	Beppu.C_1702;size=176;	0
	269	45	123	0	76	0	0	C	TCTTCTTTCTCTTTCTTTAGAAGTCCCAACTGTGAG	0	0	unknown	Beppu.C_1252;size=244;	0
	270	45	91	0	27	0	0	C	CATCATGGCAACAATGGGATGGGGAGCAATGGGTA	0	0	unknown	Beppu.C_1790;size=163;	0
	271	45	430	0	0	0	0	C	TCTCTGCATTGTTTCACTATCCTAACTTCTTTCTTCTC	0	0	unknown	Beppu.C_649;size=475;	0
	272	45	2	4	468	159	0	C	CGTGATCCATGATAAGGAAATACAAACCTTCTTCGCC	0	0	unknown	Beppu.C_437;size=678;	0
	273	45	95	0	187	195	0	C	ATCAACTCTAATATACCGTTTTTACCTTTTCTAAGAA	0	0	unknown	Beppu.C_586;size=522;	0
	274	45	2	0	0	0	0	C	ACTATTTCATTTTGTATCACCTTTGCCGATTTTGCCAA	0	0	unknown	Beppu.C_2119;size=128;	0
	275	45	77	2	115	0	0	C	TTCGAAACAGACAAGCTGATCAACGTGTTTTGGAGTG	0	0	unknown	Beppu.C_671;size=455;	0
	276	44	1	0	15	0	0	C	AGCCAGAGACGGCATGCCAGCTCCTCGACACGGTATAG	0	0	unknown	Beppu.C_3238;size=60;	0
	277	44	0	0	0	0	392	C	ACCGGATAAACTATTACATTGTGTTAAAAGCACTGGTTT	0	0	unknown	Beppu.C_167;size=2356;	0
	278	44	134	4	97	0	0	C	TGTGCCAGCATTTGTGCTTGAAAGTGTAGCCTTCGC	0	0	unknown	Beppu.C_1098;size=279;	0
	279	43	0	0	217	103	0	C	GGGCTAAATCAGAACGTCAGGCGAGATATTTTATTGA	0	0	unknown	Beppu.C_835;size=363;	0
	280	43	0	2	0	0	0	C	CGGGGAACTGGGACAGGATGAAAGAATACCGTGAG	0	0	unknown	Beppu.C_1248;size=244;	0
	281	43	2	2	195	5	2517	C	ATTGATCTGGTTGTCCAGCATGAGGACGCTCTGCTGG	0	0	unknown	Beppu.C_148;size=2764;	0
	282	43	0	0	0	0	0	C	ACCTCGAGGGGGAAACTGGTAGTATACTTGCTCTATTT	0	0	unknown	Beppu.C_121;size=3449;	0
	283	42	70	0	0	67	0	C	TTCCGCTGCATTTTCTGGACCTGATCAGCTCATTAC	0	0	unknown	Beppu.C_1032;size=297;	0
	284	42	0	0	0	0	0	C	TGCCAATGACAAGTACAATTATTCCAAATGTTTTAGTA	0	0	unknown	Beppu.C_1156;size=262;	0
	285	102	156	111	41	521	156	C	TTATACACATCTCCGAGCCCACGAGAC	0	0	unknown	Beppu.C_348;size=908;	0
	286	42	4	228	74	0	0	C	TGTACATTTTGTTTTACTGGTTTTCCAGTCCTAAAACTT	0	0	unknown	Beppu.C_879;size=348;	0
	287	42	112	0	0	322	1057	C	GCAACGACATGATCATATTGGCTAAGGCTGAG	0	0	unknown	Beppu.C_221;size=1533;	0
	288	42	137	0	0	0	0	C	CCAATCCGCTCGGTAGGGAAAGTGAGTAAACATTA	0	0	unknown	Beppu.C_1668;size=179;	0
	289	42	0	0	0	0	8	C	ACTCGACTGGGCAGTCCTGATAGGTGCAGTGGGAGCAATC	0	0	unknown	Beppu.C_713;size=423;	0
	290	41	207	0	0	0	0	C	AATTAATCGAAGACGTAGAATCAGAACAGATAATAATC	0	0	unknown	Beppu.C_1186;size=256;	0
	291	41	0	206	0	0	2	C	TGAAGGGATACGATATGGCGAAGAGAGAAACACCAAGTAC	0	0	unknown	Beppu.C_596;size=514;	0
	292	40	0	2	0	0	0	C	TCATCCCTGAGAAATGGAAAGGGATTCTCTGTGCTAA	0	0	unknown	Beppu.C_1883;size=152;	0
	293	40	133	0	41	0	0	C	GAGAAAAAAACGAACCCGTTCACGTACTTTGAGAAGT	0	0	unknown	Beppu.C_1683;size=178;	0
	294	40	0	5	0	97	0	C	GTATCATCAAAGGATGGATTTTTGGAAAAAATGAAA	0	0	unknown	Beppu.C_948;size=320;	0
	295	39	88	0	55	0	0	C	AAATTCCAAAACAACCTTAGCAGTGCTTTTTGAGTC	0	0	unknown	Beppu.C_1641;size=182;	0
	296	39	0	0	90	0	0	C	TATGCAATAAAAGTGCCGACGCCTGACGCAATTCCT	0	0	unknown	Beppu.C_2261;size=114;	0
	297	39	153	0	0	94	0	C	TGAGGTGACTGAATCCCGCGCCCGACCCTCCTGTATAA	0	0	unknown	Beppu.C_575;size=531;	0
	298	39	124	0	0	0	0	C	ATGAGGGCTTTGCTGTAACGTTGATGCTAGGTGTG	0	0	unknown	Beppu.C_695;size=431;	0
	299	38	159	117	0	0	0	C	ATGGGAGTATGATTTTCAATACGTAAGAAAGTTGCGCAA	0	0	unknown	Beppu.C_963;size=314;	0
	300	38	401	0	0	0	0	C	TCCTCTGGTGGCAGAAATACCTTGGCCTTTTGATCGAA	0	0	unknown	Beppu.C_408;size=724;	0
	301	38	0	2	58	0	0	C	GTTAGGCTTACGTAGGGCCTCAGCAAGGGACATCTCCCT	0	0	unknown	Beppu.C_2470;size=98;	0
	302	37	0	4	121	0	0	C	TGTACTGGCGTTCAAGCTTTTGGAGAGCGCTGTCCAG	0	0	unknown	Beppu.C_1285;size=237;	0
	303	37	0	0	62	0	0	C	TGTAAAAAAGCTGACTTAGAAAATATAAGATAAAAC	0	0	unknown	Beppu.C_2380;size=105;	0
	304	37	507	113	144	0	0	C	ACAATAATATCGACAGACCACCCTTCTTCACATTTTTTCAT	0	0	unknown	Beppu.C_373;size=801;	0
	305	37	0	0	0	0	0	C	ATTTGATTCTGGGGTAGAACTTTGTAAAGGAATATTA	0	0	unknown	Beppu.C_4132;size=37;	0
	306	37	0	1	0	0	0	C	TTGAAAAACCAAATACAATCTCATAATAGATAGCCTGA	0	0	unknown	Beppu.C_1377;size=221;	0
	307	37	67	2	66	0	0	C	ATTCTCTCTGGATTTCTGTGAAACTAACAAAATATA	0	0	unknown	Beppu.C_1735;size=172;	0
	308	36	160	0	0	0	0	C	CACAAACCATGCACGAATTCTAATTCTTAATTTTAC	0	0	unknown	Beppu.C_1539;size=196;	0
	309	36	161	250	133	0	0	C	TGAATATACAGCAAATGACGATATACTAGTACATGC	0	0	unknown	Beppu.C_510;size=580;	0
	310	36	78	4	335	102	0	C	TGTGGCTAGAAAATGGTTCTGATATGAACCTATCCG	0	0	unknown	Beppu.C_549;size=555;	0
	311	35	0	0	86	0	0	C	GTGAGGGAGGCAATCAGGAAGTTTTTAGAAAAG	0	0	unknown	Beppu.C_847;size=360;	0
	312	35	0	0	290	0	0	C	ACTATGTTTCGTATGACGAGTGGGCCATCGATCCTGCT	0	0	unknown	Beppu.C_932;size=325;	0
	313	35	0	0	0	0	0	C	ATCCTGTAACGACTTCAGCGACGGGAGGAAGTTCT	0	0	unknown	Beppu.C_1504;size=201;	0
	314	34	152	5	1	0	0	C	CACGTGCAAATATACAGACACAGTTCGAGAAACTCT	0	0	unknown	Beppu.C_1567;size=192;	0
	315	34	0	0	85	0	0	C	TCCAGATTAAGAAAACCAGAGAAATGACAATAATTGA	0	0	unknown	Beppu.C_2210;size=119;	0
	316	34	173	2	117	45	0	C	TCAGACGATCCTATGACTTCTCCTCATCTATGAAGATGA	0	0	unknown	Beppu.C_816;size=371;	0
	317	33	271	0	79	0	0	C	TGGAATAAGAACACAGTAGTCTTCAACCCGCTTCCC	0	0	unknown	Beppu.C_787;size=383;	0
	318	33	0	0	0	0	0	C	ACAAGAGTAAGAAGGAAGGAAAGCTTCCGGACCATATGA	0	0	unknown	Beppu.C_2207;size=119;	0
	319	33	161	0	207	264	0	C	TTGAAGTTCAATGTCTGAAATCACGAAATAGTGGTCCT	0	0	unknown	Beppu.C_449;size=665;	0
	320	33	83	0	1	0	0	C	AATCTGTTCCACGATACATGTAGAGTCATACCATATTGG	0	0	unknown	Beppu.C_2239;size=117;	0
	321	33	0	0	157	9	886	C	TATCATATGAGGAAGAAATAATGATAGTAGAAACTA	0	0	unknown	Beppu.C_303;size=1085;	0
	322	32	170	2	126	0	0	C	TAACCTCTTTTTTGATGTTCTTCTTTTCGAGCCTACTC	0	0	unknown	Beppu.C_918;size=330;	0
	323	32	0	0	21	0	0	C	ATATTAAAAGCACTAGCTGAAGATCATCCTAATATTT	0	0	unknown	Beppu.C_3468;size=53;	0
	324	32	2	0	138	8	4322	C	CTCAGGAAGGCATAGTAGAGAAGTTGAAGACGTATC	0	0	unknown	Beppu.C_86;size=4502;	0
	325	32	2	2	54	0	0	C	AAAGTTTTCAAAAAGGTACAATAAATCCCGATGAAT	0	0	unknown	Beppu.C_2604;size=90;	0
	326	32	0	2	149	0	0	C	ATATTCACTAGGCAGGATCTGGGAAGCGTTTAAACC	0	0	unknown	Beppu.C_1638;size=183;	0
	327	32	87	2	157	91	0	C	AATATAGAGAGCTCCCAGTTCATCGGATAAGACGCTTT	0	0	unknown	Beppu.C_822;size=369;	0
	328	32	4	0	175	0	0	C	TCTTCTTCTTCGCTAGTAGTAACGCCTATCGG	0	0	unknown	Beppu.C_1433;size=211;	0
	329	32	2	0	8	0	0	C	CTGAAAAACTCCTCTTCGTCTTCATCATTTACTGGAG	0	0	unknown	Beppu.C_3886;size=42;	0
	330	31	95	1390	0	0	0	C	CGACTCCACCACCTACTACTACAACCAGT	0	0	SBV1	Beppu.C_224;size=1516;	1
	331	31	106	0	30	0	0	C	TAATATAACGGACATAATCAACTATTTTTTCATCAAGA	0	0	unknown	Beppu.C_1765;size=167;	0
	332	31	4	1064	237	0	0	C	CACCGTGCCATCTAACATCCCTGTCGGGTCTTGGGC	0	0	unknown	Beppu.C_233;size=1432;	0
	333	31	13	0	0	0	0	C	ACCATCACACCTCAATTGGAGACAAAGATCGAACTCCT	0	0	unknown	Beppu.C_1953;size=143;	0
	334	30	0	0	0	0	52	C	ACTCAGGTACTGAGGGTTTTGGTTTACCAGTCCTTGAAC	0	0	unknown	Beppu.C_2220;size=118;	0
	335	30	0	2	307	0	0	C	CTTCCGTGAGAGTCCATCTCCCTATCACTTTTGAATC	115	12	unknown	Beppu.C_850;size=358;	0
	336	30	94	0	0	0	0	C	ACTCCAGTTACTGTAGCTAACTTAACTAATCGTATAAG	0	0	unknown	Beppu.C_2155;size=124;	0
	337	30	2	0	83	193	0	C	TGGACTGTCACCGGACTCGAGATATTAGCTTCATTTAT	0	0	unknown	Beppu.C_986;size=308;	0
	338	29	0	4	216	82	3233	C	CGTCATATATACTAATGATAAATGGGGTGGTGATCAA	0	0	unknown	Beppu.C_108;size=3723;	0
	339	29	99	0	0	0	0	C	TGATAATATACTACCTGCAAAGGGTGGAGATAAGCAA	0	0	unknown	Beppu.C_929;size=326;	0
	340	29	184	0	216	0	0	C	GAAATTCTCCAATTGTTCTTGATGAGGTAAGCGAAA	0	0	unknown	Beppu.C_704;size=429;	0
	341	29	0	0	0	0	0	C	TTACAAGAGAAAAGAACTTACAGTTAGCTCAATTACTT	0	0	unknown	Beppu.C_1798;size=162;	0
	342	29	28	0	0	0	0	C	ACTCACCCTTTTTGAGAAAGATGGGGATAACCAAAAGTC	0	0	unknown	Beppu.C_1920;size=147;	0
	343	29	0	0	0	0	0	C	ATATTTGCCTCTTCTCTTCCCACTTCATGTCATCAC	0	0	unknown	Beppu.C_618;size=493;	0
	344	29	0	0	285	0	0	C	CAACGAATACAGCACAATTTGTTTCACTCACTCTTT	0	0	unknown	Beppu.C_962;size=314;	0
	345	29	2	3	180	0	2809	C	CCGACGTATCAGCTATCGCGGGCACAGGATCTACGC	0	0	unknown	Beppu.C_138;size=3023;	0
	346	28	0	3	201	299	6993	C	TTCCTATCCCGTAGTAACTCCATTTCAGGAATCAATT	0	0	unknown	Beppu.C_33;size=7524;	0
	347	28	100	7	373	0	0	C	GAGCGTAATTTCGAAAAGTAGATGGACCACTAGATAC	0	0	unknown	Beppu.C_606;size=508;	0
	348	28	0	0	118	7	3448	C	GTGCCTTTAAAACGCGTTGCTCGACTTCCGTTAACT	0	0	unknown	Beppu.C_114;size=3601;	0
	349	28	0	0	285	297	3572	C	TAATTGAAAGTAATCGTTGTCCGTAAAGCCATTCTC	0	0	unknown	Beppu.C_94;size=4182;	0
	350	28	0	0	46	230	0	C	GATGGACGCGACGCCCTGTACCGTAAGCGAGTAGATG	0	0	unknown	Beppu.C_999;size=304;	0
	351	27	0	0	87	0	0	C	TGTTTGAACTGGTGTTACTGAGTTGATGAAGCTAT	0	0	unknown	Beppu.C_2257;size=114;	0
	352	27	157	60	7	29	0	C	ACTGAACTGTACTGTCACAGTATACGAGTCGAAGACGGA	0	0	unknown	Beppu.C_1096;size=280;	0
	353	27	5	0	25	0	0	C	AAAGAAAATAAGGGCTTTTCCAATAAATTGCATAAGGGA	0	0	unknown	Beppu.C_3324;size=57;	0
	354	26	2	0	63	78	1	C	TTAGGATCAGCCACTATTGTAAGTGAAAATACAAAAGC	0	0	unknown	Beppu.C_1832;size=158;	0
	355	26	158	0	0	0	0	C	CTTTCAGGAATTCCTCCTCGTCATCGAAATGAACTGC	0	0	unknown	Beppu.C_670;size=456;	0
	356	26	0	0	131	329	0	C	GATCCTGACCAAGACCAATTCAGTTTCATTGTACTCTA	0	0	unknown	Beppu.C_635;size=486;	0
	357	26	0	4	59	0	0	C	ACATGGACGTGGTAACTGAGCTTTACGGTAGATTAAA	0	0	unknown	Beppu.C_2616;size=89;	0
	358	26	0	0	80	199	0	C	GAGAAACAAATACAAAATTTCATAAACGATAACGAG	0	0	unknown	Beppu.C_257;size=1299;	0
	359	25	2	4	111	0	0	C	AAGTTCCAATACACTTCCACACTCTTCACATCCACAGT	0	0	unknown	Beppu.C_1965;size=142;	0
	360	25	190	0	3	0	0	C	CTCCGTCATCATCAACTATCACCCTGAACAAGTCCAC	0	0	unknown	Beppu.C_1391;size=218;	0
	361	25	104	0	147	81	0	C	ATCTGAGGGACTTGATGTGGACGACAGATGGAGAGGAG	0	0	unknown	Beppu.C_851;size=357;	0
	362	25	195	8	0	0	0	C	CTGTTGCATATGCCAGTAATAGCCCATATTTCAATGG	0	0	unknown	Beppu.C_1338;size=228;	0
	363	25	0	0	141	0	0	C	AGGGCTTATAGGGATCTCAAAAGATCGAGGTGCGTGA	0	0	unknown	Beppu.C_1300;size=235;	0
	364	25	112	0	0	0	0	C	TATAATGTACAAGATGACGGAAAAGACTGTAGAGGATATA	0	0	unknown	Beppu.C_2007;size=139;	0
	365	25	11	0	0	0	0	C	ACTACGTGAGAGTTTAAGAACTTTTCGGTTTCCCGCCCC	0	0	unknown	Beppu.C_2357;size=107;	0
	366	25	0	0	0	0	0	C	ATGCTCTCGACTGCTACGTTAGTATTTTGTGACATTTG	0	0	unknown	Beppu.C_1915;size=148;	0
	367	25	145	0	0	0	0	C	ACATTTTGTCAAATGGATTTTCCTTCTGAAAATCATTTT	0	0	unknown	Beppu.C_1747;size=170;	0
	368	25	0	0	0	0	454	C	ACAACAAAGAAGTTGTTCACATCGGCATCTATTCTATAGA	0	0	unknown	Beppu.C_245;size=1362;	0
	369	24	2	0	71	0	0	C	AGTAATCTTCTAATACTTCGAAGAACGCTTCCCCTAG	0	0	unknown	Beppu.C_2485;size=97;	0
	370	24	94	0	37	0	0	C	GGGTTGACCTGGTGGCAGGCAGGTCTCGCTGGTGCG	0	0	unknown	Beppu.C_1851;size=155;	0
	371	24	90	2	270	34	0	C	ACTATCCTGGATGGGTCATCGTGTAACCACGCCCTTA	0	0	unknown	Beppu.C_719;size=420;	0
	372	24	0	0	2	0	0	C	TTTGACTGCCCGGCATTTAGGCTTACTATGAATCGAAAT	0	0	unknown	Beppu.C_273;size=1208;	0
	373	24	258	0	0	0	0	C	TTAACCTCAACGTGGAATAGTTTTCCCGACCT	0	0	unknown	Beppu.C_1089;size=282;	0
	374	24	0	0	0	0	0	C	ACTCTCATAAAACAATACAAATACCCTACTAGCATTGATGATAGTGCTAGTGAT	0	0	unknown	Beppu.C_2600;size=90;	0
	375	24	159	0	41	0	0	C	AACACCACTGCAGTGAGAGAGTGGAACTACTTCTTCGG	0	0	unknown	Beppu.C_1392;size=218;	0
	376	23	1	0	112	3	5892	C	TACCCCTTCTCTTTGCCTCGCCCTTGATTAAATCCCT	0	0	unknown	Beppu.C_58;size=6033;	0
	377	23	94	0	104	0	0	C	AAACTGACCATTTCTTCTCTCACTAGATCAAACTCGA	0	0	unknown	Beppu.C_1376;size=221;	0
	378	23	1	2	177	33	0	C	GGGGTGTATTGGTTTACTTGAGGTTTGACTTTCATTTT	0	0	unknown	Beppu.C_1291;size=236;	0
	379	23	0	0	0	0	0	C	TCTAAGCCACTCCCCGTACTTCCGATAGTACTCTTT	0	0	unknown	Beppu.C_707;size=427;	0
	380	23	47	0	0	334	0	C	TCACAAAGTGACGCAACAAACAAATTAAAGGCACTACA	0	0	unknown	Beppu.C_746;size=404;	0
	381	23	22	0	0	0	30	C	ACTTTCCCTGACCTCAAATGGTCTCCAAAAACACGTCCC	0	0	unknown	Beppu.C_1443;size=210;	0
	382	23	0	0	0	0	0	C	ACAACTATATAAACCCAACATATTATTCTTCAGTTAG	0	0	unknown	Beppu.C_3486;size=52;	0
	383	22	0	2	0	0	104	C	CATAGTTAGCTATTTGTTGAGGGGTCAAGTTAGTTTC	0	0	unknown	Beppu.C_690;size=434;	0
	384	22	72	0	176	0	0	C	ACTTTCCCTTCCCGTCTCTTAGACAGTTCTCATATTCGC	0	0	unknown	Beppu.C_1132;size=270;	0
	385	22	107	88	107	0	0	C	TCTGAGAACTCTTCTAGGTGCAGTTCATGGAACGGG	0	0	unknown	Beppu.C_607;size=507;	0
	386	22	0	745	0	0	0	C	TTTTCCCTCATGGATGAAGTGATAGGGATTTTTCTC	0	0	unknown	Beppu.C_241;size=1396;	0
	387	22	152	0	64	114	2	C	TTTATGTAGATCCCGTCCAAGCAACTGTAGCCGTTAAT	0	0	unknown	Beppu.C_862;size=354;	0
	388	22	0	0	33	0	0	C	TGCCACCACCCGATCCACCGCCTCCTCCGAACGAAC	0	0	unknown	Beppu.C_3381;size=55;	0
	389	21	75	0	0	0	0	C	TCTCAGGTACTACTGGAGCTGGAAAAACCACGACTA	0	0	unknown	Beppu.C_2490;size=96;	0
	390	21	88	0	0	423	2	C	CGACAAAAGATATAGCCCAAATTAACTGTATACTTT	0	0	unknown	Beppu.C_570;size=534;	0
	391	21	74	0	110	172	0	C	ACTATTACGGGCTTTTCTTCCTTTTCGTCTATCTCAT	0	0	unknown	Beppu.C_804;size=377;	0
	392	21	64	0	74	0	0	C	CCAAACACTGCCAATGCGTCACCCATATGCACAATA	0	0	unknown	Beppu.C_1824;size=159;	0
	393	21	0	0	0	0	0	C	ACGCTAGGTACTCATCTGCAATACGCTGGGCCTCTGGAT	0	0	unknown	Beppu.C_698;size=430;	0
	394	21	69	0	9	0	0	C	TACTTCTTCATCTTCTGTCAGCTCCAAACGGTGAAA	0	0	unknown	Beppu.C_2450;size=99;	0
	395	20	86	0	162	664	2	C	GAATTTTATAATGATGGTGAAACTGATATAGATTGTATCT	0	0	unknown	Beppu.C_341;size=934;	0
	396	20	126	0	64	0	0	C	AAGATCAATTTTTATTGAATCTAGCAATTCCTTTCA	0	0	unknown	Beppu.C_1441;size=210;	0
	397	20	59	4	220	0	0	C	CGAGAACCAGATGAGAAGAAAAGAGAAAGAATTTATA	0	0	unknown	Beppu.C_1003;size=303;	0
	398	20	0	0	130	0	0	C	GTTTCACAGCTTTAGGGGTATAATACATCCACGCTATTGC	0	0	unknown	Beppu.C_1898;size=150;	0
	399	20	2	0	282	0	439	C	TTTCAGTTTTTTCAATTCTTTCCTCCTTCAGTCTTCT	0	0	unknown	Beppu.C_399;size=743;	0
	400	20	0	0	142	499	0	C	TGCCACCATGTTTTCTATTTCTAGAATCTTCAGGAC	0	0	unknown	Beppu.C_232;size=1448;	0
	401	20	174	0	0	0	0	C	ACTCTTTTACTTTTTCCACAGGTATTTGTGTGGGGTCTT	0	0	unknown	Beppu.C_1533;size=196;	0
	402	20	0	0	0	0	0	C	CAATTCCGTCTTTTCTTTCAAAATATTTGGGCGTCCAG	0	0	unknown	Beppu.C_1125;size=272;	0
	403	20	2	4	156	379	0	C	CACAATAAGGTGAGGAATTTAGTAATGATGGGAATAG	0	0	unknown	Beppu.C_536;size=561;	0
	404	20	4	274	51	0	0	C	TTGATAAAAATCGTTCCTGTCAGGCCCGGGTTAGCA	0	0	unknown	Beppu.C_873;size=349;	0
	405	19	0	2	150	81	0	C	TTTGAGCTGAATGCCCAGCCGCAGCTCGCGAAGATGTA	0	0	unknown	Beppu.C_1133;size=269;	0
	406	19	264	0	0	0	0	C	ACGCAAAGATAGCAAAAATAGCGGGGATAGCAAAACCA	0	0	unknown	Beppu.C_1086;size=283;	0
	407	19	201	0	16	0	0	C	CTATTCACATTGTTCCCCATGATGGTCACGACGGGGA	0	0	unknown	Beppu.C_1292;size=236;	0
	408	19	130	2	212	97	0	C	TTCATGCTCTTGCCTTAGCTCTTGCCACTTCTTCG	0	0	unknown	Beppu.C_666;size=460;	0
	409	18	0	0	0	0	0	C	ATATCCACTTGCAGATAGATACTGTAAAAAGACT	0	0	unknown	Beppu.C_5538;size=18;	0
	410	18	0	0	0	0	0	C	AACATCTTTCTTTCTCAAGATGTCGTCATTTGAAGAG	0	0	unknown	Beppu.C_1617;size=186;	0
	411	18	141	0	8	0	0	C	AGCTCTCTGCCTTCAAGTATTAATGAAGCCTGAACCGG	0	0	unknown	Beppu.C_1773;size=167;	0
	412	18	261	13	0	0	0	C	CTAAACTCGATATACACTGATCTACGGTTAATTCCGCTT	0	0	unknown	Beppu.C_1047;size=292;	0
	413	18	72	5	127	0	0	C	ATCAAGACAAAGAAATTTTTGCAATAGGAGATTTCTT	0	0	unknown	Beppu.C_1370;size=222;	0
	414	18	80	0	215	0	0	C	TCATTGTCATCGGTCTTTTGTAATGAGATTTTTTTG	0	0	unknown	Beppu.C_1855;size=155;	0
	415	18	236	0	13	883	2	C	CATTACATAAAAACAGAAAACGGAGAAATAGAAAAA	0	0	SBRV1	Beppu.C_287;size=1152;	0.86
	416	17	138	0	225	0	0	C	AAATCTGTCACAACACGCCCAAAAGTCGGGAATTTAT	0	0	unknown	Beppu.C_925;size=327;	0
	417	17	0	0	248	2	519	C	ATATTTCAATTTCCGCTCCTTCTCGTCATAGATGCATA	0	0	unknown	Beppu.C_380;size=786;	0
	418	17	154	0	9	0	0	C	CTTTCTCACTCACTACTTTTTCAGCGATTTTGCTCTTAG	0	0	unknown	Beppu.C_1665;size=180;	0
	419	17	0	0	56	0	0	C	AGAAAACAAAAATTACGTCAATACATGATAGAACATG	0	0	unknown	Beppu.C_457;size=647;	0
	420	17	75	0	127	71	0	C	GCATCAGCCCAATATTTTGGTTTATCGGCAAAGAAGGC	0	0	unknown	Beppu.C_1053;size=290;	0
	421	17	0	0	87	105	2245	C	AAAAGTCGGTACTCTTTCACAATGGGACAGCATCCACGC	0	0	unknown	Beppu.C_162;size=2454;	0
	422	16	0	0	0	0	0	C	ACATGATCAAGGTGTTGAGTAATGAGTGAGCAAAGTAAAC	0	0	unknown	Beppu.C_3354;size=56;	0
	423	16	0	0	250	119	0	C	GAATTATACGTTTCTGACGTCATTGCTCACCTTCTTT	0	0	unknown	Beppu.C_780;size=385;	0
	424	16	0	0	119	6	2519	C	CCGTTCTCATCGAACAAACAAACTTGTCCGTCATTTGC	0	0	unknown	Beppu.C_153;size=2585;	0
	425	16	2	0	285	215	2	C	GGCAAGCTCTTCGTAATAGTGGAGCCGTTGGGGTAG	0	0	unknown	Beppu.C_590;size=520;	0
	426	16	0	0	37	0	0	C	TCTTCTATGTTGTGTGTCATAGTCTCATCTTTTCCA	0	0	unknown	Beppu.C_1347;size=226;	0
	427	16	76	0	0	0	0	C	AAAGATTGCGTGGAAAGGTGAAAGTTCAGAAATCCT	0	0	STIV2	Beppu.C_2550;size=92;	0.86
	428	16	1	0	69	3005	2938	C	AGTTTACTATCGATGCTAGCCAAGCGCGCGAGTTTCTT	0	0	unknown	Beppu.C_59;size=6029;	0
	429	16	79	0	72	0	0	C	ATTCAAAACAAGTTAGAAGATCTTCACTATGAGAATG	0	0	unknown	Beppu.C_1768;size=167;	0
	430	16	68	0	25	62	0	C	TAGATTTCGTGAAGAGTATAGAGGGGAAGAAAGTGTA	0	0	unknown	Beppu.C_1738;size=171;	0
	431	16	52	0	0	0	0	C	AAAAGAATGGGCGTGGAATTTCACGCCACTCCTACAAGA	0	0	unknown	Beppu.C_1908;size=149;	0
	432	16	0	0	87	0	0	C	ATGTTGACCCAACTACCGCTCTAAGTGTTGTGATAAA	0	0	unknown	Beppu.C_1978;size=141;	0
	433	16	0	0	0	0	0	C	ACGAAAGTACTGACGAAAGGACTATACACCGTACCTAG	0	0	unknown	Beppu.C_1777;size=166;	0
	434	16	0	295	0	0	0	C	GCTTTATAAACTTTGAATTAACTCTCCAATTTACAAGAA	0	0	unknown	Beppu.C_680;size=441;	0
	435	16	2	0	168	6	3728	C	TCAGCACCCAACTATTCTTTAGGTCTACATTATGTATA	0	0	unknown	Beppu.C_101;size=3920;	0
	436	15	250	0	0	0	0	C	TGCCTCCAGAGATGACTAGCGTAAGCGTTGTACCCC	0	0	unknown	Beppu.C_1148;size=265;	0
	437	15	0	0	13	0	0	C	TAAGTCGGGATGCAGACCTGCTTTTAGGGAGGCAAA	0	0	unknown	Beppu.C_3805;size=44;	0
	438	15	0	2	172	106	0	C	CGTAGTCTGAGTTGGGGTGGGTGGTGTAGTCGTCTGCG	0	0	unknown	Beppu.C_289;size=1143;	0
	439	15	185	11	0	0	0	C	ACTCTAGACGATATTTTCTTTCCATTGGTAGAGAAAAT	0	0	unknown	Beppu.C_1436;size=211;	0
	440	15	0	0	226	230	4086	C	AATGAGGAGAAGGATGAGGAAGATAATGAGGCGTTAGG	0	0	unknown	Beppu.C_84;size=4557;	0
	441	15	0	0	65	1629	2	C	CGACTCCAAGGCTTCCTCCTCCTGTCGGGGTCGAGTT	0	0	unknown	Beppu.C_202;size=1726;	0
	442	15	0	2	11	6	3063	C	AAGAGAACATAAAAGGAAAAGTGAAAATCGTGCCATA	0	0	unknown	Beppu.C_135;size=3097;	0
	443	15	2	0	9	0	0	C	TGAATTAGAAGTGTAGGTCATGTAAATTACCCGATT	0	0	unknown	Beppu.C_1344;size=227;	0
	444	15	0	0	0	0	0	C	CTGTTTCTAGAATCCATTGTTGTTGTACTTTGGGGATCTG	0	0	unknown	Beppu.C_513;size=578;	0
	445	15	155	0	19	0	0	C	ATGGGTTCCCGTGTGGCCATTGCTTCCGGGTCTTAT	0	0	unknown	Beppu.C_1591;size=189;	0
	446	15	0	0	90	0	2054	C	TGGTCCCGATCGGGAGGAGTTCTATGTACCGTATTGGG	0	0	unknown	Beppu.C_176;size=2148;	0
	447	15	0	0	0	125	1266	C	TACCCATCTTCACCAACTCCTGAAGAGAGAAGTTAT	0	0	unknown	Beppu.C_237;size=1406;	0
	448	14	0	0	72	1794	3	C	CCTTTAACACAGAATTTGAGATTGTGACAGTTGGAGAT	0	0	unknown	Beppu.C_192;size=1892;	0
	449	14	133	570	447	348	0	C	TTCCTGCATATCCTTCGTTTCCTCCAGACGCTTGATA	0	0	unknown	Beppu.C_225;size=1512;	0
	450	14	2	0	89	0	0	C	GCATTGAACGAGCCGGGTAGCCTGGTTAAGTGCCCCGG	0	0	unknown	Beppu.C_2360;size=107;	0
	451	14	0	0	0	0	1952	C	CGAATCCAGAGAGCGCCCCTACACCTGCCCCGATCAA	0	0	unknown	Beppu.C_166;size=2363;	0
	452	14	0	10	165	579	0	C	CGAGAAGGAGAGCATACACGTACTCCGTGTAGGGAG	117	3	unknown	Beppu.C_389;size=768;	0
	453	14	66	17	0	0	0	C	AGTAATTTCAAACAAATAAAAGAGGAATTCAAGCGTTT	0	0	unknown	Beppu.C_2488;size=97;	0
	454	14	70	0	266	760	0	C	TGAGAAACTAGATAGTGTCCTCAGAAGACCGTGGA	0	0	unknown	Beppu.C_300;size=1110;	0
	455	13	47	0	0	0	0	C	ATTTGGTGAATGCAGATAGATGGGCAAGACAACTTC	0	0	unknown	Beppu.C_3253;size=60;	0
	456	13	79	2	113	0	0	C	CCCCATGACTCACGGTTTTCGCTATAATCACCATTC	0	0	unknown	Beppu.C_1460;size=207;	0
	457	13	52	0	86	0	0	C	CAGGATCAGTCCCGTTTTGGATCTTTAGAGAGATGGGAA	0	0	unknown	Beppu.C_1884;size=151;	0
	458	13	4	0	58	0	0	C	AGTACAGCGAGGACTTCCTTCTTCTGGTACAGGCCG	0	0	unknown	Beppu.C_2864;size=75;	0
	459	13	0	326	152	0	0	C	AGAACGTTTCTATAAGGTTTAGTAATGAGTGAACAGGT	0	0	unknown	Beppu.C_622;size=491;	0
	460	13	0	1398	173	78	0	C	CTGGGTGCGACATGAATGTCATTACACGTATACCG	0	0	unknown	Beppu.C_205;size=1694;	0
	461	13	2	0	217	0	0	C	ACAGGCATCATGATAGGCCTCTAGAATTCTATTACTA	0	0	unknown	Beppu.C_1293;size=236;	0
	462	12	0	0	158	0	0	C	TCCCTCATAGTTCTGTGAGGCACATACATCCCCCTC	0	0	unknown	Beppu.C_1767;size=167;	0
	463	12	0	0	118	117	1747	C	AAAAACACAGAGTGGAGTCCTTCACTTCCCTGGACTC	0	0	unknown	Beppu.C_185;size=1994;	0
	464	12	59	7	0	0	466	C	GTGTATAAGAGACAGGAGATCCTTAGAG	0	0	unknown	Beppu.C_543;size=557;	0
	465	12	0	0	21	0	0	C	GCAATCGTAACTAAAACATTTCTGTCTAGCCCCGCTA	0	0	unknown	Beppu.C_4352;size=33;	0
	466	12	0	0	132	0	0	C	TCGGTACTCGGCTCTCCTTTAGCTCCCAAATTTCTC	0	0	unknown	Beppu.C_1390;size=218;	0
	467	12	29	181	0	0	859	C	TGGAGATAAGAGCAGTAAAAGGAGAAAATGCGGTAA	0	0	unknown	Beppu.C_294;size=1136;	0
	468	12	2	0	0	0	0	C	ACTCTGTGATGGCGACTACTCTTCATACTGTGAGAGAATT	0	0	unknown	Beppu.C_1207;size=252;	0
	469	12	62	8	392	0	0	C	AAGAATTAGTTAAGAACACTTTCATTCCTCGTCACCAT	0	0	unknown	Beppu.C_650;size=474;	0
	470	12	2	457	81	0	0	C	TCATGATAAACACAGGTAAGAGCGTAGAGAACATAG	0	0	unknown	Beppu.C_553;size=552;	0
	471	12	0	2	270	188	2653	C	AAAGAAGAAGGAGTGAAATATGGGCAGATGGTCACTG	0	0	unknown	Beppu.C_132;size=3125;	0
	472	12	0	0	48	6	1867	C	TAATATCTCTCAATAGTGATACTCAAAGGGATATCTT	0	0	unknown	Beppu.C_189;size=1933;	0
	473	12	31	0	246	83	0	C	AGTTCAGCCCTAGACAAGATAGAGTCGAAACACATAG	0	0	unknown	Beppu.C_815;size=372;	0
	474	11	68	0	178	0	0	C	AATTGTGAACGTAACGTTCCCGTTGATTCCCGCAAT	0	0	unknown	Beppu.C_1179;size=257;	0
	475	11	0	0	0	6	851	C	AATGATGCATATAGTCGTTTATCTACTGATTTAGCTAGA	0	0	unknown	Beppu.C_345;size=920;	0
	476	11	0	0	188	224	3085	C	AAGGATTCGGCTATTTCCTTCTCTGTCCTTATCATAT	0	0	unknown	Beppu.C_118;size=3508;	0
	477	11	39	3	192	0	0	C	TAGCCGTCACCGATGGTATCAATGCAAGCTACTATAAC	0	0	unknown	Beppu.C_1239;size=245;	0
	478	11	2	0	71	2	3082	C	AACAGAATCCCGAAAACCTAGAAGACCGAGGAAATCCCA	0	0	unknown	Beppu.C_128;size=3168;	0
	479	11	74	0	144	0	0	C	TGTATGTCAAAGAAAATTCAATGTGACATAAAAATGAC	0	0	unknown	Beppu.C_503;size=590;	0
	480	10	0	1	62	0	0	C	GATCCATTATACGCACCACCACCTCCTCCCCCCCA	0	0	unknown	Beppu.C_2900;size=73;	0
	481	10	0	0	21	13813	10	C	AAAAATGTCACTCGTGAAACGTGTCATGATCATGTT	0	0	unknown	Beppu.C_3;size=13854;	0
	482	10	0	0	0	0	0	C	GTCTACGGACGTAAGGGGAGTGGTAAAACAAGTGAAATATTTGTTTTGC	0	0	unknown	Beppu.C_6513;size=10;	0
	483	10	47	1215	29	0	0	C	ACCCCGCTCCCTGTGGGAGCTTGAATTATCCCCGCTCCTTG	0	0	unknown	Beppu.C_263;size=1272;	0
	484	10	0	0	0	0	0	C	ACGTGGACATGCTGGACGACCCCTCGCTCCTGAACGAA	0	0	unknown	Beppu.C_160;size=2502;	0
	485	10	0	0	0	0	403	C	CCCTTCCCATCATAGACAGTTGTATACATCTAGGTTTT	0	0	unknown	Beppu.C_314;size=1017;	0
	486	10	0	0	66	105	0	C	TAAATAGATTCTCCTCTTTGTGATATTCTCTCTC	0	0	unknown	Beppu.C_1656;size=181;	0
	487	10	60	0	0	0	0	C	ATGGGCCTACTCATTGGGGAAGAACACAGGCCCTTCAAC	0	0	unknown	Beppu.C_2983;size=70;	0
	488	10	13	2	26	0	0	C	TCGTTCTCTTTGTCACTATTTATCTACCTTCTTTGCC	0	0	unknown	Beppu.C_3519;size=51;	0
	489	10	69	0	39	0	0	C	GAATAACTCTTTTGAGTCATAACTCATCCGAGTCTCTC	0	0	unknown	Beppu.C_2221;size=118;	0
	490	10	0	0	104	0	0	C	GTAATCGTGAATATGCGGGAATAAAGTAGTTCTTTAT	0	0	unknown	Beppu.C_2259;size=114;	0
	491	10	0	0	209	14	2307	C	CGGTATCTGAAAAGAAATGAAATAGCAGAAGGTCTAGAT	0	0	unknown	Beppu.C_158;size=2540;	0
	492	10	0	0	0	0	0	C	ACTACAAAAACACTTACAAGAAATAGACTCTAACTTAGAG	0	0	STIV2	Beppu.C_2582;size=91;	0.88
	493	10	12	3	0	0	0	C	ACAATAGGAGTATTTAACGAGAGTAAAG	0	0	unknown	Beppu.C_4935;size=25;	0
	494	10	0	0	53	2	504	C	AGGACTTGTAGGGTCTAAAACTGCACTTGCCTGTTCAGT	0	0	unknown	Beppu.C_524;size=569;	0
	495	10	0	2	100	102	0	C	TTTTTACGAACATGTTATTTCTCCTTATTGCATAGA	0	0	unknown	Beppu.C_1417;size=214;	0
	496	10	0	2	108	66	0	C	TTTTTCACCGAGTAGAAAAGGAAGATCCTAATTA	0	0	unknown	Beppu.C_1570;size=192;	0
	497	10	122	329	2	0	0	C	ATAAAGACGTTGTTATCTGACTGTTCGATATGAAGAGGG	0	0	unknown	Beppu.C_661;size=463;	0
	498	10	149	0	0	0	0	C	TCTGTGCGAGTTCCTGATTGAGTACATCACAGTCAG	0	0	unknown	Beppu.C_1814;size=159;	0
	499	10	0	2	46	0	0	C	TAAATACTCCTCAGGGTATATTTATCCCGCATACCGA	0	0	unknown	Beppu.C_1723;size=173;	0
	500	10	51	0	154	0	0	C	TTCTTAGAATATCTTGCTAGGGTGAGGAAATGATATT	0	0	unknown	Beppu.C_1409;size=215;	0
	501	10	0	0	37	0	0	C	TCAATGGATATAGGGAGAATAATCAACGCTTACAAAGT	0	0	unknown	Beppu.C_3682;size=47;	0
	502	10	61	0	0	0	0	C	TTTTATCGAAGAGAGGGCTCTCTGGAAACTCTTTCAG	0	0	unknown	Beppu.C_2956;size=71;	0
	503	10	93	0	208	0	0	C	TTACTAGTAGCTGAACTGCTAGAACCACTGCTGGAAC	0	0	unknown	Beppu.C_978;size=311;	0
	504	9	0	0	117	4	4185	C	TATATCTTTCTACTCCTCACCCTCATCACCACTCCTC	0	0	unknown	Beppu.C_91;size=4315;	0
	505	9	292	0	0	0	0	C	CACCCCGATTTCATCAGAAGATTAAGAGAAGACCTA	0	0	unknown	Beppu.C_1015;size=301;	0
	506	9	0	0	0	0	0	C	AATTCTGCATACTCTCTACACGAATTCAGAATGTAT	0	0	unknown	Beppu.C_259;size=1285;	0
	507	9	0	0	36	0	0	C	CATTCCACAGGGTTAACGGCTCCTGGGCCAAATCGA	0	0	unknown	Beppu.C_2354;size=107;	0
	508	9	0	0	66	0	0	C	ATTTATGTTTGGAACAGAAATGTGACGATGTTATGTTAG	0	0	unknown	Beppu.C_2869;size=75;	0
	509	9	99	29	258	0	0	C	TAGTTGAGCACGAGGGCCATTCCGCTGTTCGGATTGACG	0	0	unknown	Beppu.C_419;size=705;	0
	510	8	6	0	0	0	0	C	AGATGGATTATATGAGAAGGAGCTAGTAAGCTT	0	0	unknown	Beppu.C_5956;size=14;	0
	511	8	0	2	206	433	521	C	TAATAATTGCTTATATTCGCTTTTTAAAGAATTTCT	117	6	STIV	Beppu.C_282;size=1170;	0.92
	512	8	0	2	224	127	1318	C	TCGGAATGATTTCGAGTTATCCGTTCATTCTGGTAATC	0	0	unknown	Beppu.C_207;size=1679;	0
	513	8	0	159	0	0	0	C	AAAAATACATCAGCAGAGACGTGGCTGATTTAACGCC	0	0	unknown	Beppu.C_857;size=356;	0
	514	8	0	1	126	117	0	C	TAAAGAAAATCAAGATACTATTGACGGGGTCAATC	0	0	unknown	Beppu.C_1078;size=286;	0
	515	8	0	0	53	0	0	C	GCTATTCTCCACTTGAGCCTGACAAAGTTTCTTT	0	0	unknown	Beppu.C_3210;size=61;	0
	516	8	106	0	24	0	0	C	CTCCCCCACTTTGAACAACTTACACTCCACACGAAA	0	0	unknown	Beppu.C_2015;size=138;	0
	517	8	0	0	241	9	2644	C	ACATCATCAAGTTGGGGTTCACTTAGTCCATGCTCAC	0	0	unknown	Beppu.C_142;size=2902;	0
	518	8	57	707	0	0	0	C	ACAGTATAACCATTTTCGAATTCGAGTAAAGGCACAGTT	0	0	unknown	Beppu.C_384;size=772;	0
	519	8	0	11	0	0	0	C	CTGTCTCCGGATTACGGATTGCCTTAGCCATTTAT	0	0	unknown	Beppu.C_1324;size=231;	0
	520	8	16	0	0	0	0	C	CGGACAAGCTTTATCGGTATCCATAGGCCCAGGAGGAA	0	0	unknown	Beppu.C_3430;size=54;	0
	521	8	23	378	26	154	0	C	CCGTTAGAGTTTCCAGCAATTTCCGCCCTTTTTCTG	0	0	unknown	Beppu.C_505;size=589;	0
	522	8	41	0	0	0	0	C	TGAATATGGCCTTATTTATCGCCCTCGTATTCCTG	0	0	unknown	Beppu.C_1317;size=232;	0
	523	8	0	57	0	0	4	C	GATCCTTAGAGGGTTTGTAATGATCCCTAGAGG	0	0	unknown	Beppu.C_3010;size=69;	0
	524	8	0	0	0	0	0	C	GATGAGTCTTATGGCTGTTTTGAAAGGAGATTAAAA	0	0	unknown	Beppu.C_5198;size=21;	0
	525	8	22	354	0	0	0	C	CTTGTGGAGACCAGTGACGAAGTTCACCATCCTGT	0	0	unknown	Beppu.C_741;size=406;	0
	526	8	0	0	0	0	0	C	AATATTCTTGTCCCTGAACCTTGCAAGGTTGATAAA	0	0	unknown	Beppu.C_2711;size=83;	0
	527	7	24	2	191	0	0	C	AATTGCTCCAGAGATAATGGTCCAACCGAAGGTCAG	0	0	unknown	Beppu.C_1360;size=224;	0
	528	7	0	4	677	1210	3	C	GTTGGAGGAGTATGAAGATCACTGCAGCTAACAGCA	0	0	unknown	Beppu.C_191;size=1901;	0
	529	7	0	0	91	0	0	C	AGCACATAATCGAGGAATACGAGAACTGCATAATGTAT	0	0	unknown	Beppu.C_2468;size=98;	0
	530	7	0	0	100	0	22	C	ACCTCGCTCTTCCTGAGGAAGTACCTTATCCCGTTCTCCT	0	0	unknown	Beppu.C_885;size=345;	0
	531	7	0	0	0	0	0	C	ATGACCACATTTTCATCCGGATCTTTCAGCAATGGGGA	0	0	unknown	Beppu.C_7077;size=7;	0
	532	7	0	0	103	0	0	C	CGCAAAGCCAAACGTGTCAAGGCATTCGCGGAGGAAAT	0	0	unknown	Beppu.C_2320;size=110;	0
	533	7	0	0	0	0	0	C	ACCCGAAAACTCCTCGAGGTGTAGTTCGTGGAATGGGTG	0	0	unknown	Beppu.C_2401;size=103;	0
	534	7	0	0	0	0	0	C	ACCCTCTAAGGACCTCTTCAAACCCTCTAAGGATC	0	0	unknown	Beppu.C_982;size=310;	0
	535	7	31	0	0	0	0	C	ATGCGTTAGCTTGGAACGCTTCAGAAATCGCCCCCGG	0	0	unknown	Beppu.C_4070;size=38;	0
	536	7	61	0	0	0	0	C	AAGAAAAAAATTAAATAATATCGACAGGCCACCCTTCT	0	0	unknown	Beppu.C_3030;size=68;	0
	537	7	0	0	125	6	3367	C	AATAACATGTTGAAAGACTTTCTGAAAATAAACTGGGG	0	0	unknown	Beppu.C_119;size=3505;	0
	538	6	0	0	0	0	0	C	ATGGAGGGAAAAGGAGATCAAAAAGTTCCTCCGGGT	0	0	unknown	Beppu.C_7334;size=6;	0
	539	6	0	0	80	2685	2067	C	AACGTACTCAAGACCTACCTCCTGAGGAAGTTCGCGG	0	0	unknown	Beppu.C_75;size=4838;	0
	540	6	0	0	0	0	0	C	CCTTTTCATTGAACTGCAAAATTCGAGCTTTATGATT	0	0	unknown	Beppu.C_7335;size=6;	0
	541	6	0	5	145	0	0	C	ACTTGTATACGATAGGCATCATATTCCCTCCTTTTGG	0	0	unknown	Beppu.C_1848;size=156;	0
	542	6	0	0	93	2	1945	C	CCTTTGCGAAGTCATTTGTGAAACTGGATATATCAT	0	0	unknown	Beppu.C_183;size=2046;	0
	543	6	0	0	0	0	0	C	ATCAAGCTATCCGAAGCTGGAAAAACCACGACTA	0	0	unknown	Beppu.C_7332;size=6;	0
	544	6	0	0	183	0	0	C	GCCATCATTATCACAGTGATGAAAGTACCAGATTTT	0	0	unknown	Beppu.C_1594;size=189;	0
	545	6	0	0	66	47	0	C	GATATGAGGCAAAGAAGGCCCTCACGTCATATAGCCT	0	0	unknown	Beppu.C_2199;size=119;	0
	546	6	24	0	62	0	0	C	TCAAAAATTGTAACAACTCCATATTTCGCAGGATCT	0	0	unknown	Beppu.C_2551;size=92;	0
	547	6	112	0	34	0	0	C	ACGCCCCTTGAAGGAGTAAAGCACGGGTCGATTCTGGT	0	0	unknown	Beppu.C_994;size=306;	0
	548	6	36	0	277	0	0	C	CTAGAGGCTAAGAAGGAGCAGGAAAAGGACAAGGAAC	0	0	unknown	Beppu.C_951;size=319;	0
	549	6	0	134	0	0	0	C	TACAATATAACTGACTCTAAGGGGTCTGGTCTTTTCTC	0	0	unknown	Beppu.C_1197;size=254;	0
	550	6	67	2	42	91	0	C	TTTAAATCACTTAAAAGAATGTAATAATACGCGCCCT	0	0	unknown	Beppu.C_1511;size=200;	0
	551	6	0	0	352	681	513	C	CTATACCAACGAATAGAGCATTTCCTGCAAATACTT	0	0	unknown	Beppu.C_217;size=1552;	0
	552	6	47	2	0	0	0	C	TCCGAAGGGGGATAACTCCATCCCCTCTGAAAGCCAT	0	0	unknown	Beppu.C_3389;size=55;	0
	553	6	163	0	0	0	0	C	AACTTTATCGTGTAACGGTAACTAGTACAAAAGTATGT	0	0	unknown	Beppu.C_1752;size=169;	0
	554	6	0	3	197	5	3345	C	TAGTAGAAGGTATATGTTCCACAGTCTTCACGAAG	0	0	unknown	Beppu.C_117;size=3556;	0
	555	6	0	2	220	96	2637	C	TTGTTTTGCTTTTTCTCTAGCCTTCTCGAGAAGTTG	0	0	unknown	Beppu.C_140;size=2961;	0
	556	6	34	0	0	296	0	C	CATGATGATATTCATGTCCTCCTTTTCTGAAAAAGAA	0	0	unknown	Beppu.C_736;size=412;	0
	557	6	0	0	0	0	0	C	ACATTCTCCAGTTATCAAAGCAGTAGACTCTATTGAATT	0	0	unknown	Beppu.C_1515;size=199;	0
	558	6	2	4	106	102	4444	C	TTTCAGAGGTGAAGAGTGATGGTGATGATCAAAACT	0	0	unknown	Beppu.C_81;size=4664;	0
	559	6	0	61	0	0	0	C	ACGATCCTTCTTCCATCACTGCTTGCATTTCTGCAATAATATTCAGTAAA	0	0	unknown	Beppu.C_3059;size=67;	0
	560	6	97	0	95	0	0	C	CATCAATATGAGGGGTAAAGATTACCTGCAAAAACG	0	0	unknown	Beppu.C_1525;size=198;	0
	561	6	0	0	0	0	0	C	TAACATATACCTCAACGAACTGCCGCCCCAACGTGGCG	0	0	unknown	Beppu.C_1373;size=222;	0
	562	6	0	0	10	11	3605	C	CACTGGTCGTGAGCGGTACAGATGCTCCGAGAGAAG	0	0	unknown	Beppu.C_113;size=3632;	0
	563	6	0	2	410	935	0	C	CAAAGAAATATGGACGAAGAAAGAATAAGAGAGC	0	0	unknown	Beppu.C_247;size=1353;	0
	564	6	51	0	0	0	0	C	CTCAAAAGAGCAAGCTCTTCCGTTAATGTAAGTAGGA	0	0	unknown	Beppu.C_3327;size=57;	0
	565	6	0	2	136	0	0	C	TATATTGGGTTTTTAAATAAGACGTTGATTTTTTGTG	0	0	unknown	Beppu.C_1948;size=144;	0
	566	6	0	0	131	0	633	C	ACGAACTGGTGAGTCCAAAGGACACCATGTTCTATT	0	0	SSV-Lassen	Beppu.C_387;size=770;	0.86
	567	5	0	0	7	0	0	C	CAGTTGCTGTTGCACTGTTATAGCGTTTACGTTTAGTAT	0	0	unknown	Beppu.C_355;size=871;	0
	568	5	80	2	79	0	0	C	AACTCTCTGGGTCAAAGAACTGGACGTTGCGGTAAGT	0	0	unknown	Beppu.C_2101;size=130;	0
	569	5	0	0	43	0	0	C	ACATGCTAGAACTGAAAGAATTAGTTAAGAACACTTT	0	0	unknown	Beppu.C_3620;size=48;	0
	570	5	0	0	39	0	0	C	TCATGATTCATGGAGGAGAGAATAAGGAGAGAGAAT	0	0	unknown	Beppu.C_3788;size=44;	0
	571	5	0	0	139	8	1054	C	ATACACATGAGTAGAAGAGAAACCGGCTTTACTGTAGA	0	0	unknown	Beppu.C_274;size=1206;	0
	572	5	66	0	26	0	0	C	CGGAGCTGGGGCAGGCTGAGGAGCAGGACTGGTCGGGCT	0	0	unknown	Beppu.C_2486;size=97;	0
	573	5	0	0	249	0	439	C	CATTCTTGTTTAGAGTTTTTTCCAATAGTTCTATGTT	0	0	unknown	Beppu.C_427;size=693;	0
	574	5	0	2	185	111	0	C	AACCTGAACGTGAAATATACTCTTCTCTTACTGGAT	0	0	unknown	Beppu.C_1002;size=303;	0
	575	5	0	0	0	0	0	C	TAGGCGAACCCTTTCGGTTTTTGTATCTCGTCCTCTA	0	0	unknown	Beppu.C_7507;size=5;	0
	576	5	0	0	0	0	0	C	CCGTTTCCAGAATCCACGCCTCTTAACCGCT	0	0	unknown	Beppu.C_7508;size=5;	0
	577	4	0	2	225	0	0	C	TAAATAAGCTGTATAGCAATGCTATTTCATGCAGAG	0	0	unknown	Beppu.C_1325;size=231;	0
	578	4	0	0	0	0	0	C	AAGGGGAAGGTGCGTGCAAATGAAAAGATCCTGAAGGA	0	0	unknown	Beppu.C_8026;size=4;	0
	579	4	35	0	0	0	0	C	CACTTCAGGGGACTAAACCCACTAATCGCCTCATG	0	0	unknown	Beppu.C_3989;size=39;	0
	580	4	0	0	0	240	0	C	ACTTGTATTCTTCTTTGATCCAAGTTTTTAAAAAGGA	0	0	unknown	Beppu.C_1247;size=244;	0
	581	4	93	0	94	0	0	C	ACAGGACGATAAATTAATTGGATTAGCTAAGTCCTAAGTGA	0	0	unknown	Beppu.C_1579;size=191;	0
	582	4	345	0	0	0	0	C	ACTATGAGCCAATCATTGTCTTTCAAGTAGGGTAACCCA	0	0	unknown	Beppu.C_361;size=855;	0
	583	4	9	0	0	0	0	C	ATACAACGAGTTTAGTTCTTCTAATTGGTAAACCTT	0	0	unknown	Beppu.C_6081;size=13;	0
	584	4	0	0	0	24	0	C	GATCCTTCGTGGGTTTGAAATGATCCTTCGAGG	0	0	unknown	Beppu.C_4703;size=28;	0
	585	4	0	224	0	0	0	C	CTAAAGTTCAAGAAATTAAGCGTATCAACGCCCTTGGC	0	0	unknown	Beppu.C_1127;size=271;	0
	586	4	35	0	0	0	0	C	ATTTGCGGGCGTAAAATACTCCTCTATTCCCGCATAAA	0	0	unknown	Beppu.C_4015;size=39;	0
	587	4	0	0	123	0	0	C	TTCTACCATTTTTTCCCTTACATTCATGACCAAAAAAAA	0	0	unknown	Beppu.C_2080;size=132;	0
	588	4	0	0	0	11	3830	C	AGCAGGCCAGGGATGTGGCATCATGCCGAGGTTATCAT	0	0	unknown	Beppu.C_99;size=3942;	0
	589	4	398	495	0	0	0	C	ACATTGAAATTTTCTACATACTGTTTATCAATCATGATA	0	0	unknown	Beppu.C_351;size=897;	0
	590	4	145	0	6	0	0	C	CGATCCACGGGGCTACAGCTTTTGCATACCTCTCATAA	0	0	unknown	Beppu.C_1850;size=155;	0
	591	4	0	2	153	0	0	C	TAATCTCTTTTTTGATGTTCTTTTTCTCTAATCTGCTGCCGT	0	0	unknown	Beppu.C_1818;size=159;	0
	592	4	0	0	0	0	0	C	ACGCTCATCATCACTTTCAAAGAAAGCAATTGCCTACCGCT	0	0	unknown	Beppu.C_2358;size=107;	0
	593	4	0	0	155	0	0	C	CTCTGTCTTCGAGTCTATTTTCGATGAGTGAGGAAGAA	0	0	unknown	Beppu.C_1821;size=159;	0
	594	4	0	0	110	0	0	C	ATGTTAATGCTAACGCTAATACTGTCCCTGATATTCC	0	0	unknown	Beppu.C_1676;size=179;	0
	595	4	0	0	97	74	0	C	GCAGAAATCATGATGCTTTCTACTAAAGGTAGAG	0	0	unknown	Beppu.C_1709;size=175;	0
	596	4	0	0	97	129	0	C	GAGGACTGGGTTGGCGATGAAGACGAAGACGAAGCCG	0	0	unknown	Beppu.C_1111;size=276;	0
	597	4	0	0	143	218	0	C	ACTATTACGGGCTTTTCTTCCCTTTTGTTCTCTTCCT	0	0	unknown	Beppu.C_830;size=365;	0
	598	4	0	2	170	0	0	C	GAGCCGTACTGGTGATACTATCGTGACGTTCACGCCAT	0	0	unknown	Beppu.C_1706;size=176;	0
	599	4	0	0	96	582	0	C	ATGATGGAAGGGAAGATAAAAATAACCCAAGAAGATG	0	0	unknown	Beppu.C_412;size=717;	0
	600	4	0	0	33	0	0	C	GAGGAATCTGGTGCTAGCCCGGAACTAGTAGAGGAGG	0	0	unknown	Beppu.C_4130;size=37;	0
	601	4	0	0	23	0	0	C	TCCTCCAGTAAGCACCGGTACGGCGTATATCGTGTGGA	0	0	unknown	Beppu.C_4729;size=27;	0
	602	4	0	0	117	5	2223	C	ACGGTCAGAATTCCCGGAATAAACTTGACACCACAG	0	0	unknown	Beppu.C_168;size=2349;	0
	603	4	0	0	0	0	0	C	ATCAAACTCCAAATAATATCGATCAAACCAAATAT	0	0	unknown	Beppu.C_493;size=602;	0
	604	4	0	0	0	0	0	C	TCCAGTACAAGGGTTTGGTAGGGCTAAGCTAAAGAGATT	0	0	unknown	Beppu.C_3298;size=58;	0
	605	4	0	0	125	333	2	C	TTGCTCCTAATTTATCGAGTATTAGTTATGTTAGAAA	0	0	unknown	Beppu.C_546;size=557;	0
	606	4	0	0	133	14	4443	C	AAAATAGTCTTGCCATTGTTTTCACCTCAGAGCTTCAG	0	0	unknown	Beppu.C_83;size=4594;	0
	607	4	125	138	0	0	0	C	ACGTAATTCGGCTTGAAAGTGTAGGCCGGACTTACGATGAAA	0	0	unknown	Beppu.C_1141;size=267;	0
	608	4	0	0	101	63	570	C	CCATGTTACTCAGTCCTCGACACCTCTAGCTCTCTCT	0	0	unknown	Beppu.C_402;size=738;	0
	609	4	0	0	0	0	0	C	ACGTAATCGATGGCAAGGCGATCATAACTATCAGCAGAA	0	0	unknown	Beppu.C_4728;size=27;	0
	610	4	22	0	76	0	0	C	CTAAAAGGTTCAACAAAAATTAACGGTTTTGAGAAA	0	0	unknown	Beppu.C_2410;size=102;	0
	611	4	386	142	0	0	0	C	ACTAGACATCTATGTAGTATTCAAAGAATTTGACAG	0	0	unknown	Beppu.C_574;size=532;	0
	612	4	0	0	0	0	0	C	ACTTTAGCCTGACTGTATAGATCAGTGATCAGGCTTTC	0	0	unknown	Beppu.C_952;size=319;	0
	613	4	0	0	83	117	0	C	AACGATGCTGATAAAGATAGGAGTGTGTACCTCAG	0	0	unknown	Beppu.C_272;size=1211;	0
	614	4	0	0	84	3	2615	C	CACTACAAAACTACGGCTTCTTCATCAGCACGAAGCA	0	0	unknown	Beppu.C_149;size=2706;	0
	615	4	153	89	0	0	0	C	CTTGCACAAGATTTTAACAAATTAGTAAACGCACTAAAA	0	0	unknown	Beppu.C_1235;size=246;	0
	616	4	0	0	0	4	629	C	CGTAGGGCAAGGTTACAGCTGGTTAGTAGGCCTAATA	0	0	unknown	Beppu.C_453;size=655;	0
	617	4	82	0	0	0	0	C	GCCAATTGCCTAAAAATATAAAGCAATTAATACTGAC	0	0	unknown	Beppu.C_2671;size=86;	0
	618	4	0	0	54	2	1162	C	TCGATAACATTGGGCAAGACCTTCATGGCGTAGTAAA	0	0	unknown	Beppu.C_270;size=1222;	0
	619	4	14	0	160	78	0	C	TCACCAGACAAGAAGTTAGTACTGCAAAATGATAACG	0	0	unknown	Beppu.C_1182;size=256;	0
	620	4	46	0	0	0	0	C	AGAAACTCCTACCCCACTCGGGGTTTTTTGGGACGTT	0	0	unknown	Beppu.C_3555;size=50;	0
	621	4	0	0	436	0	0	C	TAACAGTAAAAGGTGTCTTTGGAGCCAACATTTT	0	0	unknown	Beppu.C_405;size=735;	0
	622	3	0	0	0	0	0	C	GGAGGGCAAGTACCTGCAGTACTCACACAG	0	0	unknown	Beppu.C_8382;size=3;	0
	623	3	0	0	3	0	0	C	TATTCCGGCCACTGACGGAGACCAGAACTGCACGGTGAG	0	0	unknown	Beppu.C_7336;size=6;	0
	624	3	0	0	0	0	0	C	CAAGATTCTTGTTCTCCTTATTCTTAGGTTCAATGACTTTTCCAATTACAGAT	0	0	unknown	Beppu.C_8381;size=3;	0
	625	3	0	0	92	105	0	C	TTTACTAGGAACAAGACAAGTAGTCAAGAGGCTGAG	0	0	unknown	Beppu.C_1513;size=200;	0
	626	3	117	0	104	0	0	C	TACTACGCTTTGTCACATTCATAGACGCTATCAACGAA	0	0	unknown	Beppu.C_1359;size=224;	0
	627	3	0	0	55	2	148	C	GACGCCCTTTCGTCTGCCCCCATGTACTCTTTGGAG	0	0	unknown	Beppu.C_1496;size=202;	0
	628	3	0	0	37	0	0	C	TATTTCTCGACGAGAGCGTCGGTGTTGAGTTTCACGG	0	0	unknown	Beppu.C_3964;size=40;	0
	629	3	59	0	116	0	0	C	TTTTGTTTCTTCTTTCTTCTCCTGAATCTCTTTCGGT	0	0	unknown	Beppu.C_1678;size=178;	0
	630	3	0	258	103	179	0	C	ATTGAACTCATTTTCTTTTTCAGTTTCATTTCAAGAA	0	0	unknown	Beppu.C_371;size=814;	0
	631	3	0	893	222	211	2	C	TACCTGCAGGAGATCACGAACCTGAGAGCGTTAAAG	0	0	unknown	Beppu.C_249;size=1331;	0
	632	2	0	0	0	0	0	C	ACCCCTTGCGGTCGGCTTCATCCCGTAATAGGGATGCTCA	0	0	unknown	Beppu.C_1185;size=256;	0
	633	2	0	0	0	0	1	C	ACTCCTTCTTCTGCTGATAATTCTACTATGTATTCTTT	0	0	unknown	Beppu.C_1383;size=220;	0
	634	2	16	0	0	0	0	C	GATTCACAATAAAGCACCCCTTCTACTATTTC	0	0	unknown	Beppu.C_5535;size=18;	0
	635	2	0	0	0	2	585	C	AGTGGAGTGACATCAATAAAGTAGAAAGGACTGTGAA	0	0	unknown	Beppu.C_491;size=603;	0
	636	2	8	2	221	0	0	C	ATGTCGTTCTGGATCCCAGGCACCGGAGGTGCGGAGG	0	0	unknown	Beppu.C_1310;size=233;	0
	637	2	0	0	68	0	0	C	TCGATGTCGTGAACGATTACACTGAATCCGGATTCG	0	0	unknown	Beppu.C_2977;size=70;	0
	638	2	0	825	4	0	0	C	ATTCTTATTCGTTGTCTATATTTCTCACCAATTTCTG	0	0	unknown	Beppu.C_318;size=1007;	0
	639	2	0	9	778	232	0	C	TACTTCAGTGCAAAGATTAACTATGGCGATGCTAT	0	0	unknown	Beppu.C_312;size=1021;	0
	640	2	0	2	329	454	0	C	GCGGGCTGTATAGACGATGACGGGAAACCTGTGTGTGA	0	0	unknown	Beppu.C_326;size=975;	0
	641	2	0	0	44	0	0	C	TTCTTTCAACTCCTCGGAGAACTCCTCGGCGAACTCC	0	0	unknown	Beppu.C_3696;size=46;	0
	642	2	0	2	116	38	0	C	AGAGAGTGAAACCTTGGGATCCTGGGGGTTTCATCTT	0	0	unknown	Beppu.C_1825;size=158;	0
	643	2	0	0	0	0	0	C	ACTTCAGACCAAATCTAGAATATCCATGTTTAGCAAATG	0	0	unknown	Beppu.C_1469;size=206;	0
	644	2	0	0	68	0	0	C	CTTGCAACTCCTCGTTTATAATGTTTGCGGTTTATCAT	0	0	unknown	Beppu.C_2970;size=70;	0
	645	2	0	2	205	347	0	C	CGGTACTTAGCTGACGTTAGTCGTTTCATAAATTCGA	0	0	unknown	Beppu.C_561;size=547;	0
	646	2	0	0	105	115	0	C	TCTCACGCCTGATGAAATGTCATGAGCCACTGTACT	0	0	unknown	Beppu.C_1372;size=222;	0
	647	2	0	0	0	0	0	C	ACAATCAGCAGAAACGATAGGAAGCCTATGAATTCTTG	0	0	unknown	Beppu.C_763;size=394;	0
	648	2	0	0	54	0	0	C	CCACACCAGAAATATTCACTGTGGGAGTTCCTGATA	0	0	unknown	Beppu.C_3356;size=56;	0
	649	2	0	0	0	0	0	C	ACTCGATATCGTCTGCACTTTCAACCATGTTACTGATG	0	0	unknown	Beppu.C_307;size=1059;	0
	650	2	0	0	299	0	0	C	TACTTGATGTACCACGCATTGGATCCAGAAGGCATGGA	0	0	unknown	Beppu.C_1017;size=301;	0
	651	2	22	0	0	0	0	C	GAATGATTATGCGAGTTGACAAACCCCGGCACCAAAAACCCGTTTTCAAACCGATGGATA	0	0	unknown	Beppu.C_5014;size=24;	0
	652	2	39	0	0	0	0	C	CGTGAACGGTATTCTTATTCCGGCCCAACAAACTGTT	0	0	unknown	Beppu.C_3929;size=41;	0
	653	2	0	2	0	139	1867	C	AGAAAAGGGATTTTGTCAGTTTGCCCTCTCTCGCATT	0	0	unknown	Beppu.C_184;size=2010;	0
	654	2	0	0	7	727	0	C	GCAGACACGCCTAGAGTCGTCAATGCACTCGCAAGT	0	0	unknown	Beppu.C_404;size=736;	0
	655	2	0	2	0	0	0	C	ACAGAGACATGCTTAGAAGTCACATGATAGAGTCTACTC	0	0	unknown	Beppu.C_8023;size=4;	0
	656	2	0	0	92	0	0	C	CGGTGGGTTCTTAGCACAGAACACTTCTATCCAGTTA	0	0	unknown	Beppu.C_2533;size=94;	0
	657	2	55	0	0	0	0	C	CCGATACTTTGACTGAGACAAATATTACAGTAAATG	0	0	unknown	Beppu.C_3224;size=61;	0
	658	2	0	0	0	0	0	C	ACTCCGTGATGGTGACTGCTAGGTCAGTGCTTAGATTGT	0	0	unknown	Beppu.C_281;size=1175;	0
	659	2	0	0	0	0	0	C	GAGACAGAGGGTTTGAAACGAGACAGAGG	0	0	unknown	Beppu.C_8896;size=2;	0
	660	2	0	0	24	0	0	C	TTCTGGCAAGCGTTTTCCCTACCTATTGCATATATAT	0	0	unknown	Beppu.C_4805;size=26;	0
	661	2	0	0	0	0	0	C	ACATGAAAGTAAAGGACTGGAACAGGCTATGGCTCATCG	0	0	unknown	Beppu.C_463;size=634;	0
	662	2	0	0	0	0	0	C	ACTGCTCAACGACTTTCATGAATCTCTTGAAAAGAGTA	0	0	unknown	Beppu.C_715;size=423;	0
	663	2	0	0	133	114	0	C	TACTAGGAGAGGTTTGTTGGCTCTGTCCTTTCTGTGAT	0	0	unknown	Beppu.C_1224;size=249;	0
	664	2	0	0	137	135	0	C	TGCTGAGGAGGGGAGTTTACTCGTCGGCATCCAAGG	0	0	unknown	Beppu.C_1117;size=274;	0
	665	2	0	0	202	0	0	C	TCCCAGAAGAATTTGAGCTAATGCATGTAGCAACTATGA	0	0	unknown	Beppu.C_1480;size=204;	0
	666	2	0	0	64	0	0	C	GTGGGGGCAGTCTTCTCACCTGGTTTACCTCTCAG	0	0	unknown	Beppu.C_3084;size=66;	0
	667	2	0	2	507	0	0	C	ATACTAGTTCCGTTAGGCAATACGTAAGTACTATATG	114	1	unknown	Beppu.C_602;size=511;	0
	668	2	0	2	93	0	0	C	GGAAAGAGGTAGCTAACGTAGTAGAGGAATACGCAA	0	0	unknown	Beppu.C_2489;size=97;	0
	669	2	0	0	20	0	0	C	TAAAAGTGACATTTGGATCTGCTCAAAGCGTTGTCA	0	0	unknown	Beppu.C_5168;size=22;	0
	670	2	0	0	204	0	0	C	CGGTATAGAGCTAGAAGGCGAATAAAGTATGCCTCA	0	0	unknown	Beppu.C_1464;size=206;	0
	671	2	0	3	0	0	0	C	GCACTTCCCCGCACTAGATCTTTTCCAGTCTTAGCCCC	0	0	unknown	Beppu.C_2103;size=130;	0
	672	2	0	0	0	0	0	C	ACTGGTATAAAAAGGTTGCGGTTATGAATATATGATTAATA	0	0	unknown	Beppu.C_1394;size=217;	0
	673	2	108	0	0	0	0	C	ACGTGAAGATGATGATGAGTAAAGTTATTCAAGTAGG	0	0	unknown	Beppu.C_2318;size=110;	0
	674	2	0	0	0	0	335	C	ACTTTTTCTTCTATCATTCGTCATTTTGTTGCTTACACA	0	0	unknown	Beppu.C_903;size=337;	0
	675	2	0	0	24	0	0	C	TCTGAGTTGTTTGGGACATTTTTTCACCCTCAAACTT	0	0	unknown	Beppu.C_4667;size=28;	0
	676	2	0	0	120	0	0	C	ACTATTTGGGCGTGTAACCCATTCTGCAATCACTT	0	0	unknown	Beppu.C_2179;size=122;	0
	677	2	22	0	244	4	867	C	ACCTAAATGCAGCAGCTACAGGGATAGACGCATACTA	0	0	unknown	Beppu.C_292;size=1139;	0
	678	2	41	4	0	0	290	C	ACTGGAGGAAGAACCGAGGCTATACGTGTGTCCTCTTATCC	0	0	unknown	Beppu.C_459;size=646;	0
	679	2	0	0	167	0	0	C	ACATAGCTAGGGATAACTCATCCATGTACGGCGTGCCGT	0	0	unknown	Beppu.C_1755;size=169;	0
	680	2	0	0	0	0	0	C	GATCCTTAGAAGGTATGTAGTGACCCTTAGAGG	0	0	unknown	Beppu.C_8904;size=2;	0
	681	2	0	72	101	349	0	C	CCGTATCCGTCTTCCTCTATCTCAACATCGCCGTTCT	0	0	unknown	Beppu.C_583;size=524;	0
	682	2	0	0	0	0	0	C	ACTGAATGTATCAATGGCTATTTCCTAAACAACACTGGT	0	0	unknown	Beppu.C_4681;size=28;	0
	683	2	0	1435	6	8	1610	C	TAGTAGATCAGAACGAAAAATAGCAGAATATAGTGTTC	0	0	unknown	Beppu.C_137;size=3061;	0
	684	2	0	0	20	0	0	C	TTGGTGATCGTACCCTCTTCCTTGATTTCGTTAATCA	0	0	unknown	Beppu.C_5171;size=22;	0
	685	2	0	0	0	0	0	C	AAGTAATCTGAAAGTGAAGTATAACGATGTATACGGGTGG	0	0	unknown	Beppu.C_1407;size=215;	0
	686	2	0	2	114	0	0	C	ACAAAGCAGTACATAGAGGTGGACGCGAGGGCAAAGG	0	0	unknown	Beppu.C_2224;size=118;	0
	687	2	0	0	0	0	158	C	ACTAACAAGTAAATTTCAATTAAGTAGTATTACATTAT	0	0	unknown	Beppu.C_863;size=353;	0
	688	2	0	0	196	0	0	C	TCCTCGGGCCGAGGGGCTCGGGGAAGACTTATCTCT	0	0	unknown	Beppu.C_1524;size=198;	0
	689	2	0	0	214	0	0	C	AGTCCGTCAATCTCAAGGTAAATACCTCAGGTACGG	0	0	unknown	Beppu.C_1922;size=147;	0
	690	2	0	0	2	1617	0	C	CCTCAGGACCTGCTACTTGATATGCCTTCACCAGCC	0	0	unknown	Beppu.C_211;size=1621;	0
	691	2	0	0	0	0	0	C	CAAAAATCATTCAGTCTTAGGAGTGGTAGGTTTCACGTTAT	0	0	unknown	Beppu.C_8903;size=2;	0
	692	2	0	0	35	0	0	C	ATAAAGATGATGAAGCCTGGTGGCAGGATAGAGATTTT	0	0	unknown	Beppu.C_4135;size=37;	0
	693	2	0	0	226	0	0	C	CGACATCCTTTGATGACATGGCAGAAGGATTAGAAGAT	0	0	unknown	Beppu.C_1328;size=230;	0
	694	2	0	0	130	83	623	C	TCGTGGTGCATCGGAAGGAAGGTGCGGAGTTCGTG	0	0	unknown	Beppu.C_368;size=834;	0
	695	2	0	2	298	133	0	C	ATGTTCACGTTCTGTTGCAAGACAAAGGCTACCTTAC	0	0	unknown	Beppu.C_689;size=435;	0
	696	2	0	100	167	21	0	C	TCTAACTTCACCAATATCCCTGACAGCTCTAAAATA	0	0	unknown	Beppu.C_1055;size=290;	0
	697	2	0	0	144	435	0	C	GTCTACGAGGGGTAGGGCCTCGTCGGGATTCTCAG	0	0	unknown	Beppu.C_507;size=581;	0
	698	2	0	0	71	0	0	C	AATGCCGATAGATGAGCAAGAATGACCACAGCG	0	0	unknown	Beppu.C_2903;size=73;	0
	699	2	0	2	337	0	0	C	ATACTGCAAAAAAGTTGTGGAAAATGTACGGTGGTCAG	0	0	unknown	Beppu.C_895;size=341;	0
	700	2	2	1	92	75	991	C	TTCTATCTCAGCAATTACTAAAACTTTCTTTATCGCTT	118	5	unknown	Beppu.C_284;size=1163;	0
	701	2	0	0	0	0	0	C	ACTAGATGACCATGTGATGGAAAGGACATCATCAGAGTA	0	0	unknown	Beppu.C_1043;size=292;	0
	702	2	0	2	133	1	318	C	CGTAGTTCTTCGGAATCGAGATTGACGTACCGCACTTT	0	0	unknown	Beppu.C_627;size=489;	0
	703	2	0	0	291	380	0	C	TAAAGACAAAAATCAAAATTCTAAGTCAGATACAAGA	0	0	unknown	Beppu.C_443;size=673;	0
	704	2	0	0	183	76	3140	C	TTTCCGTTGTAAATGTTAACGCATCACCTAAAACTGC	0	0	unknown	Beppu.C_124;size=3401;	0
	705	2	0	0	0	0	0	C	AGGGATATGGGTAATGTAAGTATAAAGTGGTTCCC	0	0	unknown	Beppu.C_767;size=392;	0
	706	2	0	0	276	365	2	C	ATAAACTTCTGACTGTCTAATCTACTACGCATAAGG	0	0	unknown	Beppu.C_424;size=697;	0
	707	2	0	1055	368	94	0	C	CTTAACACCATCACGAATAGCAGAAGAAGGACTTGT	0	0	unknown	Beppu.C_223;size=1519;	0
	708	2	0	0	105	223	2	C	GTGCTATTTCAACAGTATTGCCACTACCATAATAATA	0	0	unknown	Beppu.C_915;size=332;	0
	709	2	0	1	232	0	0	C	TTCATTAGTAATGGAACTGCAGAAGTAGGGCTTCCT	0	0	unknown	Beppu.C_809;size=374;	0
	710	2	0	0	0	0	0	C	ACAGTGCAGAGTAGCAGCGGAGATAGCGGCGGCAGTTAGGA	0	0	unknown	Beppu.C_1994;size=139;	0
	711	2	0	0	228	0	0	C	AATAGTAGGGTGACGCATAATGATGCAGACATGAG	0	0	unknown	Beppu.C_1320;size=232;	0
	712	2	8	0	0	0	0	C	ACGTCTCTGGTAGTTGAGATAACTTTACAGCTTCTTCA	0	0	unknown	Beppu.C_1838;size=157;	0
	713	2	0	0	472	50	0	C	TCCACGCTGTGTTGATAAGTGCGGGCAAAAGTGTTCCG	0	0	unknown	Beppu.C_582;size=524;	0
	714	2	0	1371	0	0	0	C	ACACATCCTCATATACTTATGCATTGAATGGAGGAAATA	0	0	unknown	Beppu.C_244;size=1373;	0
	715	2	6	0	0	0	0	C	AATAATATTTGTTATAAAGATAATGAAGAATCTAATGCTGAGATTATAAGTA	0	0	unknown	Beppu.C_6875;size=8;	0
	716	2	0	307	179	0	0	C	ACGTGGTTCTAATAAAAGGGCGGGTATATCGTAATATCTA	0	0	unknown	Beppu.C_629;size=488;	0
	717	2	27	2	120	140	2	C	TTCAGGACCATGACGGGTACCGATAACGCCGACATG	0	0	unknown	Beppu.C_1040;size=293;	0
	718	2	26	0	93	63	0	C	CTCTCCTCTTCCTCCTGGTTAAGTTTTATCCTCTCGGC	0	0	unknown	Beppu.C_1627;size=184;	0
	719	2	0	0	237	376	0	C	AGGTATACCTCTTCAGCGTGTTCGCTAAAGAGGTAG	0	0	unknown	Beppu.C_488;size=606;	0
	720	2	0	0	79	0	0	C	AAAGACGCTCTCATCAAAACGCCGTTATGTTAGGCTTG	0	0	unknown	Beppu.C_2766;size=81;	0
	721	2	0	2	28	0	0	C	CTGATACAGAAGATAAGAGACTCAAGGATGCGGAA	0	0	unknown	Beppu.C_4414;size=32;	0
	722	1	0	0	96	60	0	C	CTTGAGTCCGGGTCTAGGGAATCTGAAGCCCTCAGAGT	0	0	SSV3	Beppu.C_1835;size=157;	0.97
	723	1	0	0	0	0	0	C	ACTCTGGTGTGCTTGTCCGTAGTGCTCCTCCCTGGATGCCA	0	0	unknown	Beppu.C_9960;size=1;	0
	724	1	10	0	124	0	0	C	CGTGCTAGACTCCTGACCGTTCTTTTCGTGGACCACAT	0	0	unknown	Beppu.C_2049;size=135;	0
	725	1	0	0	139	68	0	C	CTATACGCGTGTATGTCATCACTATCACGAGGGGAAC	0	0	unknown	Beppu.C_1453;size=208;	0
	726	54	2	0	11	0	22	C	TCGTCGGCAGCGGTCAGATGTGTATAAG	0	0	unknown	Beppu.C_5095;size=23;	0
	727	1	2	2	29	13909	17	C	TCAACGATATGTTGACACATGATAACGCACACTTTT	0	0	unknown	Beppu.C_2;size=13960;	0
	728	1	0	0	133	281	0	C	AACCTGCCAATACTAGTTATTGTAATGGTATTCAT	0	0	unknown	Beppu.C_751;size=402;	0
	729	1	3	0	10	10717	16	C	TTTGGGCAGTATTTCCCTAAGGGGTCTCGGTGAATG	0	0	unknown	Beppu.C_8;size=10747;	0
	730	1	0	0	1	0	0	C	ACAGGTGAGCAATTTTTAGTAAGGCTCACCGCAGGCCAAT	0	0	unknown	Beppu.C_8884;size=2;	0
	731	1	0	0	80	12	4802	C	AGAACGAGAACCGAGAGCTTCGGAAAGATAGGGAGGAGC	0	0	unknown	Beppu.C_74;size=4895;	0
	732	1	0	0	0	0	0	C	ACTATATATCCCAAGTCAGATTGGTTTTTTCTATCAATT	0	0	unknown	Beppu.C_3009;size=69;	0
	733	1	0	0	18	0	0	C	AGGTATATCACTCCCTTAGACAAGGAGTGATTATCTCTG	0	0	unknown	Beppu.C_5396;size=19;	0
	734	1	0	0	6	0	0	C	AATTTATATCGTCAACAAGAGCCAAGGGGGAACCCGGC	0	0	unknown	Beppu.C_7070;size=7;	0
	735	1	0	0	0	0	0	C	GCCATCATTCTCACCTTTCTTCCCTTCCCCTCTCCT	0	0	unknown	Beppu.C_9958;size=1;	0
	736	1	0	2	114	263	1034	C	GATCGTTATCGTCCCGCCGTCAGCGGGTAACTGTTG	0	0	unknown	Beppu.C_236;size=1414;	0
	737	1	0	0	19	0	0	C	GAAATTGAAGACCCAACACAGATACCAGTAGAAAAAG	0	0	unknown	Beppu.C_5337;size=20;	0
	738	1	0	0	0	0	0	C	ACCACTATTTGACCCCACGACTTCCCCGTTCTTCATGA	0	0	unknown	Beppu.C_9963;size=1;	0
	739	1	0	0	152	0	0	C	TTGGTGCTAAAGCCGTATTCGGTTATAGTTTTTACC	0	0	unknown	Beppu.C_1867;size=153;	0
	740	1	0	0	178	0	0	C	TCATGTATGGATGATAGGTTGGGGAAGTGATAAAG	0	0	unknown	Beppu.C_1672;size=179;	0
	741	1	0	1	0	0	441	C	ATGGTGACGGTTTTTTTTGGGATTTCTGGACAACAACCC	0	0	unknown	Beppu.C_677;size=443;	0
	742	1	0	2	411	994	920	C	CAAGGTATTCAAAAGTCCAGATAATGTTTACAATGATG	0	0	unknown	Beppu.C_169;size=2328;	0
	743	1	0	0	82	0	0	C	AAGAATACGGAGTAAAGCCCGAGTTTCGCCTACCTGA	0	0	unknown	Beppu.C_2712;size=83;	0
	744	1	0	2	509	89	0	C	CTATAGGTGAGGCGATGGTAATTCTCAGGGGCTTGAA	0	0	unknown	Beppu.C_494;size=601;	0
	745	1	0	0	31	0	0	C	TCTCGGCAGCAGTTAGGAGAAAATTGGAAATTTACTA	0	0	unknown	Beppu.C_5262;size=21;	0
	746	1	0	458	253	257	0	C	GTGGTAGCGTGGTAGTGGGTGGCTGTGTTGTAGTTTGGGT	0	0	unknown	Beppu.C_332;size=969;	0
	747	741	420	4074	25	1	4	B	TTGACCCCGTAATCAACGCTGTAGTTAATCCT	52	34	unknown	Beppu.B_2;size=5265;	0
	748	533	258	2955	14	0	4	B	TTATTGTTCTATGGTATGTTTGAGGATGATGAAGAAT	52	33	unknown	Beppu.B_12;size=3764;	0
	749	470	1181	71	2	117	58	B	TATAAGGATTAGGAATACGTGGTCTGGAATTGTAAT	61	32	SSV1	Beppu.B_95;size=1899;	0.89
	750	457	1440	78	2	150	58	B	TGTTGTGTGGCCATTTCCCGATACCCAATATAACC	61	33	unknown	Beppu.B_73;size=2185;	0
	751	414	230	2530	10	0	0	B	TTGTCATAACTATAGCTGTAATATTAACGCATTCTTT	53	5	unknown	Beppu.B_26;size=3184;	0
	752	402	267	3079	9	0	2	B	TATATTCCAGAGAGTGGATATTCAATTCATCTAA	53	18	unknown	Beppu.B_13;size=3759;	0
	753	379	204	1916	12	0	0	B	TAAACACAGCCCAGAATCCAGTCTCTTTCACTCTTAGA	52	32	unknown	Beppu.B_53;size=2511;	0
	754	317	145	1481	4	0	0	B	GGAATATAACACCAGCAGAGGCATCATCATACTA	0	0	unknown	Beppu.B_89;size=1947;	0
	755	317	239	2204	15	0	0	B	TATGTAAATGAGACGACGGTAACACCAGGATTTTAC	66	5	unknown	Beppu.B_43;size=2775;	0
	756	303	243	2725	12	0	0	B	TGGTGTGCCGATATCATTTATAAAGATGATACAGAA	53	17	unknown	Beppu.B_23;size=3283;	0
	757	267	170	2412	9	0	2	B	TTGGAATTGAAGAATAAGAAGTAAATAAGGATACC	53	19	unknown	Beppu.B_39;size=2860;	0
	758	264	182	1535	6	2	0	B	AAGACTTTGATAACGTTATGGTACTCATATTTGCAC	54	7	unknown	Beppu.B_84;size=1989;	0
	759	257	161	1426	5	2	0	B	TAAGTACTGCTGAATCACCTCCCACTTAAACTCACT	52	62	unknown	Beppu.B_100;size=1851;	0
	760	252	198	1639	9	0	3	B	TGGTAATGAAAGTGAAATATAAAAGATATATTAAT	54	6	unknown	Beppu.B_78;size=2101;	0
	761	251	211	2371	16	183	258	B	TATATAGAATTGTCTTTCTCAAAGAACTCAAATTT	53	16	unknown	Beppu.B_22;size=3290;	0
	762	239	113	1794	11	0	2	B	TACTTTTGGGACTGTCCATTCTTATACGCAAATTCC	52	11	unknown	Beppu.B_76;size=2159;	0
	763	238	139	1525	2	4	0	B	TTCAAGAAATACTTTAACTGGACTGGAGATTTACAAT	54	13	unknown	Beppu.B_92;size=1908;	0
	764	234	165	1813	9	0	0	B	ATTAATGAATATATGCAAGCTTATGGAAATAGAGC	53	4	unknown	Beppu.B_70;size=2221;	0
	765	229	172	1848	7	0	4	B	TACTGGTGGAGACGTAACAAGTCATAATGTGCCTG	53	25	unknown	Beppu.B_66;size=2260;	0
	766	221	73	741	3	0	0	B	ATGATGAATAAATTGATGGAACAAATAGAACAG	52	9	unknown	Beppu.B_242;size=1038;	0
	767	207	665	49	20	740	687	B	AGGCACCTAGAAGAAAATAGACGTCACCGAAAGCTCT	61	76	unknown	Beppu.B_63;size=2368;	0
	768	207	108	1274	5	0	0	B	GTGTATTAATAGCTGTAGGGATCATTTTATTAGG	54	14	unknown	Beppu.B_139;size=1594;	0
	769	201	143	1553	8	0	0	B	TATGCTGCGTCAAATCAGGCTGAACAAAATTTCGCCAC	53	15	unknown	Beppu.B_94;size=1905;	0
	770	194	129	1678	3	4	0	B	TTACAGAAAATTAAGGAGGAAACCGGGGAGTTAACA	53	20	unknown	Beppu.B_83;size=2008;	0
	771	194	577	20	0	37	27	B	TCGAGAAGGATGTCGCATTACTTGAAAATGAGTT	59	25	unknown	Beppu.B_316;size=855;	0
	772	191	159	1327	8	2	0	B	TATATTCCTCTTCAACAACTAGTTCATCAATTCTTT	54	8	unknown	Beppu.B_124;size=1687;	0
	773	190	154	1820	10	0	0	B	TAACAGAGAATTTAAATTAGAGAGAGAGTAATGA	53	3	unknown	Beppu.B_74;size=2174;	0
	774	188	112	1177	0	0	0	B	TTGATTTCCTCTACAGAACAAATCAATTGTTTATTC	52	31	unknown	Beppu.B_157;size=1477;	0
	775	188	103	1372	2	0	2	B	TAGGAATAATTTTTCAACCGTGATAAAAATTTTCGA	56	12	unknown	Beppu.B_125;size=1667;	0
	776	184	100	1205	1	0	0	B	CAACTCTCGGACTATATCATCCAATATTCTGATTGTGTT	52	30	unknown	Beppu.B_151;size=1490;	0
	777	182	1354	1293	87	8	0	B	TCCAAATGAAGGTTCATCATCACCTAGTGGCATACAC	52	23	unknown	Beppu.B_140;size=1582;	0
	778	178	772	50	18	684	579	B	TCAAGATTTGACATAGTGATAAATTTGTAAGATTACA	61	75	unknown	Beppu.B_65;size=2281;	0
	779	172	677	31	0	58	30	B	TTGGAGGACTATAGTCTGGATTAATTTGTCGTTTATT	61	37	unknown	Beppu.B_266;size=968;	0
	780	171	684	48	0	29	21	B	CGCGATAAGAGTCTGGGAAAGAAAGATGTCAATAC	58	19	unknown	Beppu.B_272;size=953;	0
	781	171	129	1136	8	0	0	B	CTGTCTCTTCATCGTATATGTGCAGTCGATTATACG	52	35	unknown	Beppu.B_160;size=1444;	0
	782	170	60	681	8	1	0	B	GGTTAGCGGGCGGTGGAATTGGATTAGCATATCTCTT	54	29	unknown	Beppu.B_283;size=920;	0
	783	169	138	1285	8	4	3	B	AACGAATACTTTCTCACGTCAAGAATCTCCATTATC	56	24	unknown	Beppu.B_135;size=1607;	0
	784	169	405	11	0	32	16	B	TAGTCTGAATTGTTATTTGAATTATCAAAAGCCAAT	59	24	unknown	Beppu.B_443;size=633;	0
	785	168	110	1346	6	0	0	B	TTTGCTTTGTTGTCCCCTCAAGACCTGCACTGAT	53	21	unknown	Beppu.B_130;size=1630;	0
	786	167	112	1213	12	113	174	B	AGGCAAAGAGATTTAGAAAAAATGATGAGGAGATTCAT	66	7	unknown	Beppu.B_107;size=1791;	0
	787	167	647	43	0	43	8	B	GGAGTTAGAAGAAGTACAGCGGTATTCCACATTGAT	61	39	unknown	Beppu.B_289;size=908;	0
	788	166	98	1134	14	0	0	B	CTCAAAGCTCGTAAACGGTCCGTATTCCTCCAATTT	66	8	unknown	Beppu.B_163;size=1412;	0
	789	163	444	31	136	1535	68	B	TCCGGGCAATGATGACTTAAACCCCGCTTTTATACCC	0	0	unknown	Beppu.B_62;size=2377;	0
	790	162	74	740	2	0	0	B	ATGTATAGCACTTTAATCACTCTTTCAATACTATACT	52	8	unknown	Beppu.B_260;size=978;	0
	791	161	126	1428	9	0	0	B	CTATACACGAGAACCGAACGAACTAAAATGGATTT	66	6	unknown	Beppu.B_116;size=1724;	0
	792	161	99	1018	2	0	0	B	TTAGATCTTGATAATTGATTTTAGTAGGGGTTTCA	56	20	unknown	Beppu.B_176;size=1280;	0
	793	160	565	41	0	39	18	B	TTGTTGGACTATGAGATGGTGTCCTCGAATAACACT	61	36	unknown	Beppu.B_336;size=823;	0
	794	159	138	1591	2	0	0	B	TTGCCAACTTCCACGCCATGCTATCAGTGGGGGCGT	53	7	unknown	Beppu.B_96;size=1890;	0
	795	159	680	36	0	31	7	B	TATTTACCCTACAGAGAAGAATTTATAAAAAGATATG	58	20	unknown	Beppu.B_286;size=913;	0
	796	155	521	35	0	16	1	B	GGATACGGTCCTTTAGCTTACCACATCAGACGTATTT	58	21	unknown	Beppu.B_384;size=728;	0
	797	154	90	1170	3	0	2	B	GACAAATCTAAACGCATGTTCACTCATTGTTTTCT	52	12	unknown	Beppu.B_162;size=1419;	0
	798	153	618	30	0	38	13	B	TACATCCTTCACCTGGCATAACAAAGACATCATAT	61	38	unknown	Beppu.B_320;size=852;	0
	799	150	716	35	0	30	11	B	TGGCGATGTATATGCAGACCCCAACGCGGAATAAATT	61	34	unknown	Beppu.B_274;size=942;	0
	800	147	384	8	0	29	14	B	TTAATTTTTACAAAGCCTTTGATGACATTATAAGCTTCATAT	61	42	unknown	Beppu.B_491;size=582;	0
	801	141	112	1304	8	0	0	B	GTAAACCAAAACCTTCTGTACCACTCGGTACAATTGTA	53	8	unknown	Beppu.B_142;size=1565;	0
	802	140	927	41	0	13	5	B	TCTTCTCGGCTCTCTTCCTTAGCAATTCTAAGATG	58	22	unknown	Beppu.B_213;size=1126;	0
	803	140	87	893	3	0	0	B	GTCTTTCTAGATTTTTTACTATCTTTACTTCTACCTT	56	21	unknown	Beppu.B_214;size=1123;	0
	804	139	140	1249	14	7	2	B	TTTAATATAGTTGACCTTTGTGATTACGCTTTCGA	56	23	unknown	Beppu.B_143;size=1551;	0
	805	138	902	60	2	78	35	B	TGCGGATTGGTGCACCCTTATAAATGCTGCATAATT	0	0	unknown	Beppu.B_189;size=1215;	0
	806	138	600	21	11	472	412	B	GGGAAGCCCGGAGGTAGCGGGGGCATCAATTCTCAT	61	96	unknown	Beppu.B_128;size=1654;	0
	807	135	614	34	5	431	378	B	TTTTCTCTTCTATTTTTAAGAATCATCAACAAAT	61	71	unknown	Beppu.B_137;size=1597;	0
	808	135	93	769	3	0	0	B	ATTGTTTGAAATTTCGGAAATTAGATCGGCTTATG	65	12	unknown	Beppu.B_255;size=1000;	0
	809	134	316	32	0	49	13	B	TATGAACGGAAAACTTTATGTTATAGTAGATACAAT	59	54	unknown	Beppu.B_517;size=544;	0
	810	134	80	1116	1	883	1813	B	TTGCGTAGAGCCATGGATTCGAGACACCGAGAGA	53	6	unknown	Beppu.B_171;size=1331;	0
	811	134	760	59	0	32	18	B	TGAGCATTTATTCAGAATACTTTCTGCATTAGAGG	59	76	unknown	Beppu.B_253;size=1003;	0
	812	134	133	1672	11	0	0	B	TCAAAGCAGTACGTAGTTGTCTATGACAGAGAAAAA	56	1	unknown	Beppu.B_88;size=1950;	0
	813	134	493	31	17	510	553	B	TGTATTAAGTTGTCATTTATTTTAAGCGCTTTTAATT	61	77	unknown	Beppu.B_113;size=1738;	0
	814	132	126	832	0	0	0	B	TAGCTGTCTGTCTAAGACTCTGGTTATCATTACACCG	65	14	unknown	Beppu.B_220;size=1090;	0
	815	131	119	1068	9	0	0	B	TTGTGAACTCAATTACATAAGGCATAATAGTCGC	66	4	unknown	Beppu.B_172;size=1327;	0
	816	129	313	18	7	348	372	B	GTATGTAAATGCGACCTTACTGGTCTATTAGTTCTG	61	69	unknown	Beppu.B_199;size=1187;	0
	817	129	118	1029	0	0	0	B	CCGGTTCTATATGCTCTAGCTAAATCATCAGCTAAAC	52	43	unknown	Beppu.B_178;size=1276;	0
	818	129	368	18	0	36	7	B	GGGTCTAACGCTACTGCCGCTGGGGCTTTAGCATAT	61	40	unknown	Beppu.B_505;size=558;	0
	819	129	353	23	4	517	512	B	TTGTTAAAAAAACTTCTTGTGGACTTGAAATATAGT	70	42	unknown	Beppu.B_144;size=1538;	0
	820	129	90	1040	7	0	0	B	TAATAATGCACCTTTTTCATCTAATACTTTTACAAT	54	9	unknown	Beppu.B_179;size=1266;	0
	821	128	397	34	0	21	9	B	ATCTTACATATTTAAATCTAAAAGATAAATAGCAAAAA	61	35	unknown	Beppu.B_482;size=589;	0
	822	127	81	950	8	0	0	B	TTAATAATGGAAGGGCAATTTAAGACGCTGACAGTT	65	6	unknown	Beppu.B_204;size=1166;	0
	823	127	9	696	0	0	0	B	GAGTACGATTTGAGGAGGGGCTTTATCGAATTAGCA	54	18	unknown	Beppu.B_333;size=832;	0
	824	127	424	23	0	43	19	B	TTTGTTAAGTACACCTTACCCATTTTATCCCCTCT	59	14	unknown	Beppu.B_438;size=636;	0
	825	125	669	29	18	444	343	B	TGACCAAAAGATAATGGATATTTTTTGATAGTACCAT	61	45	unknown	Beppu.B_132;size=1628;	0
	826	124	109	1448	2	0	4	B	GCAGCTGTGGTTCATCACGCCGTAGCCAATTCATT	53	26	unknown	Beppu.B_123;size=1687;	0
	827	124	357	22	3	264	267	B	GTAATTCCAGTCGAGGATGGGGTTTACTTGTAAG	61	74	unknown	Beppu.B_243;size=1037;	0
	828	124	485	20	9	313	285	B	TTTTTAACGACCCCTTAGGGGGACTATGCAAAAATT	61	73	unknown	Beppu.B_186;size=1236;	0
	829	124	264	12	3	206	245	B	GAGACAACTCCACAAACAAATTCTACTCCAGAGCC	61	70	unknown	Beppu.B_319;size=854;	0
	830	121	92	813	3	0	0	B	TTTAAAATGGATTCTCTCTAGTTTTAAACTAGAGAAGTAT	65	11	unknown	Beppu.B_246;size=1029;	0
	831	120	118	1035	5	4	0	B	TAGATTTCCTTCCATCCTTTGACCTTACTTCATGGA	52	42	unknown	Beppu.B_175;size=1282;	0
	832	120	40	721	0	0	2	B	TGCTTGAAAAATTAGCAGTATCTAAGCTCTTCATA	52	13	unknown	Beppu.B_301;size=883;	0
	833	118	90	874	10	0	0	B	ACTGCAGCGTTTGCAGTTGGAGGAGTTCCTGTTCCG	54	10	unknown	Beppu.B_218;size=1092;	0
	834	117	354	11	0	13	10	B	TCCTTAGGTAGAAAATAGGAGTAGAAAAAAGAGTAACT	61	43	unknown	Beppu.B_560;size=505;	0
	835	117	400	28	3	25	13	B	TTAAGAGAAGCTACAGACACCGTTATTGCTAATTC	59	61	unknown	Beppu.B_486;size=583;	0
	836	117	74	1087	9	0	0	B	CCCCAGTACCTATGAAAGAACCGTCTAGGATAATAT	54	21	unknown	Beppu.B_174;size=1287;	0
	837	115	89	772	0	0	0	B	TACTTCTGACCAGATATCATCCAATACCTTTCTTAA	52	38	unknown	Beppu.B_261;size=976;	0
	838	115	527	25	0	29	24	B	TTAATGATTATCGCTAAAACTATGAAAATTGCCAGTA	58	4	unknown	Beppu.B_388;size=720;	0
	839	115	85	862	1	0	1	B	ATATCCTGCAGGTGCATTGGGCCAACCTGATGTAT	53	9	unknown	Beppu.B_230;size=1064;	0
	840	113	424	34	0	22	15	B	TGGGAGGACGGTGATGAAGATGAGTGAGGAGTATAAAT	58	18	unknown	Beppu.B_468;size=608;	0
	841	113	62	721	5	0	0	B	GAGGAATAGCGAAATAAGCAGATACGCAGATGAATT	52	7	unknown	Beppu.B_293;size=901;	0
	842	112	298	16	4	303	312	B	TCGGGCCAGCTTTAACATCTATGGTCAACGGTCTTAA	61	68	unknown	Beppu.B_239;size=1045;	0
	843	112	73	1051	5	0	0	B	TAATATTAACGCATCGACCAACCCGCCAAATACTA	52	54	unknown	Beppu.B_185;size=1241;	0
	844	111	450	17	0	39	16	B	TTATGCCTTCAGAAGAGAAAATTGAAGCTACTCAA	59	13	unknown	Beppu.B_442;size=633;	0
	845	111	58	697	3	0	0	B	CCTTCGTCTATAATTTCAGTTATTTTAGCTCACCTC	54	33	unknown	Beppu.B_309;size=869;	0
	846	111	43	615	2	0	0	B	GGTTCAGTAGTTATCGTTGGATTTACTATAAACAGTG	52	53	unknown	Beppu.B_360;size=771;	0
	847	111	421	23	0	37	25	B	TTTCCATCCACATACGAAGCTGTCACGACTACAT	58	6	unknown	Beppu.B_456;size=617;	0
	848	110	393	23	2	32	1	B	TGGAAGATTTAGGCTACATTGTGGAAAATTTAGATGT	0	0	unknown	Beppu.B_504;size=561;	0
	849	110	59	646	0	0	0	B	CTTCGAAGGACTAGCACACTTTCCAAAGGAAAAGA	54	5	ATV2	Beppu.B_340;size=815;	0.86
	850	109	79	834	11	0	0	B	TTAATAAAGTGTCCTACCTCGTATCCCGCCCCTT	65	8	unknown	Beppu.B_244;size=1033;	0
	851	109	526	35	0	19	12	B	TAAACTGAAAGTATGAAAATTCGTTTAGAACTAA	59	46	unknown	Beppu.B_399;size=701;	0
	852	109	97	580	5	0	0	B	AAGGCTTTGCTGTCAGCACCCGAAGAAATGAGGGAATA	54	17	unknown	Beppu.B_349;size=791;	0
	853	109	799	46	5	43	13	B	TGACTCATAATTTAAACTAATCAAATATTACATTATTAA	0	0	unknown	Beppu.B_251;size=1015;	0
	854	109	657	38	12	421	392	B	TTTCCAGCGGGGTCTACGAATACTACTGGTGTAAAT	61	72	unknown	Beppu.B_131;size=1629;	0
	855	108	62	803	2	0	0	B	TATATAATTTATATCAATCGAAACAATAATGAAAT	66	16	unknown	Beppu.B_263;size=975;	0
	856	108	74	716	6	0	0	B	TTAACATTAACCGTATAAGCAGTACCGTTAATATATA	54	34	unknown	Beppu.B_291;size=904;	0
	857	108	80	874	3	0	0	B	TTCACCGCTAACCAGCGTTTGAATTGTGAGGGCTTT	52	44	unknown	Beppu.B_229;size=1065;	0
	858	107	101	1046	0	0	0	B	TAAGCGTAAGAATAATCTACAAGGTCCAGTTAATGAAG	52	56	unknown	Beppu.B_181;size=1254;	0
	859	107	446	13	0	27	23	B	ACCCAGGTGATGTTTCCCGCATTAACACAATTAT	58	5	unknown	Beppu.B_458;size=616;	0
	860	106	93	990	10	0	0	B	TGGACACGAAAACCTTTTTCACGTAAAAAAAGACT	54	31	SBFV3_mut1	Beppu.B_195;size=1199;	0.91
	861	106	362	17	0	30	6	B	TTAACCAAAATGTCCAATGGGGGCCATTATCACA	61	14	unknown	Beppu.B_545;size=521;	0
	862	106	67	578	3	0	0	B	ACTCACATCACTGATTTGAATGTTGATGATATAATG	54	19	unknown	Beppu.B_370;size=754;	0
	863	106	53	697	2	0	0	B	GCCATATGCAGAGAAGTTTACAATTACTTTCTTTCT	52	24	unknown	Beppu.B_314;size=858;	0
	864	106	77	977	9	0	2	B	TGAAAAACCGGGGATCCAGGCAGGATTAATTGGTTT	52	46	unknown	Beppu.B_202;size=1171;	0
	865	105	57	819	2	0	0	B	ATTATAGGAAGGAAGCGTTCAGGAAAGAGCTATCT	52	55	unknown	Beppu.B_258;size=983;	0
	866	105	263	19	0	20	9	B	GTCCCGATTGAGATCGATTTCAATGTAATTGAAAAG	59	55	unknown	Beppu.B_674;size=416;	0
	867	104	74	871	5	0	0	B	TAAAGTAAACATAAGCAGAAGATTGAAGTGAGTA	55	10	unknown	Beppu.B_232;size=1054;	0
	868	104	75	841	9	0	0	B	ATCGTTTCAGCGGGGAATAAAGCGAGATAGCCTAAT	65	7	unknown	Beppu.B_245;size=1029;	0
	869	104	483	37	28	31	15	B	TTGTTGTTTAACAACTTCCCAATTGTGGTATATGA	59	10	unknown	Beppu.B_409;size=672;	0
	870	4233	855	26	157	1033	416	B	TATTTTACTATGACTATCAATCTTTTTTCTATTTTT	61	95	unknown	Beppu.B_161;size=1431;	0
	871	103	328	27	0	20	12	B	TTTTCCATCTGGAAAAATTACGTGTTTTAGTCCAGA	0	0	unknown	Beppu.B_575;size=490;	0
	872	102	98	1257	7	0	0	B	GCTTTCCTACAAGTCGTATTCAATAAAGTAGATAC	56	2	unknown	Beppu.B_158;size=1464;	0
	873	102	83	942	1	2	0	B	TTATGCTAATACTAACTGGAACCTACAAGCTACCG	53	31	unknown	Beppu.B_212;size=1130;	0
	874	102	111	851	12	0	0	B	TAGTCTATCTTGCACTTGAACGGCAGGACTTGCTCATT	56	22	unknown	Beppu.B_225;size=1076;	0
	875	102	235	13	1	286	245	B	GAATACCGCAGGTTGATATAAAACTTGACATTGTTC	70	44	unknown	Beppu.B_302;size=882;	0
	876	100	540	38	0	20	16	B	TTATATTCTAATCATTTAGTGATTTATAACGACGA	67	3	unknown	Beppu.B_391;size=714;	0
	877	100	68	1028	6	2	0	B	TACTACGTCTATTACTAAACGGCGGATCTACTAC	54	20	unknown	Beppu.B_193;size=1204;	0
	878	100	472	14	124	291	81	B	AATAACAAAAGGGAGCTGATTGACGCCCTAGCAGACGC	61	30	unknown	Beppu.B_747;size=355;	0
	879	100	81	900	1	0	0	B	CTCTTAATTCAGTGGTGGTTTGGTTTGGCTGAGTGGG	56	29	unknown	Beppu.B_222;size=1082;	0
	880	100	66	843	0	0	0	B	TTTAGATAAGCAAAATTATTCCCAAACATAGGTATT	56	30	unknown	Beppu.B_252;size=1009;	0
	881	100	58	737	5	0	0	B	ATAACTCCTCAGCCGTTTTTACCGCTCTATTAATA	54	32	unknown	Beppu.B_294;size=900;	0
	882	100	53	482	6	0	0	B	GGTCTATTTACCCGTACTACATAGATGGTGAGTT	54	30	unknown	Beppu.B_432;size=641;	0
	883	100	345	12	9	205	173	B	GGATCTCTTATTCATAAAGGTCATTTTGTCCCTCTT	61	97	unknown	Beppu.B_325;size=844;	0
	884	99	1013	52	0	24	12	B	TACGACGGGTCAGAAGACCCAAACTGGTGCTGTGGG	59	1	unknown	Beppu.B_194;size=1200;	0
	885	99	307	19	0	26	18	B	CCGACATATGCGAATCTCATCTATGACGCTAGAAAT	0	0	unknown	Beppu.B_602;size=469;	0
	886	99	69	845	4	0	0	B	ATAAAATTGTATTAGGGGAGCATGGGGATAATT	53	27	unknown	Beppu.B_250;size=1017;	0
	887	99	60	884	8	0	1	B	CAGGACGTAGATACTGAAGCCGTTTTCACGCATTTCG	56	27	unknown	Beppu.B_233;size=1052;	0
	888	99	44	525	0	4	2	B	ATGAGGCTCTACATCAAATTCGATAGCTTTACTAGA	56	25	unknown	Beppu.B_406;size=674;	0
	889	98	636	28	0	76	13	B	TACAAAAAGAGGACTGAGGTGAGCAGCATGACAGT	59	74	unknown	Beppu.B_322;size=851;	0
	890	98	671	63	0	17	5	B	TTGCAACGTGCTGAGGAGCTAAGGGAAGAGCTAGA	59	77	unknown	Beppu.B_318;size=854;	0
	891	98	481	29	0	25	19	B	AGCGGTGTCCTCCTTATTACCTCCCTCCCTGAGAAA	67	4	unknown	Beppu.B_425;size=652;	0
	892	97	55	813	2	0	0	B	TTATAAGCCCTAAAAACTTTTAAAATTGTATAACGA	52	22	unknown	Beppu.B_267;size=967;	0
	893	96	362	23	2	322	271	B	TGAAAAATGATAGATGTATTAAAACTTATATTTTCTA	61	64	unknown	Beppu.B_226;size=1076;	0
	894	96	347	17	0	12	9	B	AAGTTATAATGACTTAGCATCGGTTCTTCTGAACAAT	59	47	unknown	Beppu.B_589;size=481;	0
	895	96	478	31	0	45	18	B	ATATATTCTTCTGTAACATATCCGGGAGATGGTACTTT	59	75	unknown	Beppu.B_412;size=668;	0
	896	95	259	21	0	29	13	B	TCTCTTCAAAAATTTTTATACTCGGTTTTCTATTT	59	16	STIV3	Beppu.B_672;size=417;	0.94
	897	95	90	1020	4	0	0	B	TAGAAAACTCTGACGGTCTAATTGTTCGGTGGTG	56	28	unknown	Beppu.B_191;size=1209;	0
	898	94	26	510	5	2	0	B	ACCATTATGGGAAAGTAGTGCTACTAAAATAATAC	56	11	SBV1	Beppu.B_440;size=635;	0.97
	899	93	289	17	0	33	16	B	ACAATGTTAAACGTGTTATACTCATTACTTAAGAG	59	56	unknown	Beppu.B_622;size=448;	0
	900	93	382	24	0	28	18	B	GTCAGAAATACAGCCTGTTGATATTGGATGCAACCA	59	26	unknown	Beppu.B_514;size=545;	0
	901	92	95	1250	10	0	0	B	TTATCAACAGTAGCTTCAATATTCCAGAGGAGTTA	55	11	unknown	Beppu.B_159;size=1447;	0
	902	92	441	53	0	24	0	B	TAAATTCGATGTAATCTATGTAGATAAGGAGTATC	59	50	unknown	Beppu.B_466;size=610;	0
	903	92	87	855	9	0	0	B	TTGAGGTAAAGTAATCTGTGGGATTTGGAGTTGAGGAT	66	18	unknown	Beppu.B_240;size=1043;	0
	904	92	66	746	2	0	0	B	ATCTTAATGGGAGAAACTGGGGCAGGAAAAACAAT	56	3	unknown	Beppu.B_290;size=906;	0
	905	91	297	18	0	14	6	B	GAAGGATATAGTTATAGCTTAGATATTAATTTTGAGAT	0	0	unknown	Beppu.B_650;size=426;	0
	906	91	123	964	12	0	0	B	TGAGTGAAGTTGAAAAACTTGATGCAATATTAGAAG	54	16	unknown	Beppu.B_197;size=1190;	0
	907	91	59	554	0	0	0	B	AGTATCATCAAATTCAATATAACGTAATATAGGTGGATT	56	5	unknown	Beppu.B_397;size=704;	0
	908	89	503	36	0	0	4	B	CCATTGGTATATGTTCTAGACCCATCTTTACCAAGT	59	78	unknown	Beppu.B_428;size=649;	0
	909	89	184	9	2	118	139	B	CTAACGACGCTACTGAGTTAGAAGAAAAACTAAAA	70	51	unknown	Beppu.B_520;size=541;	0
	910	88	353	6	4	414	341	B	TGGATTGTTATGTTTCCAGCACTGTTCTCTGTGAAT	70	43	unknown	Beppu.B_192;size=1206;	0
	911	88	55	615	2	0	0	B	ATTCTACACGATTTTTAGTCCAATCATGAATTGCTA	66	17	unknown	Beppu.B_366;size=760;	0
	912	87	413	40	0	19	10	B	AATATAGCATAGATATCAGTCATTATTACATACTG	59	33	unknown	Beppu.B_496;size=569;	0
	913	87	97	688	6	0	0	B	TTATCTTAACACGTCTGTCAGTGCTGACATATACATATT	65	13	unknown	Beppu.B_305;size=878;	0
	914	86	179	13	0	15	16	B	GTTTAAAGAAAAAGTTTGCAAAGACTTCAATATT	61	31	SRV	Beppu.B_829;size=309;	0.97
	915	85	28	532	5	1	0	B	GAATACGAAAGCTATGTTCATTTTTCCCCGTTAT	54	28	SBFV2	Beppu.B_427;size=651;	0.97
	916	85	351	38	0	25	0	B	AACAAACTACAGTACCCTTTGTACCGGTTTGGTCTTT	59	51	SBV1	Beppu.B_566;size=499;	0.95
	917	84	399	23	0	29	5	B	TATTTACGGTTACGAGGGTGGTGGGTATGGCTAGAA	59	9	unknown	Beppu.B_523;size=540;	0
	918	84	81	620	9	0	0	B	TATCTTTTCAAACAGTTCTATATCGTCTTTTGTAAC	66	9	unknown	Beppu.B_348;size=794;	0
	919	84	311	15	44	261	257	B	AGTATACGGATCGGTGCACCCTTGTAAACCTCACAT	61	91	unknown	Beppu.B_277;size=934;	0
	920	84	239	6	0	10	1	B	AATCAGTTTCTCCACATCTTCATCAGCATGGGCTATTG	59	48	unknown	Beppu.B_772;size=340;	0
	921	83	305	19	0	14	17	B	AAATCTAATACGTCAACATAATTTGTTATTTTCTTT	59	63	unknown	Beppu.B_636;size=438;	0
	922	83	60	773	6	0	2	B	TTGTAATGCCATTTCTTCAAATTCAATTATAAA	65	1	unknown	Beppu.B_280;size=924;	0
	923	83	211	16	0	24	16	B	ACCTTTCAGATACCTCTTTTAACCTACGCTCTAACT	59	27	SBV1	Beppu.B_755;size=350;	0.86
	924	83	62	987	2	0	0	B	GTCTCATTAGTATTGTTCTCACCCGCACCGTAAT	56	13	unknown	Beppu.B_209;size=1134;	0
	925	82	30	433	0	0	0	B	AAGAATATCAAAAGCTACAGTCGACAAAGCAGTTA	65	5	unknown	Beppu.B_516;size=545;	0
	926	81	74	833	3	2	0	B	TTGGATAGAGATAGGGGGGTTTGTCACGTTTGTCA	53	33	unknown	Beppu.B_257;size=993;	0
	927	81	40	576	2	0	0	B	AAGATATTTTTTGTCTCTCAAACAACAAATTGATTGT	52	25	unknown	Beppu.B_400;size=699;	0
	928	81	444	40	0	27	11	B	TGGGAATTCTTGTTTACTAATAAACATTTAGATGAAA	59	32	unknown	Beppu.B_472;size=603;	0
	929	80	297	20	0	17	4	B	TTATCTGGAATATTTTGAGAAGAACGAGAAGGGC	59	45	unknown	Beppu.B_668;size=418;	0
	930	80	346	17	0	21	7	B	TAACAATATGAACACGGTATTTAAAAAATCTAAAGGTGT	0	0	SBFV3_mut1	Beppu.B_600;size=471;	0.9
	931	79	68	611	18	0	0	B	AAAAGATGCGGAAAATAGATTAAAATCGCTTAAAAT	54	11	unknown	Beppu.B_358;size=776;	0
	932	79	363	22	3	249	243	B	ACTGCTGAAGTACCGCTATTGCTTATTGTACCTTG	61	90	unknown	Beppu.B_270;size=959;	0
	933	79	309	11	0	25	7	B	TTCTTTCTCTTATGGTTACTCGGTCAGATGATGCTTTCAATA	61	41	unknown	Beppu.B_647;size=431;	0
	934	79	120	5	0	0	14	B	AATAACTGGATAGAACATATAAGGTTTTGGATATTGATG	59	23	unknown	Beppu.B_1019;size=218;	0
	935	79	313	27	0	23	11	B	GTTGAATAACAAATGTGGAAAATGTATGGTATTGAA	59	11	unknown	Beppu.B_618;size=453;	0
	936	79	359	18	0	37	0	B	TATAAATCAATACGGTTCAGTGAAACTACTTCAA	61	24	unknown	Beppu.B_571;size=496;	0
	937	79	68	869	8	0	2	B	ATATATACATAATCAGCCATTATTTACCACTTTC	52	47	unknown	Beppu.B_247;size=1026;	0
	938	78	270	19	0	10	8	B	GAATACAAGAGGCTGAGCAATAATGAAACGAATTTATATC	59	12	unknown	Beppu.B_712;size=385;	0
	939	78	67	588	5	0	0	B	AATTTGAGAATAGATGGGAATCACAGTTATTGTTAA	66	19	unknown	Beppu.B_378;size=738;	0
	940	77	132	11	0	10	9	B	AACGTAACACCGGCTATTAATCCGCTCATCATTA	0	0	unknown	Beppu.B_973;size=239;	0
	941	77	207	10	0	17	12	B	AAACAAGACTGAATAGCATTAACGAATCATTCATCAT	61	13	unknown	Beppu.B_810;size=323;	0
	942	77	289	17	0	13	16	B	ACGACAAACGTCACTCTGAAGAGCGGTGAAGTAGCAT	67	5	unknown	Beppu.B_680;size=412;	0
	943	76	57	746	10	0	2	B	TTAGATGGGACTTTTTGGGCTACCACCCGCTATGG	56	26	unknown	Beppu.B_299;size=891;	0
	944	76	59	702	3	0	0	B	ATTTTGGCGGAAAATATTCTGACCATGCACCTTCT	54	22	unknown	Beppu.B_328;size=840;	0
	945	76	43	549	4	0	0	B	AGATTATTATCAAAAAAGGAACGACCCGCAATCAAT	56	4	unknown	Beppu.B_408;size=672;	0
	946	74	306	13	0	17	14	B	TCTTCTCTACGAGAGGTGTATTTATGGAGGTGTATC	59	15	unknown	Beppu.B_657;size=424;	0
	947	74	23	316	1	0	0	B	GTTAACGCGTTCTATAACGGCTCCAACCAGGTCA	53	14	unknown	Beppu.B_679;size=414;	0
	948	74	158	10	3	238	381	B	TTAAGAAATATTTTAGCTTAGAAGGGATAAAAAACA	58	11	unknown	Beppu.B_312;size=864;	0
	949	73	453	28	0	22	15	B	TTGCAGAAGTCGTACAATCTCAGCCAAGCAGAGA	58	7	unknown	Beppu.B_481;size=591;	0
	950	73	183	13	3	16	5	B	GCGGAGCAAAGAAGTTCCTGGGTGGAGGAATCCT	58	12	unknown	Beppu.B_857;size=293;	0
	951	73	40	531	2	0	0	B	AAATTAGGTAGCATAGGTGGTGAAAAAAATGGATAA	66	27	unknown	Beppu.B_431;size=646;	0
	952	73	20	461	0	0	0	B	ACATCTCCTACAACCACCACAATTCAGACATGTG	54	15	SBV1	Beppu.B_507;size=554;	0.91
	953	73	59	645	12	0	0	B	TTTCGATGGGACTAAATGCAGCTTTCTGACAGCTT	65	9	unknown	Beppu.B_351;size=789;	0
	954	72	223	11	0	9	8	B	TTCTATCTGCTTTGCTTTGAAGTATTTTATCGGCG	61	29	unknown	Beppu.B_811;size=323;	0
	955	72	261	5	7	158	122	B	TATAAACTTTTCCACGTAAAAGTCCATGGAAAAATT	61	99	unknown	Beppu.B_450;size=625;	0
	956	72	51	681	0	67	104	B	AACTATATGTACATCGACAGCGGGGACGTATTTGT	52	63	unknown	Beppu.B_262;size=975;	0
	957	72	342	22	8	276	280	B	CTTCAATTTTTTCTTGTTTACAAACATCATTATA	61	56	unknown	Beppu.B_256;size=1000;	0
	958	71	309	14	0	10	13	B	TAGGAGCTTTCTTCAATCCTCTAGTACTTACAATT	67	6	unknown	Beppu.B_671;size=417;	0
	959	71	246	7	0	12	0	B	ATGTCTGTCTTATGTTCATTGGAAATTATGATGGT	0	0	unknown	Beppu.B_777;size=336;	0
	960	70	227	23	0	6	10	B	AGGATAGATCAGACTCAATTAATATATTTGAAACATA	0	0	unknown	Beppu.B_778;size=336;	0
	961	70	71	672	5	0	0	B	TAGTAGGATTAGCGAAATTCTTTAGAGATATAGCA	66	25	unknown	Beppu.B_337;size=818;	0
	962	70	359	29	0	17	15	B	TCTATCTCAAATTGAAAATGCTATAAAATACAACT	0	0	unknown	Beppu.B_576;size=490;	0
	963	70	285	15	0	18	6	B	ATGAACTACTTGGGAGCTGACCCGACCCCTTCCCCC	58	8	unknown	Beppu.B_707;size=394;	0
	964	69	60	693	3	0	0	B	CCTGCTGGTGCAAATGCAAAGAACGCAAGACCGCC	56	31	unknown	Beppu.B_335;size=825;	0
	965	69	31	418	4	0	0	B	GCGAGGTGATAGGGAATGGTAGATTTTGAAGCATTT	52	17	unknown	Beppu.B_542;size=522;	0
	966	68	142	8	2	76	160	B	ATGCGACATCCTTCTCGAGACGTCCTAATTCAG	61	84	unknown	Beppu.B_614;size=456;	0
	967	68	37	551	3	2	0	B	AATATTATCATGTTAATTACTGACATTACTTTTACATT	53	22	unknown	Beppu.B_419;size=661;	0
	968	68	334	20	0	11	6	B	TTTAGACAAGGGCAAAAGGTGATACATCAGCACCC	0	0	SBFV3_mut1	Beppu.B_634;size=439;	0.91
	969	68	40	494	4	0	0	B	CTAATATTTTATCATCATATGATTTTCCAAATGT	52	26	unknown	Beppu.B_470;size=606;	0
	970	68	107	5	0	92	133	B	ACTTTTCCCTTAGTAGTTAGGGGAAAATGATATACC	61	85	unknown	Beppu.B_687;size=405;	0
	971	68	148	5	0	15	6	B	AGATTCTAAAGATTGATTTATGAGTGAACAAAATCTTC	58	13	unknown	Beppu.B_964;size=242;	0
	972	68	82	527	0	0	0	B	ACTTTATTGAGTAAGTTTATTAACTTTAAAAACAT	65	15	unknown	Beppu.B_403;size=677;	0
	973	68	260	16	2	10	6	B	TTATGGAAATTGTCTCAAGAAGCGATCATACCATA	58	9	unknown	Beppu.B_736;size=362;	0
	974	67	49	578	10	4	0	B	TTCTAGTCATTTGTCTGAAGCTCCCCAATAGCATAGA	55	19	unknown	Beppu.B_393;size=708;	0
	975	67	201	21	2	12	5	B	TTCAGTTTAGTAATTGTTTTGGAAATATAAGACAT	58	10	unknown	Beppu.B_832;size=308;	0
	976	67	54	657	3	0	0	B	TATATTAATGCTGACCCCAGCAATGTTACCGTAGTC	56	33	unknown	Beppu.B_356;size=781;	0
	977	67	288	22	5	258	236	B	CTATATGGATACGCTTACCTCTATGCGAATAATC	61	55	unknown	Beppu.B_306;size=876;	0
	978	67	372	21	0	7	6	B	TTTTACCCCGGTCTCGGCACGCTAGCATATGTACTT	67	2	unknown	Beppu.B_594;size=473;	0
	979	66	32	536	2	0	0	B	ACGCACATACATAAGTACTTCACCCAAGAGCAAAT	56	6	unknown	Beppu.B_437;size=636;	0
	980	66	64	599	2	0	0	B	ATGATTTAGAGGAGAAATTAGTTGATGATACTATAAG	52	40	unknown	Beppu.B_383;size=731;	0
	981	66	91	907	6	0	0	B	TCTCAATAAACATGATAAAGGATTTTCCGGCAAAAAT	65	3	unknown	Beppu.B_228;size=1070;	0
	982	66	155	6	41	114	94	B	GCCTTCTATAGTTATCCTCCATAGGAACTGGTCACCAT	61	100	unknown	Beppu.B_632;size=440;	0
	983	66	88	790	0	0	0	B	TCGAAATTAAATTATTCCACGCATTTAAAGCTCCTT	0	0	unknown	Beppu.B_273;size=944;	0
	984	66	66	565	4	0	0	B	AGAACCGAATGGTATAAAAGTATAGTTTAATTTTTC	52	57	unknown	Beppu.B_398;size=701;	0
	985	66	28	437	0	0	0	B	AAGCAGCATAATTATTCGTTGTGTACTTCCAATAT	52	52	unknown	Beppu.B_533;size=531;	0
	986	66	35	407	3	0	0	B	CACTGAAATATTGTGAGAGAGCGTTCAGCTGAAT	66	22	unknown	Beppu.B_558;size=511;	0
	987	65	143	20	0	4	8	B	GTGTCTGTTGATAACCCAATACCAGACATCTTCAGT	0	0	unknown	Beppu.B_968;size=240;	0
	988	1388	256	7	8	112	129	B	CTTTTATCCACATTAATCCCCTTTCGCTCCCATACT	61	98	unknown	Beppu.B_494;size=574;	0
	989	65	210	16	3	11	8	B	ATTCGCACTCTTCTTCAGTCCCACTATGCTCAGCT	0	0	unknown	Beppu.B_825;size=313;	0
	990	65	50	545	0	0	0	B	ACGTGGATTATAGCGAAAAGAGTGTTTTTCAAATT	66	26	unknown	Beppu.B_421;size=660;	0
	991	65	52	711	9	0	0	B	ATATATTATGCAGTGGCAGGTTTCACGTTAACGAG	55	12	unknown	Beppu.B_330;size=837;	0
	992	65	192	27	0	8	7	B	ATGAGGGGACAGTACAGCTCGTTAACCAGCTCTGTGC	61	10	unknown	Beppu.B_846;size=299;	0
	993	65	34	573	4	0	0	B	GGTCTAAATAAATATTCTGATATAGGTGGCGTAC	0	0	unknown	Beppu.B_405;size=676;	0
	994	64	263	7	0	171	144	B	TGGTCTTATCCCAGTTCTAGAAGAACTGTGCGAC	61	57	unknown	Beppu.B_429;size=649;	0
	995	66	48	549	78	16	2	B	TTTTCTGAAGTCCTTACCAGCTATTGCTGAAGCGAT	52	6	unknown	Beppu.B_417;size=663;	0
	996	64	42	475	98	0	0	B	CTATTGCATCTTTCCCAGTTATCCCGAAATTGTTTGC	56	32	unknown	Beppu.B_487;size=583;	0
	997	64	87	3	0	86	99	B	ATTTCTTCTAAACTATATCCCTGCTTTGCTAGATT	61	86	unknown	Beppu.B_773;size=339;	0
	998	63	132	15	0	20	4	B	AATATCCTCAATTCACTCCTTAAGGTCACCTT	59	28	unknown	Beppu.B_983;size=234;	0
	999	63	49	624	3	0	0	B	AGTATTCACCATATCCTACTTTATTAATTGAAACCAT	54	2	unknown	Beppu.B_377;size=739;	0
	1000	63	418	19	9	389	279	B	TAACAACTGTAGCTTTCTTCTTGTAAAATCCTAC	61	51	unknown	Beppu.B_201;size=1177;	0
	1001	63	16	516	2	0	0	B	GATGAGGCCGATCAATACATACCACTTATGCCACAAA	53	28	unknown	Beppu.B_479;size=597;	0
	1002	63	40	497	1	0	0	B	TTCAGTTTACGCTATTGCCCGAGGAGTTCCTTAGGT	52	18	unknown	Beppu.B_475;size=601;	0
	1003	63	67	647	0	0	0	B	ATCAATCGTTTTTTCTAAGTCCTTTGTGATAACTAAT	65	4	unknown	Beppu.B_357;size=777;	0
	1004	63	219	12	0	14	10	B	GAACGTTACTGTAGAGAAAGACTGGTATCATTTCCT	61	12	unknown	Beppu.B_818;size=318;	0
	1005	63	22	282	0	0	1	B	GAAATAGTGATTTACGTGGGAACGATTAACCAGTACACT	52	14	unknown	Beppu.B_730;size=368;	0
	1006	63	64	597	3	0	0	B	TTATTTAGCTTGGGTGTTAGCGTTTGTGCTATGCTC	52	67	unknown	Beppu.B_386;size=727;	0
	1007	62	339	16	3	20	8	B	TGTCACAGATGATGACATTGATAAACTAGAAAAT	59	62	unknown	Beppu.B_623;size=448;	0
	1008	62	226	21	0	22	8	B	ATTGCAGTAGATTACCCCTCACTGATTAAGGCGTCT	59	17	unknown	Beppu.B_775;size=339;	0
	1009	62	122	7	0	13	2	B	GAAGATATAACACATGGAGGGGTAATCAAAGAAGTAG	59	31	unknown	Beppu.B_1048;size=206;	0
	1010	62	46	659	0	0	0	B	ATAATATAGTGCTACAGAAATTATCAGTAGGGCTAT	52	64	unknown	Beppu.B_363;size=767;	0
	1011	61	179	14	6	189	169	B	ATTTTTCTTTTTCAAAAGTCATGGAAAGGTAAAAG	61	92	unknown	Beppu.B_455;size=618;	0
	1012	61	51	487	0	0	0	B	ATGTGAGGTGTGTAAAATGGTAAACGAGCTTTGT	56	19	unknown	Beppu.B_477;size=599;	0
	1013	61	248	23	4	195	185	B	ACGATTTTACATATTTTTTTATTTATAACTTTTTAT	61	65	unknown	Beppu.B_390;size=716;	0
	1014	61	69	797	3	0	0	B	TATTGATAAGTTTAAGATACCTAAGAACCCAGTATGGG	52	41	unknown	Beppu.B_278;size=930;	0
	1015	61	18	330	1	0	0	B	ATTGTATTTTTCTCACTATGCAGTTATTTTTTATTCCT	0	0	unknown	Beppu.B_684;size=410;	0
	1016	61	24	407	0	0	0	B	ACACCGTTATTGAAAGTAACAGATCCAGCACTTTC	55	7	unknown	Beppu.B_573;size=492;	0
	1017	61	36	568	0	0	0	B	TTTATTCTGTATCAATAATTGCTTAATATTTTGCGGTA	54	4	unknown	Beppu.B_416;size=665;	0
	1018	60	24	450	45	0	0	B	ATGTCGTCAACATGTTACAAGTGCAACAGAACTTT	55	6	unknown	Beppu.B_530;size=534;	0
	1019	60	26	385	0	0	0	B	CTTTTTTGATGAAGTGGCTACTAGTAGCTTTAATTA	56	10	unknown	Beppu.B_599;size=471;	0
	1020	60	36	527	0	0	0	B	GTTAATTTTATCGAATATAACTCCATATCTTTTCTGA	52	45	unknown	Beppu.B_452;size=623;	0
	1021	60	118	17	7	132	138	B	ATCTTAGGCAATGAGGAAGAAGAAATAAAGATATTT	61	67	unknown	Beppu.B_597;size=472;	0
	1022	59	56	568	4	0	0	B	GACCCGCTACATATCTTCTCATTCCGAGTGCCTGA	52	36	unknown	Beppu.B_402;size=687;	0
	1023	59	43	511	9	0	0	B	CTTTAAAATCTGTCGTTTATAATCATCAAACAAT	52	37	unknown	Beppu.B_453;size=622;	0
	1024	58	196	11	3	296	568	B	AGAAGTCAATAACTATAAAATCTCATCAGATTGAGA	0	0	unknown	Beppu.B_210;size=1132;	0
	1025	58	70	624	2	0	0	B	TTTAAGTAATTTTGGTCAACCTCAAAGTTTCGGT	52	39	unknown	Beppu.B_371;size=754;	0
	1026	57	33	490	3	0	0	B	AAAAATAAATTTGTCAGAGGGATTTGAAAATCAA	65	10	unknown	Beppu.B_489;size=583;	0
	1027	57	178	11	3	200	163	B	AGGATATACAAATTCTATTAAAAGCTTTAGATGTTG	61	50	SBRV1	Beppu.B_463;size=612;	0.86
	1028	57	442	23	6	367	352	B	AGGAGAAAACTTTATATACCCCGATTAACATATACC	61	47	unknown	Beppu.B_182;size=1247;	0
	1029	57	48	691	0	0	2	B	AAGATATATGACGTCTTTGTGACGCCTGGCGAAGGT	65	2	unknown	Beppu.B_346;size=798;	0
	1030	57	13	413	0	0	0	B	AAAGTCCTCCTTAGCTACCTTGAAACCGGCAGAA	56	7	unknown	Beppu.B_582;size=483;	0
	1031	57	12	321	5	0	0	B	CTTTTAGTGATAATAACCAAGCAGGAGCATACGACATT	55	4	unknown	Beppu.B_704;size=395;	0
	1032	57	41	419	0	0	0	B	TACAAATCCATTCACTACTAGCCCGGGCAATGTATTT	52	21	unknown	Beppu.B_552;size=517;	0
	1033	56	624	25	3	25	16	B	TAAGACAATTCGTAGTCACTCCAGAAAAAGCATACG	0	0	unknown	Beppu.B_375;size=749;	0
	1034	56	21	471	0	0	0	B	GAGGTCAAAATTAACGAGAAGCTTTTCGATGTATT	56	14	unknown	Beppu.B_512;size=548;	0
	1035	56	26	434	5	0	4	B	AAAATACTTAGCTATATCCGCGTACTCCGCGTACTC	54	27	unknown	Beppu.B_539;size=525;	0
	1036	55	210	5	0	10	0	B	TCTCCTTCTCTCAATTCGGCACAACCAGAGAAACT	0	0	unknown	Beppu.B_886;size=280;	0
	1037	55	203	9	0	8	10	B	TGCCGTCTCGATAGACGGGCTGAACGGGCAAGTTCGA	61	44	unknown	Beppu.B_876;size=285;	0
	1038	55	21	461	2	0	0	B	AGTAAATATAGTATTGAAAGAGCAATTAGACTGCCA	52	29	unknown	Beppu.B_525;size=539;	0
	1039	54	171	10	0	11	5	B	GCCTGACGGAATTAGGGAAATATTGATAGAAGCAGAT	59	82	unknown	Beppu.B_948;size=251;	0
	1040	53	54	706	2	2	0	B	GTTATACCTTATTTGGAAATAGTAAGCGGTAGAGAT	53	34	unknown	Beppu.B_338;size=817;	0
	1041	53	347	11	10	342	319	B	GCAAAGAACTTTCTGATATACTTCGGCGGTACTAAG	61	46	unknown	Beppu.B_223;size=1082;	0
	1042	53	29	390	4	0	0	B	ATTCTTACCTTTCACAATGATTGGAATTTTAATTAT	66	23	unknown	Beppu.B_592;size=476;	0
	1043	52	457	25	0	18	1	B	TGCACGAGACAATTGTTGTAAAAATATTGTGAGGT	59	57	unknown	Beppu.B_508;size=553;	0
	1044	52	429	17	0	22	6	B	TATGTTACCAGAGATATAGCGAAACAAGTAAGGGATT	0	0	SBV1	Beppu.B_537;size=526;	0.92
	1045	52	138	24	0	4	4	B	AAAGCAAACCCTGACCTAGCGATACCTGTGCTGGC	59	39	unknown	Beppu.B_1009;size=222;	0
	1046	52	44	428	0	0	0	B	AGCTATACTCCCCCGTCATTTTTGTATAACTTGTGTCGT	52	66	unknown	Beppu.B_540;size=524;	0
	1047	52	29	533	0	0	0	B	ATTATGAGGACAAATGTCTACCAACTATACAAAACT	66	15	unknown	Beppu.B_461;size=614;	0
	1048	52	125	8	1	15	6	B	GAACTTGAAGGATATTTTCGGATTTATGTATGGAAA	0	0	unknown	Beppu.B_1045;size=207;	0
	1049	52	165	21	5	183	107	B	ATCATCAGTTAGAAGTTCAAAGTCAATTAACACTTC	61	54	unknown	Beppu.B_531;size=533;	0
	1050	51	24	369	5	0	0	B	ACTTCTTGGTATCGGCAGTTGGGTTAACGAGTGTGG	52	58	unknown	Beppu.B_620;size=449;	0
	1051	51	181	15	0	2	0	B	TAAGATTTGGGTTTCCTTACTCATATTTTTTCCCATT	0	0	unknown	Beppu.B_953;size=249;	0
	1052	51	32	412	0	2	0	B	AAAGAGCTAGCTAAGGAGCTTCAACAATTTATCCT	53	35	unknown	Beppu.B_569;size=497;	0
	1053	51	25	390	2	0	0	B	GATTTTTTCTTCTTCCATTTTGCGATCACCTTTCT	55	20	unknown	Beppu.B_604;size=468;	0
	1054	51	106	8	0	6	3	B	GAAATTCTCAATATTTTCAGACTTTATTAGCATAT	59	8	unknown	Beppu.B_1134;size=174;	0
	1055	50	209	18	0	12	10	B	AAAATCTTAAACGTTAGTGAAAAGAAAGTCAGAGAA	0	0	unknown	Beppu.B_845;size=299;	0
	1056	50	23	327	1	0	0	B	ATAAAAAATGGCACTACAAGAAACAGAAGAAATAGTA	53	13	unknown	Beppu.B_691;size=401;	0
	1057	50	25	273	0	0	0	B	AGCATATGGCTGAAAATTCGGGCAATTAGTACAAACT	54	24	unknown	Beppu.B_757;size=348;	0
	1058	50	23	341	0	0	0	B	ATTGAACCTCTGCTATCCTCTTTTCGAAGTAGAAGT	53	30	ATV2	Beppu.B_678;size=414;	0.86
	1059	49	110	3	0	4	6	B	AAACAATATATCTTAAGTGGTGCAAAATATATAGC	0	0	unknown	Beppu.B_1142;size=172;	0
	1060	49	18	310	0	0	0	B	ACTGCTCTTCCAGAAATGTTTGCTATTGGCGGTGGGG	52	60	unknown	Beppu.B_719;size=377;	0
	1061	49	44	342	3	0	0	B	AACTTCTTTACCACTGAGCTAATAATCTTTATCGGTT	54	12	unknown	Beppu.B_635;size=438;	0
	1062	49	288	15	8	196	215	B	GCTGAAACTGTGAAAACTCTTAAGCAATATTATTTTG	61	48	unknown	Beppu.B_361;size=771;	0
	1063	49	188	13	0	14	9	B	GATGTAAATAGATCAAAACTGATTGAGAGGGCAAAGC	59	64	unknown	Beppu.B_901;size=273;	0
	1064	49	30	365	0	0	0	B	CTTCTAACCAATCTAAAGCTTTATATTCAAAATATT	0	0	unknown	Beppu.B_629;size=444;	0
	1065	49	46	428	0	0	0	B	ATAACCCCACCTCTTCACATATGCCCTAATCTCATA	52	68	unknown	Beppu.B_541;size=523;	0
	1066	48	291	19	2	162	147	B	ATTTCGAAACTGGAGAGCGAATTAGGACGGAAGCA	61	89	unknown	Beppu.B_411;size=669;	0
	1067	48	24	374	0	0	0	B	ATGCCTTCAAATTCGCAACCACAACTAACAATT	54	23	unknown	Beppu.B_626;size=446;	0
	1068	48	219	7	0	7	7	B	TTTTTGTTCACCGCACCATTGACCAACACAAATCTA	0	0	unknown	Beppu.B_870;size=288;	0
	1069	48	142	6	0	18	2	B	GAATTGTTGAAGCAAAGGGCACAGATGATACTGAA	58	3	unknown	Beppu.B_1024;size=216;	0
	1070	48	144	7	0	0	4	B	ACTGTACAGTTTTCCTTCTCTACTTTTTCTATAATC	59	7	unknown	Beppu.B_1054;size=203;	0
	1071	47	128	8	0	7	6	B	TCAGCAAATCCTACTGGCGTAATTATTTTTGCTATTA	0	0	unknown	Beppu.B_1071;size=196;	0
	1072	47	27	334	0	0	0	B	GCGTGGTTCGAAGAAGAGCTTCTATCTGTTTCACAT	52	3	unknown	Beppu.B_685;size=408;	0
	1073	47	12	260	0	0	0	B	AACAAGTTCAATCTCTACAGGTACATTCATTCCAAGTTTGTA	54	25	unknown	Beppu.B_814;size=319;	0
	1074	47	33	314	0	0	0	B	AATTTAAGGTCTATTTCAGGATATCCTATCTTCC	52	19	unknown	Beppu.B_706;size=394;	0
	1075	47	37	425	3	2	0	B	AGGAAGCTGTTAAGGGACATGAAAAAGTATGGTATT	56	36	unknown	Beppu.B_554;size=514;	0
	1076	46	149	5	4	76	3	B	TCTTTTAGCGCTTTCTTTCTATCATTTTGTACTTT	0	0	unknown	Beppu.B_878;size=283;	0
	1077	46	176	22	0	18	11	B	AACTTTCACATTGCTCGGTATGATGTTCTTCACACT	0	0	unknown	Beppu.B_902;size=273;	0
	1078	46	19	295	0	0	0	B	TGATTGCCTAACTTTACGATAAATAAAACAATTTT	0	0	unknown	Beppu.B_742;size=360;	0
	1079	46	214	20	241	99	30	B	GTCATATTTTGTTGAAATAATATGCAGCTCAGCACCT	61	15	unknown	Beppu.B_868;size=289;	0
	1080	46	39	476	6	0	0	B	TGGAATCACACGTCTAGTCTCTCAGCCTCCTCCTCA	54	1	unknown	Beppu.B_499;size=567;	0
	1081	46	16	207	0	0	0	B	ATGGTTAAGGTGAGTGGAAATGGTCTTCATAGA	53	12	unknown	Beppu.B_913;size=269;	0
	1082	45	26	257	0	0	0	B	ACTACGTCATCGGTACCTACTACATCTTCATCTCCTT	56	8	unknown	Beppu.B_799;size=328;	0
	1083	45	321	23	0	197	151	B	ATCTAACCAGTCCAAAAGATGAGTGGAAACTTATCAA	61	52	unknown	Beppu.B_379;size=737;	0
	1084	44	182	14	0	6	3	B	AGAACAGTGATCGGCGCGGCGGGCAAAGGAGAGAG	0	0	unknown	Beppu.B_952;size=249;	0
	1085	44	25	256	0	0	0	B	GTAATTGCATTTAACTCCTCTTTATTATGTGCTTCTAT	52	4	unknown	Beppu.B_804;size=325;	0
	1086	44	184	17	0	12	11	B	GTGGAATATTAAACATGAGCGGTATAGGGGCATGG	61	11	unknown	Beppu.B_917;size=268;	0
	1087	44	244	11	6	179	167	B	CTGAAATTCGATATCTTTTCTAGTCAGCCATTCACT	61	49	unknown	Beppu.B_426;size=651;	0
	1088	44	333	20	0	18	10	B	TATGAGCGGAAATAATTCTCAGATTATAATATTACA	59	65	unknown	Beppu.B_655;size=425;	0
	1089	44	37	448	0	0	0	B	TTTCGACGTTCTACATCGTGGGAGGATATTGGTACCCC	54	26	unknown	Beppu.B_534;size=529;	0
	1090	44	20	227	0	0	0	B	ATTTCGGGTATGATAGATTGGTATCTTGCAGTTGC	55	18	unknown	Beppu.B_865;size=291;	0
	1091	44	142	4	0	14	1	B	TCAGAAGTTCCATTATTTAAAATCCAGTCAACTTCTC	59	44	unknown	Beppu.B_1051;size=205;	0
	1092	44	207	18	8	169	168	B	AATAGTGCTGTCATGAAATCCATTCCAGTATTAT	61	66	unknown	Beppu.B_460;size=614;	0
	1093	43	146	3	0	7	8	B	AGGCTTCTTTTAGCTCATGTTTAGTTGAAATGCCTAAG	59	60	unknown	Beppu.B_1043;size=207;	0
	1094	43	317	15	0	12	11	B	ATATCATAATTTCATGTCATGAAACTAGAAAAAGCT	59	58	unknown	Beppu.B_697;size=398;	0
	1095	43	26	268	1	0	0	B	GCTGCAATGTAGGAATTAGTATTGACGGATTTACAG	52	16	unknown	Beppu.B_776;size=338;	0
	1096	43	193	14	3	15	6	B	TTGTGTTTCTTTTTCCATACATAAATCCGAAAAT	59	6	unknown	Beppu.B_906;size=271;	0
	1097	43	152	9	0	13	8	B	ATAACGAGAAAGAACCTAGTGGATGAACTATATAAA	59	18	unknown	Beppu.B_1000;size=225;	0
	1098	43	24	317	0	0	0	B	GATTCAGTCGTTGTTGTTGTACATGACGGTGATATCGT	52	20	unknown	Beppu.B_714;size=384;	0
	1099	42	7	245	0	0	0	B	ATATTATTCCATTGCTGAGAAAAATATACAATAATC	55	21	unknown	Beppu.B_851;size=294;	0
	1100	42	37	430	3	1	0	B	AAATATCGCTTTCTGTAACGTCCCCTCAACTCCTT	53	23	unknown	Beppu.B_555;size=513;	0
	1101	42	253	19	0	9	4	B	ATGTATTCTTCCGCATTTTCATATACTATTTAT	59	2	unknown	Beppu.B_802;size=327;	0
	1102	42	53	741	4	2	0	B	TTTTTACATAGGCAAGGACCTAATCCCCAAGGTCTATAC	53	32	unknown	Beppu.B_327;size=842;	0
	1103	42	203	309	0	8	2	B	ACTTTAACATAAATATTGTCTAAAGGTTCAATTAAA	55	16	unknown	Beppu.B_503;size=564;	0
	1104	41	185	10	0	12	4	B	AGAAATATTAATGCCCACATTACCCCTACGAGGAAATA	61	21	unknown	Beppu.B_943;size=252;	0
	1105	41	44	482	3	0	0	B	TGCTGATTGATGCAGCGCTTTCAACAGGCGCTC	66	20	unknown	Beppu.B_495;size=570;	0
	1106	41	197	19	0	20	0	B	GTTTATATCGGAAACAATCTGTACAATAATTTTC	61	25	SRV	Beppu.B_892;size=277;	0.88
	1107	41	23	221	0	0	0	B	AAGCCTTGAGTCCATCAAATCCGCTTTTGCGTTTATGCT	56	17	unknown	Beppu.B_874;size=285;	0
	1108	40	27	303	0	0	0	B	AGCACTCCATGCTTGTTCCGCTAAGCTAAGTGCCT	52	59	unknown	Beppu.B_727;size=370;	0
	1109	40	84	9	0	3	4	B	ATAGTCTTGTCAATAGTAGCGTTAATCAACGGACC	59	38	unknown	Beppu.B_1231;size=140;	0
	1110	40	158	2	0	2	8	B	GGATTTGCTGGCACACAAATTCAATTCTCTGGCTC	0	0	unknown	Beppu.B_1040;size=210;	0
	1111	40	19	376	0	0	0	B	ACTCTTATTGATTTTATGAACCCAATAACATTTTCTCT	55	8	unknown	Beppu.B_640;size=435;	0
	1112	40	177	20	0	22	13	B	ACGGTATAATAAATGCAATAGGACATGACGGCACAG	0	0	unknown	Beppu.B_903;size=272;	0
	1113	40	124	9	0	12	4	B	TTGTTTTAGTGATACTGACGACGAAAAGGGCATTA	59	37	unknown	Beppu.B_1095;size=189;	0
	1114	40	28	356	1	0	0	B	TTCTACTTCAATTACATGATAAGCCCTTGGGTTTTCCT	55	1	unknown	Beppu.B_652;size=425;	0
	1115	40	36	490	0	0	0	B	TGCGTCAAAGGCAAAGGGATTTTACTTTTTCGAAGAGAT	66	14	unknown	Beppu.B_500;size=566;	0
	1116	40	93	10	0	10	0	B	AAATATCCATATGTCTTCAGATATCTCAAAGAGGG	59	49	unknown	Beppu.B_1197;size=153;	0
	1117	40	44	551	0	0	0	B	AGGGCTTTCATAATCACGGCCATTGCTTCGTTATATCC	52	65	unknown	Beppu.B_441;size=635;	0
	1118	39	27	257	0	0	0	B	ACAATAATCAGTTTCAAATTTATCAAAATTACTAC	66	24	unknown	Beppu.B_809;size=323;	0
	1119	39	5545	62	340	66	85	B	TAAATTTTCAAAATCTATCATTTCTTCTCACCAT	61	59	unknown	Beppu.B_630;size=442;	0
	1120	39	24	0	0	0	0	B	AACTTAGTTACGTTAGTCTGGAAGTTTTGCTGAGC	0	0	unknown	Beppu.B_1526;size=63;	0
	1121	39	167	18	0	2	0	B	TTCGTCCCATTTTAACACAGTTTTGATGTATAATATT	59	40	unknown	Beppu.B_997;size=226;	0
	1122	39	85	10	0	2	10	B	AGCGGGTCTTCCCATCCTACACCAAATGGAGACCT	59	22	unknown	Beppu.B_1215;size=146;	0
	1123	39	40	530	6	0	0	B	AAAGCAATAGCTTATGTTGTACATAATACGGCACCACT	55	13	unknown	Beppu.B_459;size=615;	0
	1124	48	35	191	11	0	0	B	CAGCACATATATGCTAAAACCGTTTTCACGTATTTCG	0	0	unknown	Beppu.B_963;size=242;	0
	1125	39	28	338	0	0	0	B	AGTAAAGACTAAAACAAACAAAACTTTAAGGA	55	15	unknown	Beppu.B_522;size=540;	0
	1126	38	353	25	0	15	3	B	ATTCTAGATAGAATTCATATTATTCAATTAGCAATT	0	0	SIRV1	Beppu.B_642;size=434;	1
	1127	38	201	19	0	161	120	B	ACTACCTATTATGTTCTATCTAAAGGTGCTAAATTT	61	53	unknown	Beppu.B_526;size=539;	0
	1128	37	38	294	0	1	0	B	AATATATTATATGAGGTGATATGGGGTGAAGGTCGA	53	24	unknown	Beppu.B_725;size=370;	0
	1129	37	284	29	5	165	117	B	TTTCCACCTTGTGACCACATCTCAACATTTCCGTT	61	87	unknown	Beppu.B_436;size=637;	0
	1130	37	20	299	0	7	0	B	AGCTTATATAGCCGTTAGGATTACCTAGAATTATGT	54	3	unknown	Beppu.B_735;size=363;	0
	1131	37	21	274	0	0	0	B	ATAATACTTATCGGTAAGTCTGTATATCCTCAAGT	56	37	unknown	Beppu.B_787;size=332;	0
	1132	37	276	6	0	15	8	B	ACTCGTTTAAATTATTTCCCCCTACTTCTTTTAGA	0	0	unknown	Beppu.B_768;size=342;	0
	1133	36	27	264	0	0	0	B	AGTAGAAAAAACAAACTGAATTTTTATTTCGATAAT	52	69	unknown	Beppu.B_801;size=327;	0
	1134	36	138	7	0	8	6	B	GTGGCATTTATTGTAGGATTAAACTCAATTGTCT	0	0	unknown	Beppu.B_1078;size=195;	0
	1135	36	13	219	3	0	0	B	ATGTTTGCCCTGTCCTTCACACCATTCATAGCATTTA	0	0	unknown	Beppu.B_905;size=271;	0
	1136	36	409	35	5	172	149	B	TGCCAGTCCAGTACTCTTTTGCAGTGGGTACACCGCA	61	88	SBFV2	Beppu.B_343;size=806;	0.86
	1137	36	55	507	0	0	0	B	TCGACGTTCGATGCCAAAGCACCCATTGGGATTCCGT	56	35	unknown	Beppu.B_478;size=598;	0
	1138	36	151	12	0	24	6	B	AAACTCGTCCTCATACCTGTTCACGTTCTCATAG	0	0	unknown	Beppu.B_992;size=229;	0
	1139	35	32	387	0	0	0	B	GTTGTACTTTATCGAGATGGCTAACTGGTGATTCA	0	0	unknown	Beppu.B_616;size=454;	0
	1140	35	42	427	0	0	0	B	AAGTATGTCGTTTCCAAGTGTAGCGAAAAAGTTCTTGAT	56	34	unknown	Beppu.B_562;size=504;	0
	1141	35	49	400	2	0	0	B	GAGGAATGCTTACCTATTCTAGGTTTCAAGGACGGGGGT	52	48	unknown	Beppu.B_581;size=486;	0
	1142	35	106	25	0	10	0	B	GTAGTATCCCAAAATCCAAAACTATTTGGAATTAGT	59	53	unknown	Beppu.B_1125;size=176;	0
	1143	35	89	4	0	10	0	B	CTTTCATCCCAATGAAGTACAGTTTTGATATACAAT	59	30	unknown	Beppu.B_1237;size=138;	0
	1144	35	82	3	1	102	70	B	AAACCATAGGGCATGACACAGCGTTTAGTATTAGT	61	62	unknown	Beppu.B_858;size=293;	0
	1145	35	27	257	0	0	0	B	AGGTGATGAATGAATGTTGTTAATAGAATTTTGGA	52	2	unknown	Beppu.B_816;size=319;	0
	1146	35	216	9	0	4	12	B	TGTATTGGGACAGGGTGACACAATACTAGTGTTAGC	67	1	unknown	Beppu.B_899;size=276;	0
	1147	34	16	257	2	0	0	B	ATACTAAGATTGTTATTATTCTTATTATTGTTATT	55	3	unknown	Beppu.B_831;size=309;	0
	1148	34	154	12	0	11	5	B	ATACCACAGTAATTATACCAGCACCACTAAGAACT	0	0	unknown	Beppu.B_1025;size=216;	0
	1149	34	15	258	0	63	2	B	GACACTGTAACACCTTCAGAAAAACAAACAACTCAAACACA	56	18	unknown	Beppu.B_721;size=372;	0
	1150	34	31	283	0	0	0	B	CTCTTCTTTTCGTTGTTCTTTTTCATCACGTAGAAT	52	51	unknown	Beppu.B_758;size=348;	0
	1151	34	31	356	1	0	0	B	CTAAGCCTTCTCTTTATTTTACAATCATTATTAAT	66	21	unknown	Beppu.B_662;size=422;	0
	1152	34	33	428	5	0	0	B	TTCTTCTTTTATCGTACCGCGATTCGTAAATGCCTT	52	27	unknown	Beppu.B_565;size=500;	0
	1153	34	82	5	0	138	91	B	AATAATCGCACTAGTGTTGCTAGCTGCAGTGATC	61	63	unknown	Beppu.B_752;size=350;	0
	1154	33	117	17	0	5	0	B	AGTTCTCCCGTCGGCGAAAATCTTACTGGTTTTAT	59	52	unknown	Beppu.B_1141;size=172;	0
	1155	33	167	8	16	703	99	B	AAACCCAGACATTTATTTTAGCTACATCTTTATAAC	61	58	SBRV1	Beppu.B_673;size=416;	0.92
	1156	32	22	311	6	0	0	B	CCTGTAATAAAATACGAGATTAAAGGAAATAAACT	0	0	unknown	Beppu.B_723;size=371;	0
	1157	32	21	186	0	0	0	B	ACAATAACACCATTAATTGTAGAAGTCTCTTGATAAT	0	0	unknown	Beppu.B_975;size=239;	0
	1158	32	57	2	2	51	39	B	AACTTAGCGTTCCATTTTGCATATCTTTGTGCAAAT	61	82	unknown	Beppu.B_1112;size=183;	0
	1159	32	223	26	6	5	5	B	TTAAGTTAGGAGTTTTGGAGCCTTCTCCTCATATATC	61	18	unknown	Beppu.B_863;size=291;	0
	1160	32	126	15	0	0	2	B	AGCGTGAGGGCTAAACAATACGTGATCGAATCCAC	61	28	unknown	Beppu.B_1133;size=175;	0
	1161	32	11	270	0	0	0	B	GTGAAGGAGGTACACTGTGTATTAAAGCATTTGTTGT	52	5	unknown	Beppu.B_823;size=313;	0
	1162	32	145	9	0	7	0	B	TTTTTAAATTCACAAACCCAAAAAGCAGCTATAGT	59	79	unknown	Beppu.B_1088;size=193;	0
	1163	31	130	7	0	3	0	B	ACTTTCGATTTACTGCAGAATGACCAGTTCAGT	59	41	unknown	Beppu.B_1144;size=171;	0
	1164	31	125	4	0	6	4	B	AATAAGTTTTTCTAGACCGGTTAATTTTGAATTT	59	81	unknown	Beppu.B_1149;size=170;	0
	1165	31	235	20	0	4	4	B	TTTTACTTAAGCAATTTCATGGCAGGG	0	0	unknown	Beppu.B_854;size=294;	0
	1166	31	145	4	0	11	5	B	TGGATTGACTGATGAAGAGGCCAGGGCAATACGGGA	0	0	unknown	Beppu.B_1070;size=196;	0
	1167	31	31	288	0	0	0	B	CCTGATTGCGACGTCATAAGCGTTAGCAATAGTGT	52	50	unknown	Beppu.B_754;size=350;	0
	1168	31	8	201	0	0	0	B	ATTTTTTCTAGAAAATCTGTCGTGACATTATACAT	56	15	unknown	Beppu.B_970;size=240;	0
	1169	31	10	356	0	0	0	B	AAATTGCTCTACCTAGAACATTTAACCAACCTAAAG	55	17	unknown	Beppu.B_702;size=397;	0
	1170	30	69	13	0	8	0	B	AATATGTTCCATACTCTCCATATGCACCCCCTAATG	61	16	unknown	Beppu.B_1293;size=120;	0
	1171	30	29	324	3	0	0	B	GGATATAAGAACGACAAATCGACTAATCTAATT	0	0	unknown	Beppu.B_711;size=386;	0
	1172	30	116	10	2	72	53	B	ACATATTATCCCAACTTAAACAAAATAGGTGTGGT	61	61	unknown	Beppu.B_880;size=283;	0
	1173	30	165	5	0	7	10	B	ATTTGATAGCCTCCGCTATCTACAAGTGTTTCATTAT	59	59	SIRV8	Beppu.B_1021;size=217;	0.86
	1174	30	257	13	0	0	2	B	TTAGAACGTCTATCATTTTTCACACCTTCAATATTCC	59	34	unknown	Beppu.B_792;size=331;	0
	1175	29	66	7	4	13	3	B	ACGTTAGGCAGAGCGTAAATCGGTGTGGAATTCTGC	59	43	unknown	Beppu.B_1281;size=122;	0
	1176	29	19	271	0	0	0	B	ATGGGGGGGATAAAGGTGTGTCTTCGGTGTAGGTTGTGTT	0	0	unknown	Beppu.B_817;size=319;	0
	1177	29	4	73	0	0	0	B	GTTTGAGATAGTATTATACTGTTTCAACACAAATAT	66	31	unknown	Beppu.B_1340;size=106;	0
	1178	29	126	16	2	76	59	B	AGATAAGAACATTAACAGACTGGAAAATATCTTCAT	70	47	unknown	Beppu.B_834;size=308;	0
	1179	29	97	18	0	0	4	B	GATAAAGAAAAACAACAGAAGTGATCTAAATGAAGT	59	3	unknown	Beppu.B_1211;size=148;	0
	1180	29	132	9	0	11	7	B	ACTACTTACAAGAAGCCTATTAGACGCAATAAGT	0	0	unknown	Beppu.B_1097;size=188;	0
	1181	29	63	2	2	3	10	B	ATTGAATTTGAAAATGATAGAATAAGAATGATAAT	59	21	unknown	Beppu.B_1324;size=109;	0
	1182	29	184	18	0	6	3	B	ACAAACGCAAAGCGGTGGTAGTATTATTAATTATT	61	19	unknown	Beppu.B_967;size=240;	0
	1183	29	116	11	0	2	5	B	ATCACTATTGGGCATGAAGAACACAAATTTCAAATC	67	8	unknown	Beppu.B_1168;size=163;	0
	1184	29	99	4	2	87	59	B	ACAGCTTATGCCCGACAAAATCTCTATAGACTTTT	70	45	unknown	Beppu.B_888;size=280;	0
	1185	28	23	237	0	0	0	B	AGCCGTTTGGCATAGGTCCGTGGGCAAGTAATTTTAA	52	70	unknown	Beppu.B_871;size=288;	0
	1186	28	186	6	3	4	4	B	TTTTATGGTGTTTACGACTCATGAAAAAATAGGCTAATCCT	59	35	unknown	Beppu.B_988;size=231;	0
	1187	28	105	15	0	8	0	B	TGTATAATCGATTAGTGCTACACTTGGTGCATAAGG	61	17	unknown	Beppu.B_1188;size=156;	0
	1188	28	74	5	0	12	0	B	AGTGCACTCCTCTTCATCGTGGTTTAGCGTTTTTAAA	59	29	unknown	Beppu.B_1297;size=119;	0
	1189	27	38	332	3	0	0	B	CAGAATCGATACTGGTTCCATATCCCCAAATAGATT	55	14	unknown	Beppu.B_695;size=400;	0
	1190	27	93	6	6	46	0	B	GAGTAGAAACTGTAGAGAGGACATCAAGTCTTTCT	59	68	unknown	Beppu.B_1122;size=178;	0
	1191	27	20	219	1	0	0	B	AAATAATCTGTTTCAATTTTAGCATTTTTCTTATTA	55	2	unknown	Beppu.B_919;size=267;	0
	1192	27	25	282	0	0	0	B	AAAGAACTCAGCTATTATGAGGTTAAAGAGGTTGAAGA	53	29	unknown	Beppu.B_781;size=334;	0
	1193	27	102	6	0	6	0	B	TTTCTACTTCTTTAGGTATTTCTTCTTCTTGTTGT	0	0	unknown	Beppu.B_1227;size=141;	0
	1194	27	13	123	0	0	0	B	AAATATGAAAAAAAATTATTTTGTCTTTTTGAGACTT	56	9	unknown	Beppu.B_1166;size=163;	0
	1195	27	200	15	0	22	5	B	TTCATTTGGTATATGAATAGTCAGAATTCCTCTC	59	5	unknown	Beppu.B_911;size=269;	0
	1196	27	59	0	115	2954	1009	B	TCAAGGTAAGCGAATAAACTTTCACATTCTTCTATTG	51	61	unknown	Beppu.B_8;size=4164;	0
	1197	26	31	0	128	2968	1951	B	TCATAAGTATGCTGTAATACGTTTTCACCATAAT	51	20	unknown	Beppu.B_3;size=5104;	0
	1198	26	92	14	0	6	3	B	AGCAATGATGTTGCCGTTTATAGTGTGGTTAATGAGCC	0	0	unknown	Beppu.B_1226;size=141;	0
	1199	26	41	342	6	0	0	B	AGAGCGAATTACAAGGCTCAAACCAGACAATTGAGTTT	66	10	unknown	Beppu.B_675;size=415;	0
	1200	26	41	3	191	2583	895	B	TGGTATTGTAGTACAACAATATAACGGCAATCTAC	50	36	unknown	Beppu.B_14;size=3739;	0
	1201	26	256	13	1	12	6	B	TCTTTGACTTTAGTATTTTTTCTAACTTTTTGAAAT	0	0	SBRV1	Beppu.B_826;size=311;	0.89
	1202	25	15	172	0	0	0	B	GAGCGCATCCACATTGACATGTGTATGGTGGTACAT	52	15	unknown	Beppu.B_1035;size=212;	0
	1203	25	10	2	0	1	30	B	AGCGTTTTTTCAGCTGAAAAGTCCATAGAAAAATT	0	0	unknown	Beppu.B_1499;size=68;	0
	1204	25	16	300	6	0	0	B	AGGCAAAAAGCTCTTGAATCGCTCTAAGTTAGACTTT	52	28	unknown	Beppu.B_761;size=347;	0
	1205	25	87	2	3	6	6	B	ATATCTGATGCCTCATCGTGCTGGTGAAGGATATTA	59	19	unknown	Beppu.B_1260;size=129;	0
	1206	25	14	199	1	0	0	B	ACGTTATATATACCAGCGATGTTTTTGTCAATATCGTT	0	0	unknown	Beppu.B_977;size=239;	0
	1207	25	182	14	0	0	0	B	GTGGTGTAACATTAGAAGAGGCTTTATATAAAGCT	67	7	unknown	Beppu.B_1012;size=221;	0
	1208	25	20	224	0	0	0	B	GTTCTTCATCTACTTTATATGCATTGATTATCCTCGA	52	61	unknown	Beppu.B_912;size=269;	0
	1209	25	80	4	0	5	2	B	GAGTTTGCTTAGTTTGTTTCGTTTCTTGTTCTATTT	59	67	unknown	Beppu.B_1311;size=116;	0
	1210	24	121	10	0	10	0	B	GAAGAACATTGCGGAAATGAAAAAGAATAAAAGAAA	61	23	unknown	Beppu.B_1164;size=165;	0
	1211	24	19	205	4	0	0	B	AGTTACAGCGTCTAGAACTTGTGGGTTAGCATTAAA	56	41	unknown	Beppu.B_945;size=252;	0
	1212	24	129	7	2	64	55	B	AGTTGCCAACTGTAGGTCAAATCCTGGAATACCAG	61	60	unknown	Beppu.B_884;size=281;	0
	1213	24	42	0	111	3137	2252	B	TGTGCTAATTCTGTGGGATCTTCATAGCCGTATAG	51	30	unknown	Beppu.B_1;size=5566;	0
	1214	24	74	8	0	25	8	B	GTCTATGAAGAAGTTCAACACAGTACTTTTCCAGTT	0	0	unknown	Beppu.B_1235;size=139;	0
	1215	24	126	9	0	6	0	B	GTTTTTAGAGACTCATTGCTTTTTGCTATCAGA	59	80	unknown	Beppu.B_1160;size=165;	0
	1216	23	60	14	0	0	1	B	AAGTTTGCACCATTTTTAATTGAACCTTTAGACAAT	59	4	unknown	Beppu.B_1372;size=98;	0
	1217	23	87	6	5	172	314	B	AAGAGAAATGGATAAAACAATTGTCTATGTTATAAT	59	20	unknown	Beppu.B_469;size=607;	0
	1218	22	74	5	0	36	39	B	ACCGTCTACTGGTGCAATTTTCTTATTCAATAATT	61	80	unknown	Beppu.B_1127;size=176;	0
	1219	22	93	3	0	5	6	B	ATTGAGGATAAGAAAGGAGAAAGGCTTTACTTAGA	59	36	unknown	Beppu.B_1259;size=129;	0
	1220	22	20	175	0	0	0	B	ACAAAGATCACAGATCTTAGGAAAGAAGAAATTTTA	0	0	unknown	Beppu.B_1022;size=217;	0
	1221	22	34	0	112	1847	665	B	TTTAACTTTACCCTCTCTAAAAATAATAGGTGTAGGTA	50	41	unknown	Beppu.B_45;size=2680;	0
	1222	21	162	14	142	319	131	B	ACAGAGATAGTCCAAAATGAGGAGTGGGTTACAGA	61	78	unknown	Beppu.B_794;size=330;	0
	1223	21	20	221	0	0	0	B	ATTGTTCCACCTTGTGAAGTCTCGGGTCTTGCATTAT	66	11	unknown	Beppu.B_929;size=262;	0
	1224	21	70	0	175	2873	848	B	TACCTAACTCATGTCCGCAGTTAGGACAAATTCCTC	85	1	unknown	Beppu.B_11;size=3987;	0
	1225	75	733	121	3197	3470	5135	B	GTATAGAAGTACTTCCCGTCTTCTATCATTCTCTTC	0	0	unknown	Beppu.B_1229;size=141;	0
	1226	20	18	182	2	0	0	B	TTTAGGGTTTTTGCCTAAAAGTATCATCCCTAGGT	56	40	STIV3	Beppu.B_1010;size=222;	0.89
	1227	19	102	0	197	3399	1266	B	TATGCTTGAGATCACAAGGGATGTTGAAACTACAAG	50	26	unknown	Beppu.B_4;size=4983;	0
	1228	19	33	279	0	0	0	B	ATCACTATGTAACAGATAACAGAACTAATATTTAAATGT	52	49	unknown	Beppu.B_793;size=331;	0
	1229	19	42	0	96	1646	632	B	GTAACATCTATCATATTTCTCTCCTCTTTATTTCTCTT	50	27	unknown	Beppu.B_57;size=2435;	0
	1230	19	92	14	0	1	2	B	AGCTATAGCTATGGCGTAAGAAGGCTCCGGCGGGA	61	27	unknown	Beppu.B_1264;size=128;	0
	1231	19	85	5	5	1	2	B	GCATTAGGGTTATTTCCAGAACCATTAGTGGCAT	0	0	unknown	Beppu.B_1302;size=118;	0
	1232	19	11	133	0	2	0	B	AAGATAACCGAGACTTGTTAACTTCTCAACTTGAGA	56	42	unknown	Beppu.B_1161;size=165;	0
	1233	19	87	3	45	2350	779	B	TCAACGGGAGTAATATGTGTATCAACTCAGCCCGGACC	51	69	unknown	Beppu.B_24;size=3283;	0
	1234	19	110	8	0	7	4	B	ATTAAGATTGTAATTCTCGCTTGTAATCGAGGTAT	61	22	unknown	Beppu.B_1213;size=148;	0
	1235	19	325	20	0	15	5	B	TGACTGCTATGACTCGCAGTATCAAAAGTTATGCG	0	0	unknown	Beppu.B_715;size=384;	0
	1236	18	38	1	105	1816	546	B	TACCTATTAATATAATGAGGACATTCACAAGA	50	1	unknown	Beppu.B_55;size=2496;	0
	1237	18	0	132	0	0	0	B	ACTGTCTGGTTATTATCTTGAGGAGTGAGATTTAT	53	10	unknown	Beppu.B_1203;size=150;	0
	1238	18	17	0	0	878	1107	B	CACGACAGTGAGGGCAAGGTATTAGCTCACATACAT	0	0	unknown	Beppu.B_81;size=2020;	0
	1239	18	169	10	0	17	4	B	ATGATTTCCATGAAAGGACTATATTGCCAATTCCAG	0	0	unknown	Beppu.B_1018;size=218;	0
	1240	18	36	0	81	2103	1336	B	TCGAACGTTTTGAATATCCACACGCCCATTACTCTT	51	26	unknown	Beppu.B_18;size=3574;	0
	1241	18	16	157	0	0	0	B	AGTATATTTACGGATATGAACCTAAATTTTATAGGG	55	23	unknown	Beppu.B_1090;size=191;	0
	1242	18	60	0	82	2268	1653	B	TATATACGTTCCTCGACCCTAAGTATACGAATCCC	51	22	unknown	Beppu.B_9;size=4081;	0
	1243	17	125	10	0	2	0	B	GACCTAACAAAGCACCTTTAGCAAACTTCTTAAAATC	59	70	unknown	Beppu.B_1194;size=154;	0
	1244	17	15	160	2	0	0	B	TTTATGCCTAATGGTGTTACAATAGTGTTTAAGGGGT	0	0	unknown	Beppu.B_1085;size=194;	0
	1245	17	14	134	0	0	0	B	AGCCTTCATTGTGTGGAGGAAGTCAATTCTTTTTGC	53	11	unknown	Beppu.B_1162;size=165;	0
	1246	17	38	0	66	1759	537	B	TTTAGTACTTTGATAACAGTTCCAAAATGCCCTC	51	78	unknown	Beppu.B_59;size=2417;	0
	1247	17	4	76	0	0	0	B	ACATGTTATAATTTTTCACTTTTTTATTTTTTCAAT	66	30	unknown	Beppu.B_1379;size=97;	0
	1248	17	33	0	69	2775	1777	B	TATCCTATTATTAATTGTTATAGTAGCTGTAGCCAAA	51	33	unknown	Beppu.B_6;size=4671;	0
	1249	17	55	0	131	1978	792	B	TAAGTTGGGCAATAATCCACATCCCTTCTGTAATT	50	28	unknown	Beppu.B_36;size=2973;	0
	1250	17	81	6	0	0	4	B	ATCATCAAAAAAGAAATAGACTCTAGTTGAAGACAT	0	0	unknown	Beppu.B_1331;size=108;	0
	1251	16	30	0	106	2352	827	B	TAATTTACTACTACTTTTTTCATCCATTTCTTCTT	50	42	unknown	Beppu.B_21;size=3331;	0
	1252	16	52	3	130	2232	743	B	TTCCAGTCCTCTCCTTAATCAATTCCTTCAATATCATA	50	15	unknown	Beppu.B_27;size=3176;	0
	1253	16	101	5	0	0	0	B	CATGGAATCTTTTATACTCCAGTAGAGCCCCTA	0	0	unknown	Beppu.B_1280;size=122;	0
	1254	16	198	9	0	2	4	B	GATGTGGCTCTATTATATCACATGACATCGTGTTAT	0	0	SBV1	Beppu.B_994;size=229;	0.89
	1255	16	0	0	0	9	2	B	TGATCCAGCTCTACCTCTCACCAGTAGATGATGAGA	0	0	unknown	Beppu.B_1877;size=27;	0
	1256	16	35	0	102	2128	669	B	TAGGTGAAACTTGTTATTATGACCCCGATACACA	50	49	unknown	Beppu.B_37;size=2950;	0
	1257	16	24	0	67	1300	482	B	CTAGTTGAGTGGCAATGCCCATTTTGCCCCAGGTTC	50	35	unknown	Beppu.B_97;size=1889;	0
	1258	5523	12742	3892	142	12228	13043	B	ACAGTTTTGACTTATACGTAGAATTAGCTGAGCA	51	43	unknown	Beppu.B_51;size=2553;	0
	1259	15	28	0	66	1297	441	B	ATGCTAATCCCTAGCATTCTTATTATGCTTTCTCTT	51	62	unknown	Beppu.B_101;size=1847;	0
	1260	15	72	2	0	11	0	B	CTCCGGGAATTGCGCCGGGAGAGCTTGGAGATGATG	59	69	unknown	Beppu.B_1363;size=100;	0
	1261	15	29	0	89	1052	410	B	GTGGTGGATAATGAGCACATTATATGATTTTATCA	50	29	unknown	Beppu.B_138;size=1595;	0
	1262	15	12	196	0	0	0	B	CATATATCTAGTCCGCCACTTTGTTGAGAAGTTTT	0	0	unknown	Beppu.B_1006;size=223;	0
	1263	15	260	5	117	1614	595	B	GGATTCCGGAAGAAGTAGAATGGCCGGGAATAGT	50	50	unknown	Beppu.B_47;size=2606;	0
	1264	15	91	5	0	8	2	B	AAATTTATAATAAGCAGTGCCCTGCTGTGTTAAT	59	73	unknown	Beppu.B_1285;size=121;	0
	1265	15	58	0	62	1566	550	B	TCACTCTGTAGATGTTATATGTGCTACCACCCATG	51	56	unknown	Beppu.B_68;size=2251;	0
	1266	20	257	17	134	56	111	B	GTTTCTAGTGCCTTTCTTTGTTGAACAATATTTTCCA	59	84	unknown	Beppu.B_1461;size=75;	0
	1267	15	4	159	0	0	0	B	ACAGTCCCACTAGCGGTATTGCCCGAGACGTTAGCGTTT	66	12	unknown	Beppu.B_1121;size=178;	0
	1268	15	0	0	0	4	5	B	ACTCAACATCAGTAATATATTCATAAGACTCAATAAT	0	0	unknown	Beppu.B_1947;size=24;	0
	1269	15	33	0	92	1815	610	B	TTTCCAATATCTCTCTAGTTCCCTAAATTCTTCTT	51	60	unknown	Beppu.B_48;size=2565;	0
	1270	15	43	16	0	1	0	B	AACTCCCCAGTTTAAGGTGAGAGATGATGATGCCGTC	58	17	unknown	Beppu.B_1458;size=75;	0
	1271	15	140	17	0	6	8	B	TCCTTTTTTATAAGTGGCATTAAACTTCTTGAAAATT	61	4	unknown	Beppu.B_1103;size=186;	0
	1272	15	96	6	1	95	88	B	ATATTCGTGTTGATCGGAGCATATTTTGCGGGC	61	94	unknown	Beppu.B_839;size=301;	0
	1273	14	14	175	2	0	0	B	AATTATATCCGTGATGGCACAGACATTGCGGATAA	0	0	SBFV3_mut1	Beppu.B_1049;size=205;	0.94
	1274	14	106	3	0	5	0	B	ATGATGCTAAGATAAGTATTGATGATGCTGAATTT	59	71	unknown	Beppu.B_1265;size=128;	0
	1275	14	53	0	33	1830	627	B	TTCTTGATGAACTGTTAGACAAAAAGCTAAGTA	51	72	unknown	Beppu.B_50;size=2557;	0
	1276	14	75	8	0	0	3	B	AACCAGCTTAGCAGATATAAGGAATATTGTATTGC	0	0	SBV1	Beppu.B_1364;size=100;	0.94
	1277	14	51	5	131	2239	734	B	TCTCCATGAAATAAGCCATATGAAAGCCGGAAGA	85	3	unknown	Beppu.B_28;size=3174;	0
	1278	14	33	0	48	1646	1049	B	TTTGTCAAGCCTTCTTTCTAGCTTATCTATTCTATT	51	28	unknown	Beppu.B_42;size=2790;	0
	1279	14	12	56	0	0	0	B	GAGTTATCTGAGGAGGAAGAATGCTGGCTTAACTT	66	29	unknown	Beppu.B_1421;size=82;	0
	1280	14	25	2	70	1365	484	B	TTAAACACGGGTGCGAAAAATGTCCCAAACCCAGGAC	50	34	unknown	Beppu.B_87;size=1960;	0
	1281	14	0	0	0	0	10	B	ATGAGTAAAAGGCAAACTACAGTTGATTCAATGTTACA	0	0	unknown	Beppu.B_1949;size=24;	0
	1282	14	50	8	0	0	11	B	TTTCTTTATCTCATAAAGTTCAAGTATGAATTCTTT	0	0	unknown	Beppu.B_1419;size=83;	0
	1283	13	15	239	0	0	0	B	GTTTTCCATGTCTCTTAGCTATCCTTCTTATCCTCCT	66	28	unknown	Beppu.B_918;size=267;	0
	1284	13	704	30	260	1687	703	B	TTTTGTGAGGAAATACTCTAAGGCTCATTTTTCAT	50	46	unknown	Beppu.B_19;size=3397;	0
	1285	13	69	3	0	0	2	B	ACGGCGGTTCTTTCAGTACGACAATGACCGCCACA	61	3	unknown	Beppu.B_1404;size=87;	0
	1286	13	28	0	30	766	258	B	TTAAATAACTAAATTGGTACAATGCCTTTTCGT	0	0	unknown	Beppu.B_216;size=1095;	0
	1287	13	69	0	9	156	2	B	CTGAAATGGGACGAAAGCACATACAGACATATAGC	72	5	unknown	Beppu.B_954;size=249;	0
	1288	13	381	0	21	344	2	B	TACCACTAACAGATATCACACGAATATTTCTGAAAC	81	2	unknown	Beppu.B_364;size=761;	0
	1289	13	69	8	0	13	5	B	ATTGAACAATCAGAACTATCAAGTTTTATTGTCTA	0	0	unknown	Beppu.B_1332;size=108;	0
	1290	13	44	0	21	1280	436	B	ACTAAGGACATGATGGTTTACATTCCACTATCTCA	51	70	unknown	Beppu.B_106;size=1794;	0
	1291	13	79	6	0	6	2	B	TCTGCTGGATATTGGTAGGAAGCTGGCTTATTAATGT	0	0	unknown	Beppu.B_1341;size=106;	0
	1292	13	96	10	0	0	2	B	TGGAGAAAAAGAGCTGAGTGGCTGTAATCCACAATA	61	2	unknown	Beppu.B_1287;size=121;	0
	1293	13	6	66	0	0	0	B	ACAAGAATGCTCTTTATATAGTGAATCCCGACGG	56	44	unknown	Beppu.B_1414;size=85;	0
	1294	12	49	0	80	1997	703	B	TACTCTATTTGTTATAGTAAGTTGTGTAGTACTTT	50	30	unknown	Beppu.B_40;size=2841;	0
	1295	12	35	0	117	2102	786	B	CTATCATCATGATTTATCTCTATAACAATTTTTGT	50	37	unknown	Beppu.B_34;size=3052;	0
	1296	12	25	0	0	0	0	B	ATAGTTCGTGGAGGTTCTCCACTTTTTGCTCTAGT	0	0	unknown	Beppu.B_1748;size=37;	0
	1297	12	17	0	21	658	217	B	ACTTGAGGGTACATCATTAATCAGTATGGCACAAC	51	48	unknown	Beppu.B_279;size=925;	0
	1298	12	34	0	52	1216	392	B	ACACCGAAAGCTACCATTTCCGCAGAGGTAAAAACGGA	50	2	unknown	Beppu.B_120;size=1706;	0
	1299	12	15	162	0	0	0	B	AGCCTTAAGGAAATTCACTATAACATTGAAAATGTC	0	0	SBFV3_mut1	Beppu.B_1093;size=189;	1
	1300	12	37	0	46	1493	496	B	TGTTGTTGTGTTCTACCTTTTTCTGTGCCAACGCGTT	0	0	unknown	Beppu.B_80;size=2084;	0
	1301	12	1	0	0	0	0	B	ATTCCAGTTCTAATCCCATCACTAGATCTATCAATTA	0	0	unknown	Beppu.B_2400;size=13;	0
	1302	12	70	12	0	0	0	B	AATCAATAGCTCAGGGCTTACTCTGTTTAACAGA	61	26	unknown	Beppu.B_1386;size=94;	0
	1303	12	29	2	71	1040	452	B	GATGCAATGAGTAAAAGCACTGTGGTAGCAGTAGAA	0	0	unknown	Beppu.B_136;size=1606;	0
	1304	12	62	5	0	2	0	B	AATTATTATTTTCTTTTCTTCCTTCTTAGCCAAATT	0	0	unknown	Beppu.B_1427;size=81;	0
	1305	12	0	0	0	0	0	B	CTACGTCTTATCAACAAGGGAATATCACTGTAACA	0	0	unknown	Beppu.B_2463;size=12;	0
	1306	12	38	4	0	0	0	B	TATCTTTTTCCTCAGTTTTAGGTTTAATATCCCCAT	61	1	unknown	Beppu.B_1573;size=54;	0
	1307	105	48	40	300	2561	1377	B	TGAGGGTACGCAGATATCTACGTAGGCAGCAGAGTT	51	40	unknown	Beppu.B_20;size=3354;	0
	1308	11	41	0	42	1019	376	B	ACATACTCTAACAAATTGAATGCAACTGGGTAAGGTG	51	57	unknown	Beppu.B_153;size=1489;	0
	1309	11	58	0	42	1677	602	B	TATGTTAAATGCTATTTTCTTCCCCATCTTTTTCCAT	51	49	unknown	Beppu.B_61;size=2390;	0
	1310	11	44	0	130	1551	473	B	TTTTTTATGTCATTAGCAAACCCCCTGAGGGGTTACA	85	2	unknown	Beppu.B_71;size=2209;	0
	1311	11	9	0	0	0	1	B	AAACAATTAAAGAAAACAACAGATTATCTTGATGTTT	0	0	unknown	Beppu.B_2032;size=21;	0
	1312	11	40	0	216	2218	746	B	TTGCAGTCCCTTCCCTGTCTAAAGTCAGGATAAACAA	85	4	unknown	Beppu.B_25;size=3231;	0
	1313	11	82	6	0	0	0	B	GCATATACGTCCCAGGGTCTCTGGGTTATGTACAT	0	0	unknown	Beppu.B_1369;size=99;	0
	1314	11	0	61	0	0	0	B	GTTAAAAGATTCCCTCTCGGTCTAAACAAAGACGGTT	56	39	unknown	Beppu.B_1474;size=72;	0
	1315	11	13	149	0	0	0	B	TAGGACCACAGTGAAAGGGCGTTTATGTATTCGAAGT	0	0	unknown	Beppu.B_1138;size=173;	0
	1316	11	18	0	49	1614	513	B	TTAGGGTGAAAGGAAATGGCAAGAACTTATATGAA	51	77	unknown	Beppu.B_72;size=2205;	0
	1317	11	52	0	113	2046	710	B	TTACTTCACAGTGTGGGGGCCATACGGGCAATCTAT	50	25	unknown	Beppu.B_38;size=2932;	0
	1318	11	304	3	28	696	10	B	TTGTATAACTATATTTAGCAGCAGAACCAGCATTGTA	0	0	unknown	Beppu.B_234;size=1052;	0
	1319	11	50	2	0	8	0	B	AAGCCCTTAACACTACTTTTATTATGAACAATACGTA	59	42	unknown	Beppu.B_1486;size=71;	0
	1320	11	10	231	0	0	0	B	GCTTTAACTTATTTGCTAACGTATCCGTTTTTCTTC	55	22	unknown	Beppu.B_944;size=252;	0
	1321	11	176	3	27	365	0	B	TTGTAATGTTTGTGTTCCTAACACCACTTACAATA	78	6	unknown	Beppu.B_492;size=582;	0
	1322	11	71	0	176	2495	865	B	TGGCTATTATATAACAATAAGACAGCGTCATCTGTGG	50	53	unknown	Beppu.B_17;size=3618;	0
	1323	11	103	6	0	84	75	B	AGTAACGCTCATTACAACACATTCAGAGGTCACGAT	61	93	unknown	Beppu.B_889;size=279;	0
	1324	11	60	6	0	2	1	B	GTCTGTTTGGAATTAAATGGCAGAACGTAGACGT	58	2	unknown	Beppu.B_1434;size=80;	0
	1325	10	44	0	64	1031	364	B	TTGAAGAAATTTGTGGTGATATGTGCGAAATATTGGAA	50	22	unknown	Beppu.B_147;size=1513;	0
	1326	10	26	0	91	1419	560	B	TGTAATTCTTGGCTCTGTCCAGTACATTAACAATTCT	50	40	unknown	Beppu.B_77;size=2106;	0
	1327	10	33	0	31	1209	449	B	AATTACATATACAAGTCCTCATTAAACAGAATGAT	51	73	unknown	Beppu.B_114;size=1732;	0
	1328	10	10	0	36	1030	821	B	AACAAAAGGCTTTTGCGGGTAATCAGAACCACCCGG	51	39	unknown	Beppu.B_93;size=1907;	0
	1329	10	7	50	0	0	0	B	ATTTGAATATGTTTACAGAAAAAGAAAGAATGTTCAT	56	45	unknown	Beppu.B_1507;size=67;	0
	1330	10	97	8	0	0	0	B	GTTTCATTTTGGTGAAACTAAATATAAAAAGTTAT	61	5	unknown	Beppu.B_1208;size=148;	0
	1331	10	55	2	178	2486	916	B	TAAACTACAAGATCGTTCTCTTTATATTCAACATT	50	3	unknown	Beppu.B_15;size=3647;	0
	1332	10	115	2	0	8	0	B	TCCGATTTACTTGTTTATGATAATGCAAAAAAGGAGT	58	15	unknown	Beppu.B_1246;size=135;	0
	1333	10	15	0	7	97	52	B	ACAAAGTTGACCATTCTGTTTATGTTTTCTTGTGAGCC	0	0	unknown	Beppu.B_1117;size=181;	0
	1334	10	35	0	81	1384	482	B	CAAAAACTTCAGTGACTTGATTCGTAAGAGTCTAT	51	90	unknown	Beppu.B_86;size=1964;	0
	1335	10	30	0	66	888	348	B	ATTGAGTGCCTTATGCTCTAATCTCACATGTCCCTTAAG	50	23	unknown	Beppu.B_170;size=1342;	0
	1336	10	26	0	63	1200	405	B	CTAAAATCAAACGAAAAGTCTCCATTATATATAGCT	0	0	unknown	Beppu.B_121;size=1704;	0
	1337	9	14	0	61	1132	429	B	GAACATAATGAATTCACGATATCTACTGTTCCCTGAT	0	0	unknown	Beppu.B_129;size=1645;	0
	1338	9	5	70	0	0	0	B	AACAATCCTTACGGATTTGTCGCTCAAGGAAGCGTT	56	43	unknown	Beppu.B_1418;size=84;	0
	1339	9	30	0	65	1197	483	B	GCAAAATTAGCTTCAGCTTGGGCAGACGCTGCGTA	50	31	unknown	Beppu.B_109;size=1784;	0
	1340	9	18	0	33	1468	905	B	AAAAGATATCGTTTAATATCAGTGAAGATTTATTATAT	51	34	unknown	Beppu.B_58;size=2433;	0
	1341	9	17	0	77	1188	431	B	GTTACTAATGACGTCCTTTCGGGTATAAACGATAT	0	0	unknown	Beppu.B_117;size=1722;	0
	1342	9	110	9	0	3	0	B	CCTTTTTCTGCACTCAGCATAGAGAGCAAATTTTTAA	58	16	unknown	Beppu.B_1256;size=131;	0
	1343	9	20	0	32	1264	406	B	ATACGCGCTGAAATTGTATCGTAAGTCATTAGTT	51	81	unknown	Beppu.B_115;size=1731;	0
	1344	9	210	167	37	0	0	B	GTTCCTCTAACCGTTCATGAATAATAGTTAATTC	0	0	unknown	Beppu.B_659;size=423;	0
	1345	8	0	0	18	237	459	B	TAAAAACCTATTTGCTCAATATTACCCAATTTTT	82	55	unknown	Beppu.B_387;size=722;	0
	1346	8	11	0	0	21	0	B	AATAAACCGGAACACTCACGTGTGGTACAACTGGCAG	0	0	unknown	Beppu.B_1708;size=40;	0
	1347	8	30	0	49	1258	501	B	TTCCTTATATTTTATCAGAGTTAGGTTCAAGTCTCCTATC	0	0	unknown	Beppu.B_102;size=1846;	0
	1348	8	0	0	26	0	0	B	GGGTTTAAGGAGGTAATGCCGATAGCGGTTGTGGAGG	0	0	unknown	Beppu.B_1775;size=34;	0
	1349	8	43	0	117	2135	701	B	TCAGTTTCAGGATAATTAGAGCTTGCGTTTTGAATG	50	5	unknown	Beppu.B_35;size=3004;	0
	1350	8	26	0	48	1274	972	B	ATAAGCGCTGAAATTATATCGTAAATCGTTTGTCCC	51	46	unknown	Beppu.B_64;size=2328;	0
	1351	8	0	0	16	126	0	B	ATTTCCAGACTTATTGGAAAGATTAAAGAAATATAGG	72	4	unknown	Beppu.B_1202;size=150;	0
	1352	8	116	0	0	202	3	B	TACTCGTAAACTAATGCATATGTTATTGTAGCGTT	0	0	unknown	Beppu.B_797;size=329;	0
	1353	8	47	0	50	1548	517	B	TGAGTCGGTCTTCCGGGAGCATGAGCTACCCCG	51	68	unknown	Beppu.B_75;size=2170;	0
	1354	8	74	1	5	108	0	B	AGTCATTGAGGGGGTGTGAGATAGCATGCCAATTAAT	0	0	unknown	Beppu.B_1074;size=196;	0
	1355	8	5	69	0	0	0	B	AGCTCTCGCAAATGTCTCTCGTCGTATTTCTTCTTTT	0	0	unknown	Beppu.B_1423;size=82;	0
	1356	8	0	0	0	148	163	B	TAATTCGACATTTAGAGGATATAATGAAAATTGAAAA	82	1	unknown	Beppu.B_815;size=319;	0
	1357	8	136	0	8	187	2	B	TGACTTAACGCTTTATGTGAAAGGGAAAGAACAATAC	0	0	unknown	Beppu.B_770;size=341;	0
	1358	8	42	0	51	2329	1606	B	TTATTTGCCTTCATGGTTGTGTGAAATACAATATTT	51	37	unknown	Beppu.B_10;size=4036;	0
	1359	8	0	0	9	650	1079	B	TAATAAACATAAGGATGAACTTACTGAACATAGAAG	79	16	unknown	Beppu.B_111;size=1746;	0
	1360	8	14	0	26	741	303	B	ACGGTATTGCAAAGGTTGCAGGAAGGGCAAGTATT	51	89	unknown	Beppu.B_219;size=1092;	0
	1361	8	25	0	22	920	285	B	AGGAAAATATTGTCAACTAACGGGAAGCACATAGTG	51	85	unknown	Beppu.B_180;size=1260;	0
	1362	8	69	0	77	2549	1971	B	TCCTAGTCCCTGAAGTGCCGGTAAGATAGTAGATG	0	0	unknown	Beppu.B_5;size=4674;	0
	1363	8	19	0	0	0	0	B	GTAATTTTTGCTATCTCTTTCAGTTTCTCTATAACTTC	0	0	unknown	Beppu.B_1891;size=27;	0
	1364	8	12	0	51	1524	1036	B	TCTCTTTCCCTTCTTTTATATTATCAATATAGTTTAT	51	31	unknown	Beppu.B_46;size=2620;	0
	1365	8	27	0	2	79	0	B	CTGTAAATATTGGATTCCTTGTGGTTGACTACCATA	0	0	unknown	Beppu.B_1310;size=116;	0
	1366	7	0	0	0	0	1	B	TGAACGTTCTATCAACTAATCCAGTCTCTATCAAA	0	0	unknown	Beppu.B_2815;size=8;	0
	1367	7	0	0	0	0	0	B	TGATAACATTGCCTTGATCTGCGGGGGGAAAGTA	0	0	unknown	Beppu.B_3044;size=7;	0
	1368	7	13	0	60	1873	1143	B	TACGTCGCGAACGCCTTCAGCATAAATATGTTAAAT	51	32	unknown	Beppu.B_31;size=3096;	0
	1369	7	42	2	27	571	415	B	ATTATTTGAGGTAAACAAAATTATAGGAGTCATTGGA	51	19	unknown	Beppu.B_231;size=1064;	0
	1370	7	56	0	120	2382	1704	B	TGTGACCGTAAAGACAGTACTGAAACTACCGTTGT	0	0	unknown	Beppu.B_7;size=4269;	0
	1371	7	43	0	3	143	0	B	TCTAGAAAGTCTGACAGAGTATTAAGGAGATCAAGAT	0	0	unknown	Beppu.B_1073;size=196;	0
	1372	7	348	7	22	579	2	B	TATGCACTTAGACACTCCAAACATTAACGTAATCA	0	0	unknown	Beppu.B_268;size=965;	0
	1373	7	108	3	9	256	0	B	TACACAAAGAGATATCGCAAAGTCAGTGTGTGTGAA	78	5	unknown	Beppu.B_716;size=383;	0
	1374	7	32	0	76	1455	432	B	TATCTCGCGGTATTTAAACTTTTCTCTATACAT	51	50	unknown	Beppu.B_85;size=1974;	0
	1375	7	25	3	76	1077	439	B	ATATCGAACAAATATTATGTTGAAGTAATTCCAAT	50	47	unknown	Beppu.B_133;size=1627;	0
	1376	7	20	0	46	1398	1038	B	GCTAATCCAATATACTCACACTTACGTAATACAATT	51	36	unknown	Beppu.B_54;size=2509;	0
	1377	7	12	2	25	502	203	B	ACTTAGACACAGAGTTATACCACGATATCGATTC	50	33	unknown	Beppu.B_374;size=751;	0
	1378	7	286	3	23	489	5	B	TATAACCCTTTCGTTAACACATGACCATCAGCAATGACCTC	64	13	unknown	Beppu.B_341;size=813;	0
	1379	7	50	2	0	6	0	B	AATTAACATTTCATCTAAGATGTTATAAATCTTAT	61	7	unknown	Beppu.B_1521;size=65;	0
	1380	7	51	3	0	10	4	B	TTGGGCTATTATCACTTTAACGCCATTGATGGT	0	0	unknown	Beppu.B_1457;size=75;	0
	1381	7	60	0	64	2282	736	B	TGGAAATCGTCAGAATCGCTAAGAACTGTTATATTAG	51	80	unknown	Beppu.B_29;size=3149;	0
	1382	7	54	1	49	67	0	B	ATGTTGTGTCACAAGCAATGAGTAACGCAGCATC	69	12	unknown	Beppu.B_1241;size=136;	0
	1383	7	12	0	0	698	945	B	AGTAAGTTAATTTGTCCCCATACCGTGTTGTCTT	57	31	unknown	Beppu.B_126;size=1662;	0
	1384	7	26	0	82	1165	465	B	CTGTTAACTACAAGCTCACCGTTCTGCCAGTACGG	0	0	unknown	Beppu.B_112;size=1745;	0
	1385	7	229	0	11	231	3	B	TTACTTGGGGGCAAAAAATGGCGTGGAACCCCCTG	81	3	unknown	Beppu.B_587;size=481;	0
	1386	7	89	3	0	5	4	B	AACGTATCCGTTTTTCTTCGTCCTTTCCCTCATAAGA	59	72	unknown	Beppu.B_1334;size=108;	0
	1387	6	166	0	19	265	0	B	TGTATTGCGTTTGGCATAGTAGGTGGGTTGATGT	0	0	unknown	Beppu.B_615;size=456;	0
	1388	6	0	0	12	121	166	B	GGTAAGTGGCGGAAAAACCGGAAACAGAATACA	82	2	unknown	Beppu.B_837;size=305;	0
	1389	6	0	0	0	0	0	B	AGATTAATGAGGGAAAACAGCCCGTCGCCATCAGGG	0	0	unknown	Beppu.B_3097;size=6;	0
	1390	6	40	0	0	0	0	B	GCTGAACAAAAACAAAATAGAAGTAGCACTATATCCA	0	0	unknown	Beppu.B_1640;size=46;	0
	1391	6	19	184	6	0	0	B	TGAGCCCCTCCCTTCCTCTTCATAAAATTTTTCTA	0	0	unknown	Beppu.B_1027;size=215;	0
	1392	6	156	0	0	238	2	B	ACATCTCCTCTTAATTCGGAACTTATGATTAATGCT	0	0	unknown	Beppu.B_689;size=402;	0
	1393	6	10	0	25	905	301	B	CTTCTGTCTTTTGATAAACGTCTTTGATAAATTGT	51	91	unknown	Beppu.B_183;size=1247;	0
	1394	6	42	2	4	63	0	B	GGATGAGATGTTAAAATTGAGCGGGATTAAGACTGTTA	0	0	unknown	Beppu.B_1309;size=117;	0
	1395	6	104	5	73	665	234	B	ATTAATTTTCACCATAACGCTCTTTCCAGTTGTTAT	50	51	unknown	Beppu.B_221;size=1087;	0
	1396	6	77	0	4	72	0	B	AGATAAGATTCAATTGAGTCTAAGTAGTAACTTTG	0	0	unknown	Beppu.B_1179;size=159;	0
	1397	6	103	0	10	79	0	B	TATTGCTCTGCAGGATACTGATGTTCCCGAACCT	64	5	unknown	Beppu.B_1065;size=198;	0
	1398	6	35	3	49	1053	335	B	TGATTCTTTGAGGTGAGAATAGAATGAGTTGTAGAGGA	0	0	unknown	Beppu.B_156;size=1481;	0
	1399	6	33	0	58	1593	1136	B	TTGGAAAGTTCTTTTCATATGCTTCCAATACTTGC	51	24	unknown	Beppu.B_41;size=2826;	0
	1400	6	12	0	2	50	0	B	TGGATAATGAGTGAGATTATCAAATGTGAGTGGGGA	0	0	unknown	Beppu.B_1487;size=70;	0
	1401	6	161	4	22	329	0	B	TTCTCTAACTTCATCTTCACTAATGTTCAAGATTTT	77	2	unknown	Beppu.B_543;size=522;	0
	1402	6	369	12	50	0	0	B	TCGCTTCTATAATACCGTGAAGATAAGCCCATATT	60	90	unknown	Beppu.B_638;size=437;	0
	1403	6	102	2	7	173	2	B	AATAAGAAGTTGATGAGTTCTGAATAAGATTTAAAAT	0	0	unknown	Beppu.B_861;size=292;	0
	1404	6	0	0	21	505	180	B	ATTTTACTTTATGGGTCTAAAGCTTATAGATTAAAT	0	0	unknown	Beppu.B_392;size=712;	0
	1405	6	15	0	10	6	0	B	ATCATCTGGGCAATTTGTTCCAATTGCTCTCTAGCCA	0	0	unknown	Beppu.B_1740;size=37;	0
	1406	6	26	0	10	148	0	B	TATAACACATCTCCATCAAATTCTATAGAAACTTTCA	0	0	unknown	Beppu.B_1087;size=193;	0
	1407	6	44	0	38	1267	450	B	TTTGTTGTAGTCACTGTCTCTTGTGGGTTATATTT	51	58	unknown	Beppu.B_105;size=1805;	0
	1408	6	99	0	16	215	4	B	CATATAGGTGTCATTTATTCGCTACTTCGATAAGCT	69	23	unknown	Beppu.B_771;size=340;	0
	1409	15	5463	46	417	329	2	B	TATCCATCTTTTTTTCATCAACAAGTACATTAAATT	77	1	unknown	Beppu.B_579;size=488;	0
	1410	6	29	2	5	1	1	B	GCCTTTAACGTCCTTACAAAGCTGATCACGCTCTC	0	0	unknown	Beppu.B_1659;size=44;	0
	1411	6	0	0	14	298	471	B	TGCCGAGACAGGCTGATTACTATTCTCAATTTCAAA	82	38	unknown	Beppu.B_350;size=789;	0
	1412	6	0	0	41	290	424	B	TTTAACGGTATGGATCAGAAACAAATCGATAAAT	82	5	unknown	Beppu.B_365;size=761;	0
	1413	5	49	3	116	1691	577	B	CCGGACAATTCCAAGCTTACAACCCTATTGCAGT	0	0	unknown	Beppu.B_56;size=2441;	0
	1414	5	12	0	51	966	286	B	AGAGTATTGCGGTAATATAACTTCTGCAGATGAAT	0	0	unknown	Beppu.B_173;size=1320;	0
	1415	5	0	0	4	251	377	B	TTTGATTGTATTGGCTTGCTTGATGCTCTACGGCTT	0	0	unknown	Beppu.B_435;size=637;	0
	1416	5	36	0	5	143	0	B	AGCAGTCCAGTTCAGATCTTCAATCCCTCACAAT	0	0	unknown	Beppu.B_1094;size=189;	0
	1417	5	571	12	171	0	0	B	CCCTCTGCTACAATTCCGATGGAGATACCATAAGA	62	25	unknown	Beppu.B_367;size=759;	0
	1418	5	32	0	66	34	4	B	CTACCGATCTTATCATGGCATAACGCCGAGTATACCT	0	0	unknown	Beppu.B_1426;size=81;	0
	1419	5	99	0	6	190	4	B	TGTAGACACACCAAATGCGAAAGGTACATTGTATC	0	0	unknown	Beppu.B_838;size=304;	0
	1420	5	0	0	0	0	0	B	ACGAGGCGTTATTCTCAGGCTTTGGTAGAGAA	0	0	unknown	Beppu.B_3268;size=5;	0
	1421	5	14	0	0	8	2	B	TGGAATAGTGACTGGTACAACAAAAAGAAAAAACG	0	0	unknown	Beppu.B_1858;size=29;	0
	1422	5	68	0	0	28	1	B	TTCCTGTACCGTAGTAAATCGCAGCTTGAACCCCAT	0	0	unknown	Beppu.B_1357;size=102;	0
	1423	5	21	1	6	1	1	B	GTATCGAAGACTGAGGACGGAGATGAGATTGTAA	0	0	unknown	Beppu.B_1771;size=35;	0
	1424	5	16	0	7	115	0	B	TTCAGCGGGCGTAGAATCAACATTGCCTACTCCAC	0	0	unknown	Beppu.B_1221;size=143;	0
	1425	5	48	0	5	2	0	B	TACGCGGCATCTCAGCAAGCTGAGGCAAATTGTGA	0	0	unknown	Beppu.B_1547;size=60;	0
	1426	5	48	0	12	4	0	B	CAGCCATAGCGTTAACCGATATGGTTTGCTGTGTGGA	0	0	unknown	Beppu.B_1493;size=69;	0
	1427	5	4	0	7	428	720	B	TGTGCCTTTGCAGAGGCGTGTAAGTAAGGTTTAATCCA	0	0	unknown	Beppu.B_205;size=1164;	0
	1428	5	68	3	0	160	0	B	AATATAACAACAAACATTACAGCATCATTAGGTAAT	69	13	unknown	Beppu.B_980;size=236;	0
	1429	5	22	0	6	37	6	B	CATTTCATGGGGTAACGTGCTACACTTCGTCAAT	0	0	unknown	Beppu.B_1455;size=76;	0
	1430	5	0	0	21	258	495	B	TCATATCTGCTAAGCCTCATTTTGGTACTTATTGTA	82	10	unknown	Beppu.B_362;size=769;	0
	1431	5	44	2	2	2	0	B	TCTGTCATCTCTCACTCCTCCTCAAACAAATCCTCCTC	0	0	unknown	Beppu.B_1597;size=51;	0
	1432	5	38	0	39	1379	459	B	TAACCATCGAAAAAATAGGCTATCTTTGAAAAAAT	51	88	unknown	Beppu.B_91;size=1920;	0
	1433	5	3	27	0	5	0	B	AATACGCGTTAGGCGAAGAGTATACACTCCCACCG	0	0	unknown	Beppu.B_1701;size=40;	0
	1434	5	12	0	65	436	200	B	AGCCCTTTCGGGCATACCGAGCCAAAACGGGGAATC	0	0	unknown	Beppu.B_404;size=677;	0
	1435	5	15	0	3	20	0	B	TGGATTATTCGGATCACTGTTTTTAGCCCATATAGT	0	0	unknown	Beppu.B_1669;size=43;	0
	1436	5	15	0	30	934	715	B	AAACACCCAAACATTCATTACTCTTCACCATTCTC	51	47	unknown	Beppu.B_122;size=1699;	0
	1437	5	687	32	120	0	0	B	TCACTATGTAGATAAAAGCCGACTTCAGTGAC	60	65	unknown	Beppu.B_324;size=844;	0
	1438	5	167	0	18	161	5	B	TGTATTAATTCTCTATTGTCCATCTCTCATTCCCTCTT	72	8	unknown	Beppu.B_745;size=356;	0
	1439	5	129	1	15	233	0	B	CTTCATCAACTTTCTCCTTCTTTATAGCCTTAATAA	0	0	unknown	Beppu.B_717;size=383;	0
	1440	5	42	0	5	25	0	B	TTGTTTATATCCGCATTATAATAATATAGAAAACT	0	0	unknown	Beppu.B_1442;size=77;	0
	1441	5	16	0	0	595	875	B	ACGATACCTAAGGCTAGAGCGGAATGTAGATCGGT	57	35	unknown	Beppu.B_150;size=1491;	0
	1442	5	346	20	61	0	0	B	GCATCTAAAAAATCTAATCTGTCATTTGAAATTA	60	75	unknown	Beppu.B_644;size=432;	0
	1443	5	9	0	1	18	0	B	AAAAAATTGAAAAGTGTTCAGAAAGGTGGGTATATGTC	0	0	unknown	Beppu.B_1785;size=33;	0
	1444	5	76	0	8	94	1	B	TTACCATTCACCTTTACATCAACGGTTGTTATTATGG	69	29	unknown	Beppu.B_1107;size=184;	0
	1445	5	16	1	50	695	335	B	AAAATTGCAAGCGATATGAAGTCTTTAATATACACA	50	48	unknown	Beppu.B_215;size=1102;	0
	1446	5	41	0	7	45	0	B	AGATTAGCAAAGAAAGAAAATTTAGATAAAACAATT	69	30	unknown	Beppu.B_1373;size=98;	0
	1447	5	14	0	52	1277	879	B	ATAGAGGGATACTCAGATGACCTGATAGATAAAT	51	29	unknown	Beppu.B_69;size=2227;	0
	1448	5	23	0	17	942	387	B	TTAATGTATTAGTTATTTTTCCATAATTTTCTAGTCT	51	71	SBRV1	Beppu.B_166;size=1374;	1
	1449	5	215	0	22	286	0	B	TATTGTTCTGATGGTGGAAGAATATCGGCATAAGGT	0	0	unknown	Beppu.B_535;size=528;	0
	1450	5	2	90	0	0	0	B	GTCTTCCTTAGAGGATATGATAATACTATTTACGAAA	56	38	unknown	Beppu.B_1380;size=97;	0
	1451	5	8	0	0	34	0	B	CAACTATAATACTATAATATTATAATATATACAACAT	69	31	unknown	Beppu.B_1634;size=47;	0
	1452	5	0	0	13	219	389	B	TTATATAATCCAAGTAATTATCTTATTAAGATAG	82	56	unknown	Beppu.B_449;size=626;	0
	1453	5	145	3	16	231	3	B	AACTTGAAGCTGAAATATATGCTCAGGATATACCGG	69	22	unknown	Beppu.B_688;size=403;	0
	1454	5	2	0	0	251	495	B	ATATGGGTCATTACGTAGCTGATGTGTTATATGGTCT	57	30	unknown	Beppu.B_372;size=753;	0
	1455	5	2	0	13	4	0	B	GTCCTTATCGCAGGGTTCTACATGAAGTGAGACCATG	0	0	unknown	Beppu.B_1962;size=24;	0
	1456	5	22	0	11	1018	308	B	TTCTTCTATCTCTACAAACCGAAGACAAAGGTCAAT	51	53	unknown	Beppu.B_167;size=1364;	0
	1457	5	20	0	11	896	257	B	GCGAAATAACAGTTCTACTTTAGTCCCCTTAACTT	51	84	unknown	Beppu.B_198;size=1189;	0
	1458	5	0	0	0	0	0	B	TGGAAGTTTTGTTGTGCAGTTGGTGCAACATTTCCT	0	0	SBRV1	Beppu.B_3265;size=5;	1
	1459	4	732	19	160	0	0	B	TAAACCAGTCATTCTGGATTGACGATAACGCAAAGT	62	21	unknown	Beppu.B_285;size=915;	0
	1460	4	2	0	0	3	0	B	TTGTGTGAAAAACTGGAAATATACCGATTCAAACTGTT	0	0	SBV1	Beppu.B_2699;size=9;	0.97
	1461	4	2	0	11	225	92	B	GTTGTTGGGGTAAAATAAGTCTTAGTTTGTGTTGTT	0	0	unknown	Beppu.B_782;size=334;	0
	1462	4	281	15	53	0	0	B	TATCTCCCCGTTACTCCACTCTCCGAAACAAAATAAG	0	0	unknown	Beppu.B_749;size=353;	0
	1463	4	24	0	0	2	0	B	ATATCTGGTGTTATACCAAAATACGAACCTATAGAA	0	0	unknown	Beppu.B_1837;size=30;	0
	1464	4	67	3	0	6	0	B	AATTGAGAGTCTTTTTCTTTCTCAAGTACTGAAAT	61	6	unknown	Beppu.B_1430;size=80;	0
	1465	4	428	25	61	0	0	B	TACTTTCAAGGGCCCTTAGGGTCTGAGAGCGCAAGCT	0	0	unknown	Beppu.B_549;size=518;	0
	1466	4	0	0	0	0	0	B	TGTCTCCTATACAATCTCCAAGCCCACGAGAC	0	0	unknown	Beppu.B_3103;size=6;	0
	1467	4	30	0	5	16	0	B	AAACGCAAAAAATTGTAGTACTGTCGCGGTGATAATA	0	0	unknown	Beppu.B_1570;size=55;	0
	1468	4	24	0	57	1130	447	B	ATTAAGGAATTGCTTAAAAAGCAAAATGAGGAACTTG	50	38	unknown	Beppu.B_127;size=1662;	0
	1469	4	60	3	0	89	0	B	GTAAAACCCCGAAGGCTCTGGTATTTGGTAAACATTT	70	6	unknown	Beppu.B_1187;size=156;	0
	1470	4	239	1	15	323	2	B	TACGACATTCCTAGCTTTAACATTATATTGCCTGAAC	0	0	unknown	Beppu.B_485;size=584;	0
	1471	4	102	0	6	204	0	B	TGGAAAGCAAGGTAGGCTTGAGATTATTTATGATGAA	0	0	unknown	Beppu.B_822;size=316;	0
	1472	4	0	0	0	0	0	B	ATAAAAAATCCAAAACTCCAATTTCTCCAATGAA	0	0	unknown	Beppu.B_3614;size=4;	0
	1473	4	445	21	11	0	0	B	TTTCTCATAGCAGCTGAAATAGTAAAGCCGTAACCC	63	11	unknown	Beppu.B_588;size=481;	0
	1474	4	0	0	0	0	0	B	TACTTTCTGACCTCTCTCCAGAAATGCATTTCTAA	0	0	unknown	Beppu.B_3615;size=4;	0
	1475	4	20	0	54	947	355	B	GATTAACGCATCCCAATAATCCCACCGCAAATAAATG	50	39	unknown	Beppu.B_165;size=1380;	0
	1476	4	59	0	4	81	0	B	ATGTGTTGAATAAATCCCTAGTGTTTTATAACAG	64	6	unknown	Beppu.B_1210;size=148;	0
	1477	4	70	0	9	57	0	B	TCGCAGGGACTCATTTCAATAGATTATCTGCAATAAG	69	10	unknown	Beppu.B_1232;size=140;	0
	1478	4	103	3	3	92	0	B	TTATTGACATAATACTAATACGTAAAACGTAAAA	0	0	unknown	Beppu.B_1050;size=205;	0
	1479	4	9	3	0	3	0	B	GTCCAGGATGGTTTGTCGGAAGCTTCGGAGGCAGT	0	0	unknown	Beppu.B_2084;size=19;	0
	1480	4	60	2	0	1	0	B	ACCTTGTTTTCTTTTTTCCTCTATTTCTTCCTC	0	0	unknown	Beppu.B_1508;size=67;	0
	1481	4	18	0	0	600	768	B	GACTTAAGGGGTCTAGTGACATTCTTAAAGGAGGAAT	57	34	unknown	Beppu.B_164;size=1390;	0
	1482	4	35	0	3	0	0	B	TTTACTAACAATTCGGCTAATTGAAGAGCTATCTTC	0	0	unknown	Beppu.B_1685;size=42;	0
	1483	4	13	0	0	0	0	B	ACATTTAAATATTTTAATAATTTGAAAGAAAAAAATT	0	0	unknown	Beppu.B_2155;size=17;	0
	1484	4	590	37	74	2	0	B	TCTTATGGTCAAACACAAAATTCATTAAAATATCGT	60	74	unknown	Beppu.B_394;size=707;	0
	1485	4	0	0	28	222	402	B	TGTATTTCACTTAATGTTGGCAGATATTTTCTCCAAGT	82	45	SBRV1	Beppu.B_422;size=656;	0.89
	1486	4	27	0	0	2	0	B	TCCGATAGGTTTCCAGTTCACACAATTCCCTACGGA	0	0	unknown	Beppu.B_1794;size=33;	0
	1487	4	34	2	0	6	6	B	CCAATTGTCAAAAGTTTCTCAACTAGACAAAAAT	0	0	unknown	Beppu.B_1596;size=52;	0
	1488	4	302	13	30	0	0	B	ACGTGGGCGTAAACGTTGTTGGTGTCCCCAATAA	0	0	unknown	Beppu.B_756;size=349;	0
	1489	4	27	2	49	1035	412	B	TCTGTAGCTTAGAAGAGCTGGAAAATTATACCAAA	0	0	unknown	Beppu.B_146;size=1529;	0
	1490	4	0	0	0	0	0	B	TCCAAGGCGAAAAGATCTGAAATCACACAGTAGGCGATG	0	0	unknown	Beppu.B_3703;size=4;	0
	1491	4	70	0	6	114	0	B	CTAAAAGTAACTTTGTCTGGTATTCAGAGTGTAAGCCT	0	0	unknown	Beppu.B_1079;size=194;	0
	1492	3	6	0	9	2	0	B	TCAACAAGATTATTTCCAAAATGTATTTGGCGCCGTAA	0	0	unknown	Beppu.B_2049;size=20;	0
	1493	3	2	0	3	155	311	B	ACTATTAGTATAACATCTCCTGGCTCTGCTCTTATTGA	0	0	unknown	Beppu.B_593;size=474;	0
	1494	3	26	3	5	0	4	B	GATAAGTCTGAACTAATGTGTCAACATAGTCTTTAACTA	0	0	unknown	Beppu.B_1697;size=41;	0
	1495	3	21	2	0	41	0	B	ACAATATTTTCAGAAACTGGACCAGAGGTCTTAGTTT	0	0	unknown	Beppu.B_1515;size=67;	0
	1496	16716	1967	14	892	2734	264	B	TGTGCAGAGCAATTAACAAAGCTCTTGAGGAAAAAAT	0	0	unknown	Beppu.B_1587;size=53;	0
	1497	3	46	0	7	6	5	B	ACTATTTAGTAGGAAATGCTGTGTTATCTTATATAG	0	0	unknown	Beppu.B_1514;size=67;	0
	1498	3	0	0	0	0	0	B	TCGTAAATGTTATAGGCATGGTTTTCGGTAGCGT	0	0	unknown	Beppu.B_3791;size=3;	0
	1499	3	513	36	74	0	0	B	TATAATGCCTCTATCGTTCTTTCTCTACGGTGTAAT	60	94	unknown	Beppu.B_448;size=626;	0
	1500	3	8	0	2	0	0	B	TCAATTTTAACTATAATAATTGCTATAATCTGGTC	0	0	unknown	Beppu.B_2381;size=13;	0
	1501	3	0	0	0	193	337	B	ACAAAAACGTGACTTATAATATATAATTTTATCAT	74	55	unknown	Beppu.B_532;size=533;	0
	1502	3	0	0	6	147	172	B	CGGTGCGGTATTTCTATCAAATGGTTTAATTTTT	82	29	SBRV1	Beppu.B_800;size=328;	0.91
	1503	3	6	0	11	188	33	B	ATTTTTATATCTTCTGGGAAGAGGTGGTAAACAA	0	0	unknown	Beppu.B_965;size=241;	0
	1504	3	36	1	4	61	0	B	TTGACACAGTACAGTCGCTTTTTCCTCTTGCCCTCT	75	1	unknown	Beppu.B_1346;size=105;	0
	1505	3	0	0	3	119	236	B	ATCCCTTTTTGCTTTGCAAATTCCTCTATTACCTT	74	50	unknown	Beppu.B_738;size=361;	0
	1506	3	0	0	6	94	177	B	CGGTGACGGGCTTTTAGGGGATTACAGTGACGCTGTT	82	14	unknown	Beppu.B_885;size=280;	0
	1507	3	19	4	11	4	4	B	TACACCATCTGCTATATATGGAAATTTGCTATCGATA	0	0	unknown	Beppu.B_1647;size=45;	0
	1508	3	30	3	61	1364	410	B	TTCACAAACATTGACGTGAAAAATGACGTCAACCCAA	51	86	unknown	Beppu.B_98;size=1871;	0
	1509	3	0	0	4	0	0	B	ATCTATACTTTCTCCCTTTTTTCTTTCTAGCTCATT	0	0	unknown	Beppu.B_2946;size=7;	0
	1510	3	40	0	7	2	0	B	AAGCCGAGCTGGAAATCTGCAATATTAAATATTTTT	0	0	unknown	Beppu.B_1589;size=52;	0
	1511	3	134	0	7	252	1	B	ATAGTGTTCAATAACGTCTCGCAGGATTTGCTGTA	72	7	unknown	Beppu.B_701;size=397;	0
	1512	3	6	0	22	391	469	B	ATTAGTCTCGATAACTTTCCTAGGAATATAGTT	57	32	unknown	Beppu.B_300;size=891;	0
	1513	3	0	0	4	183	267	B	TGGGGTATGAAAGAGTTTTCTCCTACCATTCCAGT	0	0	unknown	Beppu.B_613;size=457;	0
	1514	3	17	0	4	3	0	B	ACAATATTCTCTATCTTCTATATTTTCGCAAACTGAAT	0	0	unknown	Beppu.B_1890;size=27;	0
	1515	3	14	0	1	0	0	B	ATCAAGAGTGCTTTGCCTATCAGTCACAGTTATTGA	0	0	unknown	Beppu.B_2106;size=18;	0
	1516	3	12	0	31	455	152	B	TTTCTTCTTTCTTTTCTTCTTCAATCTCATCTTCAGT	50	19	unknown	Beppu.B_424;size=653;	0
	1517	3	40	0	5	24	0	B	TCTTTTGTATATACTCTCTTATAGCTTGAAGATATTT	0	0	unknown	Beppu.B_1476;size=72;	0
	1518	3	20	0	4	142	125	B	AGTTATATCATCTTATTACTAGAAAATCTTCATAA	68	17	unknown	Beppu.B_855;size=294;	0
	1519	3	8	0	0	29	0	B	ACATATTTAGAACTTTATGTAGAAAAAAGAAAAATT	77	9	unknown	Beppu.B_1704;size=40;	0
	1520	3	0	0	3	86	132	B	TCTATAGTATTTTATTTGCGTCCTTACTACCTCTA	0	0	unknown	Beppu.B_1004;size=224;	0
	1521	3	16	3	3	0	4	B	ACAATTCCAGCTCTAGGAGTAAATCTCAATTTATTT	0	0	unknown	Beppu.B_1859;size=29;	0
	1522	3	661	14	73	0	0	B	TAAATTGTAAATCTTCCTGATTTATGCCGTAAA	0	0	unknown	Beppu.B_373;size=751;	0
	1523	3	10	0	15	297	119	B	TTGTTAACTGCAGACCTAATTTGGTGAGTAGCTGG	0	0	unknown	Beppu.B_628;size=444;	0
	1524	3	58	0	0	92	0	B	TACTGAACACAACTTCATTACGCCTTTTTTTACTGTG	0	0	SBV1	Beppu.B_1198;size=153;	0.89
	1525	3	0	0	0	0	0	B	AGCATTTTCCCCCACCATTATTTTGCTTTTTTTAAAA	0	0	unknown	Beppu.B_3792;size=3;	0
	1526	3	24	0	49	1361	1100	B	TATAATAACACGCCCGGGGATGGCGTTCAGTCAGC	0	0	unknown	Beppu.B_52;size=2537;	0
	1527	3	16	0	40	521	215	B	ATTAAGTACTGCATTAAACTCCTCATCAGTTATCTC	50	60	unknown	Beppu.B_347;size=795;	0
	1528	3	20	0	44	683	298	B	GCGCTATACCTTCTGACAAGATCAGCTCAGCCAAC	50	56	unknown	Beppu.B_236;size=1048;	0
	1529	3	36	0	2	83	3	B	GTTTGGAGACCTTACAGCTCTCCCTATTGCTTGCCT	0	0	unknown	Beppu.B_1266;size=127;	0
	1530	3	709	14	152	0	0	B	TTACGGGTTTGAATTGTGCTATGCGACATTCAACAT	62	47	unknown	Beppu.B_304;size=878;	0
	1531	3	436	15	58	0	0	B	TTATATGGATTTTTGGCGTCAGTAGGGGCTATAACG	63	35	unknown	Beppu.B_556;size=512;	0
	1532	3	26	0	47	1810	1195	B	CTACAGCTGGTTGTGCCACTTTATATTTACACAAC	51	25	unknown	Beppu.B_32;size=3081;	0
	1533	3	1129	26	201	0	0	B	TGCTATAATATCCCCAGTATCACTATTCATATAT	60	105	unknown	Beppu.B_168;size=1359;	0
	1534	3	0	0	0	0	0	B	AAACTTCATTCATCGCCGTCATCCCCAACTTACAAT	0	0	unknown	Beppu.B_3793;size=3;	0
	1535	3	683	22	100	2	0	B	TTGCATAACGAATTTATGATAAAAATTGTTGCTTGGT	60	100	unknown	Beppu.B_342;size=810;	0
	1536	3	36	0	17	138	0	B	TATGCTATTATTTAAACTTTTTGCTTTTCACTATT	0	0	SBFV3_mut1	Beppu.B_1084;size=194;	0.89
	1537	3	0	0	47	0	0	B	TGCTACACTAAATGGATCTCAAAATGTTATTAAC	0	0	unknown	Beppu.B_1607;size=50;	0
	1538	3	43	0	2	99	1	B	CTTCCAGCCTGTCATATCGTTCTTCGAGAAGCTCCCAG	69	2	unknown	Beppu.B_1212;size=148;	0
	1539	3	22	0	3	62	0	B	TTGGTGGTGCACAAGTCGAAGTAGATGTTATTGGT	75	3	unknown	Beppu.B_1395;size=90;	0
	1540	3	27	2	31	1080	349	B	ATTAGAGAGGGATTTTTATGCGAGAAAGCGTAATAAG	51	79	unknown	Beppu.B_152;size=1490;	0
	1541	3	0	0	9	0	0	B	TCACCACGATTAGTTAAAATTGGTGATCTAACTTTA	0	0	unknown	Beppu.B_2469;size=12;	0
	1542	3	35	0	9	3	0	B	TGTAAACGGTGCTGATTACGGCATTATGATAGCT	0	0	unknown	Beppu.B_1610;size=50;	0
	1543	3	121	3	15	270	2	B	TCAACATCATAAACGTGTTCCAATATCTCAAACAAG	69	4	unknown	Beppu.B_677;size=414;	0
	1544	3	25	0	4	66	0	B	GAAAAATACGGTCTTAACTACGTCGCTTCACATTTG	0	0	unknown	Beppu.B_1375;size=98;	0
	1545	3	23	0	22	703	209	B	TGCAAATAATCTTCATATGGTGTTCTGTTTTTTC	0	0	unknown	Beppu.B_269;size=960;	0
	1546	3	18	0	0	42	0	B	GGACTGACAAAACATGGGAAGGAATCGATCTAAAT	0	0	unknown	Beppu.B_1529;size=63;	0
	1547	3	0	0	1	104	190	B	TTTTGCGGTTTGGTTAAATATAGCGTATAATGGACA	74	42	SBV1	Beppu.B_847;size=298;	0.92
	1548	3	0	0	0	0	0	B	AGAGTCTATTTTTGAAATGAGCGAAGAAAAAAAGGAAG	0	0	unknown	Beppu.B_2393;size=13;	0
	1549	3	32	0	21	1285	374	B	CTGATATCTCTTTATTTACGACAAACCTATAAACGA	51	75	unknown	Beppu.B_119;size=1715;	0
	1550	3	10	2	0	15	0	B	ATTGAAGTTCAGCACCTCTTACTAAACCAACGAGTT	0	0	unknown	Beppu.B_1844;size=30;	0
	1551	3	43	2	4	0	0	B	TTGGTATAGACCATCTTGAACGGGTACTATTCCAGT	0	0	unknown	Beppu.B_1588;size=52;	0
	1552	3	22	0	10	9	0	B	TAGAAGGTGTACCGAAAGAAGGTATAATCAAATGTAT	0	0	SMV3	Beppu.B_1655;size=44;	0.86
	1553	3	21	3	52	831	259	B	TTGATATTTTGAATAAGGTTTTCATAAACACATTTATTGTGTCCG	50	12	unknown	Beppu.B_203;size=1169;	0
	1554	3	0	0	8	87	151	B	AATCAATATCCTCAGCAGCCCAATACAAATCCGCAA	71	2	unknown	Beppu.B_957;size=247;	0
	1555	3	26	0	3	162	0	B	GTACAGAAGGATTTGGTTTACCAGTTCTAGAATCTAT	0	0	unknown	Beppu.B_1081;size=194;	0
	1556	3	0	0	2	199	219	B	TTCCTCAGCCATCCTCCCCTTCGGCTCAGGGGTTAC	82	28	unknown	Beppu.B_661;size=423;	0
	1557	3	0	0	111	0	0	B	TCAATACAAATCAGGGGCAGCGGCAGCTACGCAGAG	0	0	unknown	Beppu.B_1314;size=114;	0
	1558	3	30	0	3	68	0	B	GTTTCTAACGATAGCCCTTTTTCCCTTTGTTCCTT	69	3	unknown	Beppu.B_1348;size=104;	0
	1559	3	0	0	0	0	0	B	CATATAGAAGATTTAGATGACAAGTTAGGAATAACT	0	0	unknown	Beppu.B_3790;size=3;	0
	1560	3	212	7	32	0	0	B	AAAGATTGTGCATTTATCATTTTAGTTAAAACAT	63	33	unknown	Beppu.B_942;size=254;	0
	1561	3	427	9	106	0	0	B	TTATTCCTCCACTTTTGACTAGAAAATAAACATCTT	62	14	SBRV1	Beppu.B_515;size=545;	1
	1562	3	235	2	6	348	0	B	TACAAACTACACAAAACTTGTTAATCCAGTCCCATT	70	2	unknown	Beppu.B_480;size=594;	0
	1563	3	2	0	0	95	170	B	ATGGGTTTACCATCCTAATTATAATTTTCTTAATCTC	80	20	unknown	Beppu.B_909;size=270;	0
	1564	3	24	0	1	3	0	B	TGGAGAAAGAGAAGGAGAATAGGAGATTAGAAGCCA	0	0	unknown	Beppu.B_1822;size=31;	0
	1565	3	51	0	10	7	0	B	ACAGGCATATGGAAAACCAACCCCCACGGCGTAAT	0	0	unknown	Beppu.B_1483;size=71;	0
	1566	3	0	0	3	927	0	B	ATCCTTAAGAACCACCACATACACACCATTTTTCGT	0	0	SBFV3_mut1	Beppu.B_1736;size=38;	1
	1567	3	11	0	5	2	0	B	ATTTCTATATTATTTGGAGGTTCAACTGAAAAAAT	0	0	SIRV2	Beppu.B_2041;size=21;	0.86
	1568	3	42	0	3	0	0	B	GTGGACGAATATTTAATGAAGACGTTTTCCAGGGTAATA	0	0	unknown	Beppu.B_1625;size=48;	0
	1569	3	60	3	6	99	0	B	TATGATCTATATAAAATATTAATTAAAGTATACT	69	9	unknown	Beppu.B_1146;size=171;	0
	1570	3	0	0	3	148	141	B	CAGGTTACTTCTCAGAAGCAAATAGAAGTACCAGAG	0	0	unknown	Beppu.B_850;size=295;	0
	1571	3	0	0	5	173	219	B	TCAGTTCAGGTGATAAATCCATGAAAAAGAAAAAGA	82	37	SBRV1	Beppu.B_694;size=400;	0.92
	1572	3	163	5	24	357	0	B	TCTGTTCAGCACTTGATAAAACCCCACTCCACTCCA	78	7	unknown	Beppu.B_509;size=552;	0
	1573	3	0	0	0	32	68	B	ATTTTTTTGTCTTCTAGGAGGCGTGGTAGACCAC	71	10	unknown	Beppu.B_1230;size=141;	0
	1574	3	334	7	67	0	0	B	TTCCAAATCCCGTCAGTCCAACAAACGTGGATTCTAGA	60	57	unknown	Beppu.B_681;size=411;	0
	1575	3	108	2	7	110	2	B	TCTATAGCTGTTCCTTGACCGAGGTACAAATATCCA	0	0	unknown	Beppu.B_987;size=232;	0
	1576	3	0	0	20	253	343	B	TTAGTAGCAAACATCCATGATAGTAAACAGCAAAGT	82	52	unknown	Beppu.B_454;size=619;	0
	1577	3	124	2	5	114	2	B	TGTTTCACTCACTCTGCCGAGGAACTCTTCTCTAAGC	0	0	unknown	Beppu.B_951;size=250;	0
	1578	3	0	0	7	63	113	B	GTTTTTCAGCTACCAGTCCTAGTTCACCCATAATA	82	3	unknown	Beppu.B_1101;size=186;	0
	1579	31	202	8	1745	2494	2522	B	TTCTTTTTCAGATATGTTAAAAATTTTGAACCAA	78	8	unknown	Beppu.B_795;size=330;	0
	1580	3	14	0	11	534	144	B	TTTTCTAAAAATTATGGACAATAATTTACAATTACA	51	67	unknown	Beppu.B_395;size=706;	0
	1581	3	32	0	12	189	0	B	TATTGAATTTTCTAGAAATGATAAGAAGATAAAG	0	0	unknown	Beppu.B_981;size=236;	0
	1582	3	0	0	10	171	256	B	CCCAGTAAATGTCATTCATGTCGGATTTCAACCCAT	84	10	unknown	Beppu.B_631;size=440;	0
	1583	3	2	0	3	156	374	B	TAGTATGGCGTTCCGTAGACGGGTGAACCGTAGT	74	64	unknown	Beppu.B_528;size=538;	0
	1584	3	112	0	4	105	0	B	CACCTGACGTCCTCGTTTTATGCCCCTCGACTGAA	0	0	unknown	Beppu.B_1003;size=224;	0
	1585	3	0	0	1	61	118	B	ATGAACTGCTTAGAAATTCTAAAAGAAAAAGGGTAT	82	15	unknown	Beppu.B_1110;size=183;	0
	1586	3	61	0	44	1567	1050	B	CTATATTTGAATTGGCAAACAAACTTTGTTGTAT	51	23	unknown	Beppu.B_44;size=2725;	0
	1587	4202	2	0	80	107	0	B	GAAAATTGAAGTAATCCGGTAGTTTGTTGTTGTT	0	0	unknown	Beppu.B_3787;size=3;	0
	1588	3	0	0	8	237	387	B	TTTACATAAGAAAGACGATGAAGCTGCTAATTATCAA	82	7	unknown	Beppu.B_439;size=635;	0
	1589	3	50	0	2	3	0	B	ATCACATGTGTGATTTCACTTTTTTTTCTCCATTA	0	0	unknown	Beppu.B_1550;size=58;	0
	1590	3	17	0	2	106	0	B	TCTCTTAGATCAATTGAAAAATCTCAAAGAAGAGTT	0	0	unknown	Beppu.B_1261;size=128;	0
	1591	3	86	0	13	100	0	B	TTATTTTAGACGTCTCACCGTTAGATTTCTCGATACT	72	3	unknown	Beppu.B_1058;size=202;	0
	1592	3	33	0	51	1516	497	B	TCCCTCATTAGTTGTTGTATTTATTCCATTTAATAT	51	76	unknown	Beppu.B_79;size=2100;	0
	1593	3	8	0	3	0	0	B	GATTGGTATGGTGGTAATTTCTTTAGCTTAAAAACAA	0	0	unknown	Beppu.B_2319;size=14;	0
	1594	3	30	0	72	1711	1297	B	ACGAATCTTTATTTGCTAATAGTAATTTCTTAATGT	51	45	unknown	Beppu.B_30;size=3113;	0
	1595	3	519	6	55	0	0	B	TTATATTCATAATATCTACCTTTCGCTTTTATGTC	0	0	SBRV1	Beppu.B_488;size=583;	0.94
	1596	3	93	0	15	185	0	B	AATAAGTATACGTCTCCGTCTTTTACATAAGGCTC	77	3	unknown	Beppu.B_848;size=296;	0
	1597	3	0	0	8	120	193	B	AACCCAAGGGCTACTTGCTTTAAAGTAAAATGTTAGTG	82	57	unknown	Beppu.B_806;size=324;	0
	1598	3	95	0	8	133	0	B	CTGGATCATGCTTATACTAAATGCGTTACTCAAAAA	0	0	unknown	Beppu.B_971;size=239;	0
	1599	3	0	0	0	0	0	B	AGATTGCAAATTTAAAAGTATGGAAAATGAGATACT	0	0	unknown	Beppu.B_3788;size=3;	0
	1600	3	0	0	3	0	0	B	TACAAAAAAGGATATATCTCGGCACCTCAGATGGCATT	0	0	unknown	Beppu.B_3107;size=6;	0
	1601	3	60	0	2	127	2	B	AAGTTTTTTGTTATTTCATAACAACTGGACATA	81	6	unknown	Beppu.B_1082;size=194;	0
	1602	3	301	9	35	0	0	B	TTATAAGTTTAAATTAAAATATCAGGGATTTACAA	60	31	unknown	Beppu.B_759;size=348;	0
	1603	3	20	0	21	656	202	B	AGCATGCACGATAACTAAATATCCGGCTAAAGCGTT	51	93	unknown	Beppu.B_292;size=902;	0
	1604	3	51	0	2	65	3	B	GTGACTTGTGTTGTTTATGGCTTCCTGAGAGTGC	0	0	unknown	Beppu.B_1274;size=124;	0
	1605	3	546	29	70	0	0	B	TTCTCATATAATTCCCTAAATATATTTTCATTCATT	60	22	unknown	Beppu.B_430;size=648;	0
	1606	3	357	13	38	0	0	B	TTGTCTGCCCTCTCTATTATCTGATTAGTACATAA	60	21	unknown	Beppu.B_682;size=411;	0
	1607	3	472	8	104	0	0	B	GATTAGGAAGTTTGAATATTTCTCATTTTTCATGCAATT	0	0	SBRV1	Beppu.B_484;size=587;	0.97
	1608	3	0	0	9	88	103	B	ACTCTGCAAATCAGTCTCTAAGACGTAAATCACTG	71	9	unknown	Beppu.B_1056;size=203;	0
	1609	3	10	0	32	435	136	B	TCCCCAGCCCAGGTACATATACTCTAGAAGCAAACGGGAA	0	0	unknown	Beppu.B_457;size=616;	0
	1610	3	83	2	3	127	0	B	TTGATGTGAAATGGGAGTTTCAAACTACGATGAGGA	0	0	unknown	Beppu.B_1020;size=218;	0
	1611	3	12	0	22	600	195	B	ATAGCAGCAATAGCTGAGGGCAAAGGGCAGCTGCAAT	50	52	unknown	Beppu.B_332;size=832;	0
	1612	3	19	0	56	1414	916	B	GCTTTCGTGTAAGGAATTTAATGAATGCACCACC	51	27	unknown	Beppu.B_60;size=2408;	0
	1613	3	858	38	26	0	0	B	TAAACGGAAACCTCCAGAGGGAGCAGATCCCTCCT	63	24	unknown	Beppu.B_281;size=924;	0
	1614	3	21	1	11	0	2	B	ACGAAAGGAGGTGAACCGTTATTGGTACTAGAAT	0	0	unknown	Beppu.B_1733;size=38;	0
	1615	3	69	1	5	93	0	B	ATACATTGAGGCCGTTGAGATAGATACTCATAAGGTAA	64	15	unknown	Beppu.B_1145;size=171;	0
	1616	2	34	0	0	13	0	B	GTATCGTTGCCTTATTGCCGTCAACAAGCAACTT	0	0	unknown	Beppu.B_1615;size=49;	0
	1617	2	6	0	5	585	971	B	TCAATCTCTCAACATCTTCTTTGTCACATTGATT	79	14	unknown	Beppu.B_141;size=1569;	0
	1618	2	95	0	6	125	0	B	ACATTTTCCTCTCTATAAAACTGAAAATCATTGAT	0	0	unknown	Beppu.B_995;size=228;	0
	1619	2	195	3	30	0	0	B	TCGGCTTATGGCCCGCTTAACATTAATGTCCCCGGCCCTGGTACATA	60	19	unknown	Beppu.B_989;size=230;	0
	1620	2	177	0	6	184	2	B	CTGCCAACCTTATCGTAACACAATGCTGAGTAT	64	2	unknown	Beppu.B_722;size=371;	0
	1621	2	9	2	3	0	0	B	AATCAGTATCTCTTACAAGACGTAGTTTTTATTCCA	0	0	unknown	Beppu.B_380;size=736;	0
	1622	2	18	0	16	13	0	B	GAACTTCAAGCTCAACATTTAGGGAATACTTACATAAA	0	0	unknown	Beppu.B_1788;size=33;	0
	1623	2	19	0	6	101	8	B	GACTGCGACAATATCTTCAGCAGGAACGATCGAAT	0	0	unknown	Beppu.B_1245;size=136;	0
	1624	2	9	3	7	91	9	B	ATCAGATGTGGCACAAACATATATAAGTATTAACG	0	0	unknown	Beppu.B_1288;size=121;	0
	1625	2	137	0	19	262	2	B	TCAAGATATTCTCTTACTTTACCTATCGGAACTGAT	69	24	unknown	Beppu.B_663;size=422;	0
	1626	2	0	0	0	0	0	B	TCAAGCGAGAAGCCTGAGTTTATTATATCATTTATT	0	0	SBRV1	Beppu.B_4364;size=2;	1
	1627	2	0	0	0	0	0	B	TTTTGAGTAATCTTTTAAAACTCTTAACTGATGCAA	0	0	SBRV1	Beppu.B_4360;size=2;	1
	1628	2	91	0	6	99	5	B	ATTGGAGCGTCAAACGAGATCCCAGAGGATGACG	81	4	unknown	Beppu.B_1055;size=203;	0
	1629	2	0	0	6	257	396	B	TCAAATACGTTGCTCAACAACATATTGCAATGTT	82	40	SBRV1	Beppu.B_418;size=661;	0.94
	1630	2	2	0	0	6	0	B	AGAAGACCTAAAAAGTGAGTGTCAAGTCCAGATAATT	0	0	unknown	Beppu.B_2634;size=10;	0
	1631	2	24	2	3	0	0	B	AGGATTGTCAAACAGTTAATTGCTAGCAACCCCT	0	0	unknown	Beppu.B_1818;size=31;	0
	1632	2	0	0	0	0	0	B	ATAATATCTGGTCTCACTAATTTATTTTTTAGACA	0	0	unknown	Beppu.B_4296;size=2;	0
	1633	2	0	0	0	0	0	B	TTAGAGACTTCCTTAAAATGAAAATTGTCAAGAT	0	0	unknown	Beppu.B_4300;size=2;	0
	1634	2	0	0	38	341	461	B	TAATCAATATGACGGAAAAAACGGAATCACAATCAGG	82	41	SBRV1	Beppu.B_326;size=842;	1
	1635	2	51	0	8	111	2	B	GTGCCTTTAATTACATTAAGTATCAATGAAACTACT	69	17	unknown	Beppu.B_1136;size=174;	0
	1636	2	3	0	30	721	289	B	ACTTGAATCTGATTGTTTATCATTTGTATTTTTACA	51	63	unknown	Beppu.B_238;size=1045;	0
	1637	2	0	0	10	87	116	B	CTCTTGTGAACCTCTTATTGATATAAACGTTCCTAAA	82	17	unknown	Beppu.B_1028;size=215;	0
	1638	2	19	0	63	1229	449	B	GTGAAAGCATTAGGTGCCTGTGCCTGACCTATTT	50	16	unknown	Beppu.B_110;size=1762;	0
	1639	2	35	0	38	782	326	B	GCCGAGCCACTTGTTGCACCGCTAGCTAATGTAATGT	0	0	unknown	Beppu.B_200;size=1183;	0
	1640	2	21	0	45	1090	336	B	TAAGTTCACTTTCTTCCTTCCGGGATGCTTTTTGCCC	50	9	unknown	Beppu.B_149;size=1494;	0
	1641	2	369	3	84	0	0	B	TGAGTTTGCTTACTTTGTTTTTGTTGTTCTTCTTCTT	62	30	SBRV1	Beppu.B_612;size=458;	0.86
	1642	2	0	0	17	204	243	B	TTCTGCCTCACCCTTTCATTTGCGCATCTCACCCTAATG	82	18	unknown	Beppu.B_607;size=466;	0
	1643	2	20	6	3	0	0	B	CTCTTCAAAAAGCTCATGGTCTCACTTCATGTAA	0	0	unknown	Beppu.B_1815;size=31;	0
	1644	2	4	0	0	6	0	B	GTTCATCGGATCAATAACATAAACGTGGGGGTCA	0	0	unknown	Beppu.B_2464;size=12;	0
	1645	2	95	0	3	152	0	B	GATGTTTATTGATTCTTTTAACAAATTTCTACAAT	70	4	unknown	Beppu.B_946;size=252;	0
	1646	2	45	0	86	1721	706	B	ATAAAGAACTATGTGGTTATGCCTAAAACTAAATCA	50	54	unknown	Beppu.B_49;size=2560;	0
	1647	2	12	0	1	0	0	B	TTTTATACGTTTACGCCTATGATGACGTTACTTTAAT	0	0	SBV1	Beppu.B_2256;size=15;	0.97
	1648	2	416	14	70	0	0	B	TTCTGAAGAAATCCGCAATCCTACCAAAGAACGA	63	32	unknown	Beppu.B_563;size=502;	0
	1649	2	0	0	0	0	0	B	AAGCCTTGAGTCCAACAAATCCGCTCGTGCGTATATGAC	0	0	unknown	Beppu.B_4301;size=2;	0
	1650	2	0	0	0	0	0	B	TATTACAGTACACCAAGTTCGAACAACAGAAGAA	0	0	unknown	Beppu.B_4302;size=2;	0
	1651	2	0	0	0	0	0	B	TGAGCTGTGCATTTATGGGGGACAAAATGAAAAGCCCTA	0	0	unknown	Beppu.B_4297;size=2;	0
	1652	2	65	0	4	17	0	B	TTTACGTAAAACATGGACCTAAGGTTACACACCAT	0	0	unknown	Beppu.B_1399;size=88;	0
	1653	2	43	3	2	57	0	B	TGAACTTAGTAAGATCGGGTGGCAGTTAAGTACTGT	0	0	unknown	Beppu.B_1336;size=107;	0
	1654	2	0	0	4	0	0	B	TCAATAGCATAATAGACTAGCGTAACAGCATTTAATGGT	0	0	SBFV3_mut1	Beppu.B_3096;size=6;	0.92
	1655	2	51	614	0	0	0	B	TTGTCAGATTTTCATACTGAACCATCAGTCCATAG	53	2	unknown	Beppu.B_414;size=667;	0
	1656	2	21	0	0	2	0	B	AATCCGAGCTCTTTCTTCAACGTCGTCTTTAAGC	0	0	unknown	Beppu.B_1923;size=25;	0
	1657	2	0	0	0	6	0	B	TATACTAACTCTAACGGTGTCACTTCAACTGGAGTATTACA	0	0	SBV1	Beppu.B_2200;size=16;	1
	1658	2	26	0	0	0	0	B	AACTAAAGAGGAATATAATCTTTCCCCAGAGGAATTCAATA	0	0	unknown	Beppu.B_1869;size=28;	0
	1659	2	22	0	0	0	0	B	AGCATATGCTGTAACAAATGAGGCAATTGGTATA	0	0	unknown	Beppu.B_1031;size=212;	0
	1660	2	0	0	0	0	0	B	TTTTAAATTGATTCTTTCTTAGTTTTAACTAGAAGAATAT	0	0	unknown	Beppu.B_4299;size=2;	0
	1661	2	0	0	61	1700	56	B	TTCTTACATATGTCTTAGGCACTCTCCTCACCTCATT	51	17	unknown	Beppu.B_103;size=1819;	0
	1662	2	0	0	8	125	187	B	ATCTTGAAATCTTACAATCCTAACAACTTTAACT	82	34	SBRV1	Beppu.B_812;size=322;	0.97
	1663	2	73	0	2	82	0	B	ATAAATATAACCTTAAAAATAGAAGAATTTAAAT	75	10	unknown	Beppu.B_1178;size=159;	0
	1664	2	671	28	82	0	0	B	TATTTCAGTAGTGGCAACACTTACGACAGATCATTTAT	60	98	unknown	Beppu.B_353;size=783;	0
	1665	2	33	0	5	78	0	B	TTTCTTCATCAACTTTCAATTTGTCATCTGGAAG	0	0	unknown	Beppu.B_1304;size=118;	0
	1666	2	0	0	0	0	0	B	ATCTTCTTTTTCTATTCTGCAGTTTACTTATTGTTATTC	0	0	unknown	Beppu.B_4282;size=2;	0
	1667	2	22	2	21	649	212	B	GCTACCCCTAGGGCGTCTTAAGTCAATCTCTTTTT	51	87	unknown	Beppu.B_288;size=908;	0
	1668	2	524	19	23	0	0	B	ATGGAGAGGACTTCATCAGAGTATAGCAAATTCGGC	63	25	unknown	Beppu.B_498;size=568;	0
	1669	2	0	0	28	588	14	B	ACTAACATTCCAACCACGGGAGGGCAAAATATATTTCC	51	18	unknown	Beppu.B_446;size=632;	0
	1670	2	113	2	7	117	2	B	TCTTAGTCCAGAAGGTCTTAAACACATCAGCTACAT	64	22	unknown	Beppu.B_961;size=243;	0
	1671	2	175	7	7	143	0	B	TAATTATGGAAATGATTATGAAGGAAAGATGATAA	78	9	unknown	Beppu.B_780;size=334;	0
	1672	2	35	0	16	128	0	B	GAATTGTTGAACAATTTTTTTCATGTCTTCATTTGC	0	0	unknown	Beppu.B_1118;size=181;	0
	1673	2	0	0	0	0	0	B	TGTACAGTAACACCGACTAGGAGCAAAACAACGAGGT	0	0	unknown	Beppu.B_4283;size=2;	0
	1674	2	2	0	0	14	0	B	CTCATGGTTTAAGCTTTTTACTTTCTGTAAGTATT	0	0	unknown	Beppu.B_2120;size=18;	0
	1675	2	0	0	87	1679	49	B	TATTTCCGTCCATCCACTTGTTGCTTCATCATTCCATG	51	16	unknown	Beppu.B_104;size=1817;	0
	1676	2	19	0	34	725	271	B	AAGTGCTGACATATCGATCAAAGCATTAATTGCGGT	50	45	unknown	Beppu.B_235;size=1051;	0
	1677	2	31	0	0	4	4	B	CCTAAGCCGCATATCCTTAGTACTTTTAGACTTAT	0	0	unknown	Beppu.B_1692;size=41;	0
	1678	2	327	7	86	0	0	B	AATACGGTGAGGTAGATTGGATTTTAAATAACGG	62	26	unknown	Beppu.B_664;size=422;	0
	1679	2	187	6	7	276	4	B	TGTAAGTCCCAGGACCTTGGGTAAGTAAATACCCA	0	0	unknown	Beppu.B_584;size=482;	0
	1680	2	9	2	3	7	0	B	ATTTTTGCCGTTTTTCTATTCTCAGCAAAAAGAGT	0	0	unknown	Beppu.B_1979;size=23;	0
	1681	2	36	0	0	62	0	B	TTTTTAAGCAACGGTTTAATTTTTGATGAAATTCAG	0	0	unknown	Beppu.B_1366;size=100;	0
	1682	2	0	0	0	125	231	B	TCTCTGCTGACCTGCAGAAATAAAAAATATGCTTAT	79	11	unknown	Beppu.B_744;size=358;	0
	1683	2	110	1	10	108	0	B	CCCTCTACAGAGTAAAACGTGCTTCGTGTCTGCTTC	64	23	unknown	Beppu.B_991;size=229;	0
	1684	2	324	7	65	0	0	B	ATCGTGTTCAAAATTATAATGTTGACTGGTAATCAC	62	60	unknown	Beppu.B_699;size=398;	0
	1685	2	3	0	3	18	0	B	GTACTACATGGTACTGACTTGGCACAGTTTGTGAT	0	0	unknown	Beppu.B_1908;size=26;	0
	1686	2	11	0	8	0	2	B	CTACCTTAATTTTTCAAAGAAAAAGTTCAAACTAA	0	0	unknown	Beppu.B_1980;size=23;	0
	1687	2	523	8	74	0	2	B	TTTACATGTCCACCCCAACTCAAACCAAAACCCAAG	60	73	unknown	Beppu.B_467;size=609;	0
	1688	2	0	0	0	48	67	B	ACAATCGGTGCTGGTGGTGCCGGAGGTGCGGGT	84	13	unknown	Beppu.B_1307;size=117;	0
	1689	2	2	0	0	65	115	B	TAGTTTTAGGATTTGTTAAAATTTTGATTGACAAT	74	10	unknown	Beppu.B_1106;size=184;	0
	1690	247	27	93	568	95	127	B	AATTTCTCTCTCATTTCGTTTTCATGTTCCTTCAAAT	84	12	unknown	Beppu.B_1014;size=220;	0
	1691	2	0	0	4	473	801	B	ATTAGCATAGCCACGCGTGGCTTAATTAATGTGAACT	79	15	unknown	Beppu.B_177;size=1280;	0
	1692	2	40	0	10	32	2	B	TACATCATGCAGTGCAGACATATTGAGTAAAGCGTTGAT	0	0	unknown	Beppu.B_1409;size=86;	0
	1693	2	30	0	27	1249	408	B	AGTAAACGATGACGGAATTTCATACAGTGTAAGTACGT	51	74	unknown	Beppu.B_118;size=1716;	0
	1694	2	2	0	0	102	162	B	ATACCCTTTCCTCCTTATAGTTGCAACAGTCTTT	0	0	unknown	Beppu.B_916;size=268;	0
	1695	2	41	0	7	4	0	B	TTAGAGCAAGGACACTTAAAGATCTACAGAATAC	0	0	unknown	Beppu.B_1575;size=54;	0
	1696	2	8	90	0	0	0	B	TAACATGAATTCACCATCATACATACTTTTGTTATT	0	0	unknown	Beppu.B_1365;size=100;	0
	1697	2	36	3	10	2	5	B	TTTTAACTGACTCAAAACTGACATCAAACGGTGAATA	0	0	unknown	Beppu.B_1549;size=58;	0
	1698	2	10	0	7	112	6	B	AATGTTTGCAGAGTCCATAGGCCCTCTAATTGCTCTCCCTAT	0	0	unknown	Beppu.B_1238;size=137;	0
	1699	2	5	0	23	358	147	B	ACTATTGAGCCTGAGGAACCCACTAGCTATCCTT	50	20	unknown	Beppu.B_529;size=535;	0
	1700	2	114	0	3	128	0	B	TTCTGAACCTGAATTGATCTTTCCATGGTGGTAAG	75	8	unknown	Beppu.B_956;size=247;	0
	1701	2	165	0	15	248	1	B	TATCTTTGGCTTAATCCCCAACTCATGGAATAGAAG	0	0	unknown	Beppu.B_646;size=431;	0
	1702	2	22	0	0	0	0	B	TATTAACTGCAAATTGGATAGTGTATGGATTACCGTT	0	0	SBV1	Beppu.B_1959;size=24;	0.97
	1703	2	0	0	0	0	0	B	GTATTAAAGTTAAATGCTGACCAAATGGATGATATTG	0	0	unknown	Beppu.B_4284;size=2;	0
	1704	2	0	0	0	119	270	B	ACGATAATGCAAATACACCAAACATCGCAACAACA	79	12	unknown	Beppu.B_708;size=391;	0
	1705	2	6	0	0	24	0	B	AATAAAGACTGGAAAGCTATAATAGTTAGCGGAAATA	0	0	unknown	Beppu.B_1804;size=32;	0
	1706	2	12	0	11	123	0	B	ACTTTCTCTGGAAATGTTAATGTAAATGTATTGAACT	0	0	unknown	Beppu.B_1209;size=148;	0
	1707	2	476	24	16	0	0	B	TGGTGTCAATGCAAATTTCGTTATATCAATTGAC	0	0	unknown	Beppu.B_548;size=518;	0
	1708	2	0	3	0	0	0	B	TAGTTTGACTTTCTGAATCATTTTCTGCAGTTGCGTT	0	0	unknown	Beppu.B_3273;size=5;	0
	1709	2	0	0	0	0	0	B	ATTATGAGTGAAGATTTATCAATTAAAGAAAATGGA	0	0	unknown	Beppu.B_4280;size=2;	0
	1710	2	12	0	40	666	253	B	GTGAGCCCTCCCCTGAGGAGGCGGGTGGTAAGCC	0	0	unknown	Beppu.B_264;size=973;	0
	1711	2	0	0	3	14	10	B	AATTTTTTATTCTTCATCTTCGATTTCTTCAAGACT	0	0	unknown	Beppu.B_1864;size=29;	0
	1712	2	5	0	0	374	576	B	TAGTTCCTCATAAAACTCCTGAGAGAGCTAAACCAG	0	0	unknown	Beppu.B_271;size=957;	0
	1713	2	22	2	0	1	2	B	AGTTTTCTGCTTTTGAAGAAGTCAGCCAATTTCA	0	0	unknown	Beppu.B_1857;size=29;	0
	1714	2	58	0	8	8	0	B	TGGACAGAAATAGCGATAGGTCTAATAACAGGTGCC	0	0	unknown	Beppu.B_1453;size=76;	0
	1715	2	51	0	2	284	287	B	ACAGAAAATATTTACAATTGTTTCACTTTTATT	70	8	unknown	Beppu.B_447;size=626;	0
	1716	2	228	24	31	0	0	B	CTTCCCAGTTGAGTTTGATCATATCCGACACATGT	60	36	SBRV1	Beppu.B_875;size=285;	0.91
	1717	2	15	6	3	0	0	B	ACATTGCAATTAATCAAAACAAAGAGGAGTTGGT	0	0	unknown	Beppu.B_1905;size=26;	0
	1718	2	272	9	17	0	0	B	TTCATTTTTTTCACCTCTATGCTATATCTTATCTTTC	0	0	unknown	Beppu.B_842;size=300;	0
	1719	2	19	0	2	25	0	B	CATTTTCCAGTTGCCCATGCATAAACATTCGAGG	0	0	unknown	Beppu.B_1608;size=50;	0
	1720	2	124	2	0	182	0	B	TATGAACAAGGGAAAGCTTATCCATTAGATTTCTAT	0	0	unknown	Beppu.B_827;size=310;	0
	1721	2	144	1	4	343	4	B	TTATCTGGAATAGGTTGTGCTATACATTCTTCCAAC	69	14	unknown	Beppu.B_567;size=498;	0
	1722	2	150	0	104	399	6	B	TTGCAGCTATTCAAAAGAAGAAGCACTGCAGATGT	64	19	unknown	Beppu.B_625;size=446;	0
	1723	2	16	0	7	250	108	B	GTATTGCCCCAAAACCCCTATAGTACTTATCCGTTCTT	50	62	unknown	Beppu.B_718;size=383;	0
	1724	2	1040	30	68	0	0	B	TATAAGACAGCCTGGCCTAATCCCTAACGACAACG	63	26	unknown	Beppu.B_207;size=1140;	0
	1725	2	2	0	0	56	115	B	TTATTGTCTATAGAAGTCAATTGCAAAATCTAAGTC	74	9	SBRV1	Beppu.B_1131;size=175;	0.89
	1726	2	17	0	21	412	131	B	GTTTGCCTTAACTCACGTTTACGAACAAGTGAAAAA	50	57	unknown	Beppu.B_490;size=583;	0
	1727	2	51	3	0	64	0	B	GTCTAGTTAAAAAACTCTATGAGCTTGGCGTATC	0	0	unknown	Beppu.B_1294;size=120;	0
	1728	2	9	3	6	1	0	B	TTAGTGATGGTAAAATGTTACCGATATAGGCATGAGT	0	0	unknown	Beppu.B_2040;size=21;	0
	1729	2	9	0	13	508	161	B	AATTAATGAGTTTTTGGGTAAGGAATGATTCCCACCC	51	51	unknown	Beppu.B_401;size=693;	0
	1730	2	164	0	18	211	0	B	TGTGGATAAAACCTTATTTACATGCAGCTGGAAAAGC	69	19	unknown	Beppu.B_705;size=395;	0
	1731	2	701	17	154	0	0	B	GGTATGGGTAATAATAATAGTCATCATCATAGCGA	62	51	unknown	Beppu.B_307;size=874;	0
	1732	2	169	0	11	287	8	B	GTGAGAAGAGTTCATATTTAGAGTACATAGAAGATT	64	20	unknown	Beppu.B_591;size=477;	0
	1733	2	0	0	9	0	0	B	TGGAAAGCGGGTCTCTTTATCTTCTCAAGAAAAT	0	0	STIV	Beppu.B_2539;size=11;	0.85
	1734	2	0	0	24	0	0	B	TAGATTGCCTAAATTGATGAGAAAAAAAGCAAGTTT	0	0	SBRV1	Beppu.B_1902;size=26;	0.86
	1735	2	25	0	96	1408	478	B	TTGCTATCTTCTCTTTCACTGAGTAAGCTTTCTCAT	50	58	unknown	Beppu.B_82;size=2009;	0
	1736	2	4	0	0	0	0	B	ATAGTATGATTTTTTGTCTAACAAACTCAAATCTTT	0	0	unknown	Beppu.B_3100;size=6;	0
	1737	2	0	0	11	303	533	B	TTCTCAGACCACTTGTAAGACTTATACCATATTT	82	39	unknown	Beppu.B_323;size=849;	0
	1738	2	42	0	10	101	0	B	AACCAGTTCTGGCACAGGTGGATCCAATACGACATCAAC	0	0	unknown	Beppu.B_1190;size=155;	0
	1739	2	12	0	3	0	0	B	GTCAATCCACCTTATACATTCAAACCAAATCATTTAGT	0	0	unknown	Beppu.B_2162;size=17;	0
	1740	2	41	0	43	1203	502	B	AACGAGACGATTAATAGGGCGATATTATGGAGGTTA	50	43	unknown	Beppu.B_108;size=1791;	0
	1741	2	0	0	0	0	0	B	CTGTCCTAACTATAGCTCTAACATTAACTCATTCTGT	0	0	unknown	Beppu.B_4281;size=2;	0
	1742	2	22	0	73	1747	1208	B	ACTTTACCTTTTCAAGCTCGTATGTCGTCATATCTT	0	0	unknown	Beppu.B_33;size=3052;	0
	1743	2	0	0	4	0	0	B	TTGTCCTCTAAACTCGCTAATATCTGCAACTTTCTC	0	0	unknown	Beppu.B_3099;size=6;	0
	1744	2	4	0	0	21	0	B	ATTTTCTCAGCAATTCTTAATGATGCTTCTTTAAT	0	0	unknown	Beppu.B_1893;size=27;	0
	1745	2	34	0	0	90	0	B	TGGGTAAAATATAGAAGACTTTTCACGACTTTATGTA	0	0	unknown	Beppu.B_1267;size=126;	0
	1746	1	65	0	0	56	0	B	TACTTTCATTACTTTCATTATTTTTTATTAATT	77	6	unknown	Beppu.B_1279;size=122;	0
	1747	1	0	0	15	157	325	B	TGGCCAGATGTAGTTACTAGTTTGGCTCCAACAAC	82	61	unknown	Beppu.B_568;size=498;	0
	1748	1	8	0	0	28	0	B	ATTAATTGAGACAGAAGAGGAGAATTTTGGTTATTCATA	0	0	unknown	Beppu.B_1739;size=37;	0
	1749	1	12	2	0	0	0	B	ACTGGGATATGGCGTAAGCGATAGCCTAATCAGATATG	0	0	unknown	Beppu.B_2250;size=15;	0
	1750	1	0	0	3	1	0	B	TTAGTAGCAGTGGTGTAGGTAACAGTTTCTCATCATC	0	0	unknown	Beppu.B_3274;size=5;	0
	1751	1	12	0	2	38	0	B	GATATACAAATATCAAAATTTTGCCCTAATGGTGCTT	0	0	unknown	Beppu.B_1580;size=53;	0
	1752	1	72	0	0	114	0	B	ATTAAAGTAATAATGTAATATCCAGTTGCTAATGT	70	5	unknown	Beppu.B_1099;size=187;	0
	1753	1	4	0	14	492	195	B	ATTCTCATCTCGTACTTTTATCCTCCCTTTATTAA	50	17	unknown	Beppu.B_396;size=706;	0
	1754	1	22	0	2	37	0	B	ATTTAGTCTCAATTTCTCGTTAGATCTCTTTTCTGA	0	0	unknown	Beppu.B_1532;size=62;	0
	1755	1	0	0	0	0	0	B	ACAGCTCTCCCCCCTCTTCACATGCCCTTAAATCC	0	0	unknown	Beppu.B_4966;size=1;	0
	1756	1	0	0	0	0	0	B	TATCTGTTCACACATTTCTATCTCCTATTTTGAAAC	0	0	unknown	Beppu.B_4965;size=1;	0
	1757	1	56	3	2	140	0	B	TTTCCACTACCACTCATACCTAGGATAGAATATTT	70	7	unknown	Beppu.B_1059;size=202;	0
	1758	1	196	13	19	0	0	B	ATTTCGTCTGTGCCGTCTGCAACAAAATCAGTTTCT	60	29	unknown	Beppu.B_990;size=229;	0
	1759	1	49	0	2	67	0	B	GAGGGACTTCCTGTAGCCCTCAAAAAAGACCTCTCC	64	7	unknown	Beppu.B_1299;size=119;	0
	1760	1	166	0	27	233	2	B	TGATACCTCCACGTAAATTAATTTCCTTATAAAT	69	5	unknown	Beppu.B_666;size=419;	0
	1761	1	69	0	0	142	0	B	TTTGGATGCTTGATTGCCTTTTGAATCCATCTTTTA	75	5	unknown	Beppu.B_1032;size=212;	0
	1762	1	12	0	2	34	0	B	AATGCGTACAGTTCCGCATGTCGTACCATTGAACC	0	0	unknown	Beppu.B_1620;size=49;	0
	1763	1	36	0	1	96	0	B	TGGACAATTAGACATATATAAATGCATAGCACTTAA	0	0	unknown	Beppu.B_1250;size=134;	0
	1764	1	0	0	0	0	0	B	CTGTATGGAAACGACTACCCCGAGGCGAAGAAAC	0	0	unknown	Beppu.B_4967;size=1;	0
	1765	1	0	0	3	0	0	B	GTTAGCACAGAGATATACAGAAGAATTTGCAGAGAAA	0	0	unknown	Beppu.B_3716;size=4;	0
	1766	1	28	0	3	45	0	B	ACCATGAGTCTCTCATCTTTCATTCACTATTTCTTCT	0	0	unknown	Beppu.B_1447;size=77;	0
	1767	1	49	0	0	2	0	B	ATACTTACAGGCACGTCACATTATGGGTCAAAATGT	0	0	unknown	Beppu.B_1591;size=52;	0
	1768	1	0	0	4	0	0	B	ACTATAATCGTTTCTTTGCTAATGAAGCAGATCTA	0	0	unknown	Beppu.B_3272;size=5;	0
	1769	1	90	2	32	770	28	B	AATCAAGAAGCCAAAGATGACATAGATTATAAGT	69	6	unknown	Beppu.B_1034;size=212;	0
	1770	1	306	15	47	0	0	B	GTAAAGCTCTGATTCCTCTGCTTCTCATTGTAGA	60	95	unknown	Beppu.B_728;size=369;	0
	1771	1	201	20	18	0	0	B	GTTAATGCGATAGGTCATCAGGGCACAGTAGAGAT	60	93	unknown	Beppu.B_969;size=240;	0
	1772	1	0	0	2	78	196	B	TTTTTGACTTCATAACAAAGAGTATAAAAACTTAC	0	0	unknown	Beppu.B_895;size=277;	0
	1773	1	784	28	98	0	0	B	TACCTGACAATTTCATTAGTTCGAGACTAGTAGCAAAG	60	80	unknown	Beppu.B_287;size=911;	0
	1774	1	37	0	4	9	4	B	TTATCAAACTTTGTATCACATAGTTGCCTATTCTT	0	0	unknown	Beppu.B_1568;size=55;	0
	1775	1	57	0	4	100	3	B	AGATCAAAGCAAGAATTCTCGGAGTTAGAGTCGGT	0	0	unknown	Beppu.B_1159;size=165;	0
	1776	1	0	0	0	0	0	B	CTCTTAATTTATGTGTGGTTTGTTTTGGCTAAGTGGG	0	0	unknown	Beppu.B_4969;size=1;	0
	1777	1	13	0	3	60	0	B	TGAAGCCCACAAGATAAAGCAGAAGTCTACTTCT	0	0	unknown	Beppu.B_1444;size=77;	0
	1778	1	364	6	49	0	0	B	TTATCAAGAATAATACGCCTTTTACATAATGCGTAT	60	30	unknown	Beppu.B_665;size=420;	0
	1779	1	96	2	5	125	0	B	CAGAAGATTAAGGCACTAATGTCTTTATATAATTTCAA	0	0	unknown	Beppu.B_993;size=229;	0
	1780	1	47	0	5	86	2	B	TAATACCATTTTTTAGGATATGTGTTTTCACTC	0	0	unknown	Beppu.B_1228;size=141;	0
	1781	1	56	3	3	82	0	B	AATTACGCTGACTAAAGGAAATAGTCCTAAAAAC	0	0	unknown	Beppu.B_1219;size=145;	0
	1782	1	17	0	16	584	188	B	ACGTCAAATCCTTCACCACCGACAAATAGTAATAT	51	64	unknown	Beppu.B_344;size=806;	0
	1783	1	50	2	0	47	0	B	AGGGAACTATAACAGTAAACAATTTCTTATTTGCA	0	0	unknown	Beppu.B_1362;size=100;	0
	1784	1	0	0	0	2	0	B	TTTCTGATACCATCACTATAAGAGCTTTGTCTCTT	0	0	unknown	Beppu.B_3800;size=3;	0
	1785	1	69	0	1	125	0	B	ACTTGGGTCAGACAGAGTTAGCTCACCTTTCCCT	78	4	unknown	Beppu.B_1072;size=196;	0
	1786	1	37	0	12	0	0	B	TAGAAACATATCTTCTTACTTCTGGAGATTCATACAT	0	0	unknown	Beppu.B_1737;size=38;	0
	1787	1	19	2	0	0	0	B	ATTGCCAGGTGACAGTGTTGCCGTCTCATACGGG	0	0	unknown	Beppu.B_1992;size=22;	0
	1788	1	18	0	32	1291	913	B	AATCGTTTGTTCCCGCTACTTCGTTAATTAGAAGT	51	38	unknown	Beppu.B_67;size=2255;	0
	1789	1	5	0	10	323	107	B	GTGGTAGTGTCTTTTATGCTTTCTACTGCTACCA	50	18	unknown	Beppu.B_624;size=446;	0
	1790	1	0	0	0	0	0	B	AATATTTACGCCATTAGTGTGAGGGCGGGCTCGTTT	0	0	unknown	Beppu.B_4968;size=1;	0
	1791	1	22	0	0	247	263	B	ATTCAAGTAGATCAAACTTATACTGTTGAAATCTGG	76	1	unknown	Beppu.B_1538;size=61;	0
	1792	1	396	10	94	0	0	B	ATAGAAATGGCGGATTGGAAAACAGCTGGCTTAAA	62	22	unknown	Beppu.B_564;size=501;	0
	1793	25532	2860	23	1177	4037	168	D	CTAGATGGGAGAGATGTGAGTGAGGAGGATATTGA	87	55	unknown	Beppu.D_23;size=33797;	0
	1794	25419	2436	6	1304	3903	333	D	TTAATTCGTTAAATTGATTGATAAGGACTCTTGCGAA	87	87	unknown	Beppu.D_26;size=33401;	0
	1795	25298	3296	15	1518	4299	540	D	TGAAAAGGAAGACGACGACTTGGTGGAACTGCTGAAAT	93	15	unknown	Beppu.D_18;size=34966;	0
	1796	24679	3326	13	1533	4664	245	D	GTAGACTTGTAGAACGGTGCTGCATATGCTACAACATC	87	69	unknown	Beppu.D_20;size=34460;	0
	1797	24557	2446	5	1240	3631	400	D	AAATCATAGGCATAATTCTGGTTTTCTAGTCTTTGTTCC	87	81	unknown	Beppu.D_31;size=32279;	0
	1798	24547	2392	15	1232	3639	410	D	GAACAAGAGATAAATAGAATAGAAGAAGATCTAAATGCT	87	88	unknown	Beppu.D_32;size=32235;	0
	1799	24414	658	13	426	408	199	D	TCCTCGTAAAACGGTCAATCGCTATGGGCTTATATCTTC	0	0	unknown	Beppu.D_84;size=26118;	0
	1800	24305	2369	18	1059	3787	175	D	GTAATATCTATAGCTCCAAAGAGTTCACTGTAGTCGGT	87	54	unknown	Beppu.D_34;size=31713;	0
	1801	22757	2568	9	1270	3835	399	D	AGTAGAACTTGTCGGGCTAATGGTGTGCCATATTTTGAG	93	14	unknown	Beppu.D_39;size=30833;	0
	1802	22653	2501	7	1033	3284	155	D	TTATTGTTATTTTTACTGTCTTATTAGCATACACTA	87	58	unknown	Beppu.D_45;size=29633;	0
	1803	22593	2729	19	1163	4327	252	D	CAATTTGTCTTGAACATATTCGTGATAAGTTGTACCGA	0	0	unknown	Beppu.D_36;size=31083;	0
	1804	22284	2108	9	1033	3379	302	D	TGATATTTCTGTAGAAAGTTTGCAATTGCTAATAGACTTTT	87	86	unknown	Beppu.D_50;size=29115;	0
	1805	22188	2579	25	1170	3529	393	D	ATTAGAGTCTTAAGATCTGTCCTTAATGATATAAGTGTAG	93	16	unknown	Beppu.D_42;size=29884;	0
	1806	22113	2127	16	999	3433	160	D	ATATAATAACAGTTTCATATTTATGTTCGCTTACTTCTGC	87	56	unknown	Beppu.D_54;size=28848;	0
	1807	22080	2104	17	1022	3186	309	D	CGGTATACCATTACAACGAATAGACTATCCGATAAAAAGATTA	87	80	unknown	Beppu.D_55;size=28718;	0
	1808	22039	2420	9	1342	3592	439	D	AACATCTTCATTAAGAGATTTGCTTTGCACTCCCTATCGTG	93	28	unknown	Beppu.D_43;size=29841;	0
	1809	21691	1320	14	736	1724	237	D	ATTAACATCCAGAAATATTCTTCTTGATCATTTTCCATG	87	100	unknown	Beppu.D_92;size=25722;	0
	1810	21567	2297	19	1206	3503	365	D	ATATTCATAGTTACCGTGTATAATAATGCCCCTTTTTC	93	31	unknown	Beppu.D_52;size=28957;	0
	1811	21482	2320	15	952	2852	185	D	ATTGCAAGTGTATATGTTCATGTTGAAGGCTGAGAAGGG	87	60	unknown	Beppu.D_61;size=27806;	0
	1812	21463	3114	19	1493	3782	364	D	CATACTATCTTCTATCCATCTCCACTTTCCAGAAAATCT	93	8	unknown	Beppu.D_41;size=30235;	0
	1813	21374	2600	13	1469	3692	341	D	ATGATAGTTACACTTTTGGTATGGTACACAGTGTCTTTGACA	93	9	unknown	Beppu.D_47;size=29489;	0
	1814	21296	2586	13	1435	3413	307	D	TTTGGTGCCATTAAAAAGACTTCTTGAGGAGAACTTAA	93	10	unknown	Beppu.D_51;size=29050;	0
	1815	21267	2104	4	1072	3083	291	D	ATTAAAAGTTGTTATAATTGTCATGGGTGTTTCACTAG	87	98	unknown	Beppu.D_60;size=27821;	0
	1816	21190	4318	10	1435	3862	445	D	ACTATTGCCCTAACTGTCAACAATAACCTTGCTGAACTC	93	40	unknown	Beppu.D_35;size=31260;	0
	1817	21016	2192	9	1045	3060	303	D	ATACTTGAGAAAGAAAGAGATAATCAATTTGCGATAATTG	87	90	unknown	Beppu.D_65;size=27625;	0
	1818	20825	2788	8	1372	4276	318	D	ATCTTCTTTGCCATGTCTTCAGTCACAGTAGGCAATGTT	87	74	unknown	Beppu.D_46;size=29587;	0
	1819	20807	2280	15	814	2409	180	D	TAAATACCCCGATAAAGGTCGTGGTACCTCAAAATCAAT	87	59	SBV1	Beppu.D_77;size=26505;	0.97
	1820	20640	1475	0	815	2283	242	D	GAAATATTAAGTATTTTAGCTATCTCACTAATTGTCAAG	0	0	unknown	Beppu.D_94;size=25455;	0
	1821	20593	2087	20	774	3307	116	D	AAATAAGAAAATGGGGAAAAATATGAGCAAACCTCAAA	87	53	unknown	Beppu.D_72;size=26897;	0
	1822	20559	1441	9	707	2309	227	D	ATCCAAAAGAAGCTAAGATAACAGAAAATGATATAG	87	101	unknown	Beppu.D_96;size=25252;	0
	1823	20518	2184	22	994	3347	297	D	ATATAAACGACTTTCGCATATGAACTATATTTCTT	87	76	unknown	Beppu.D_68;size=27362;	0
	1824	20455	2402	6	1174	3339	383	D	ATACCGTGAAGCTCATTTAATGCAGCTGCTATCAAATACTCA	93	27	unknown	Beppu.D_63;size=27759;	0
	1825	20437	2431	9	1117	3367	399	D	GCTGGAACAAGATGAAGACTAACACTGCCACAATTATT	93	30	unknown	Beppu.D_62;size=27760;	0
	1826	20412	2194	27	1402	3125	379	D	ATTGCATATATGATGTTGTCTCTAACAGCTATTATATC	93	32	unknown	Beppu.D_66;size=27539;	0
	1827	20320	2119	14	910	2840	182	D	ATATTACGATACCGTCAGCGACTAACTGCGTGACGTCGATC	87	57	unknown	Beppu.D_78;size=26385;	0
	1828	20298	2259	21	932	3189	180	D	ATCATTATACCGAAGCTTTCATTAAATTTCGAACTTGCC	87	62	unknown	Beppu.D_73;size=26879;	0
	1829	20230	2477	8	1126	3274	391	D	ATATTTGGCATCGGTATTCTATAGATCTTCAGATGACCTTG	93	19	unknown	Beppu.D_67;size=27506;	0
	1830	20091	1957	6	952	2878	307	D	ATATCAAAGACTATTCTCTTTCTGACTTCTTTTATGTCTT	87	85	unknown	Beppu.D_81;size=26191;	0
	1831	20057	2030	17	937	3285	187	D	TCAATTAAGGTATACCGTTTCGGACCGGAGGATATCCGC	87	61	unknown	Beppu.D_76;size=26513;	0
	1832	20037	2110	14	825	3035	129	D	GTATAATAGCGAAAACCAAAGAATTCTTGTAGAATTGTA	87	52	unknown	Beppu.D_83;size=26150;	0
	1833	19983	1911	14	988	2866	296	D	AACAATTTGATCAATTCTTATGAAGTCTTGATCTAC	87	79	unknown	Beppu.D_88;size=26058;	0
	1834	19847	2244	7	1282	3275	351	D	TGACATTTTTGGAACTCCTCTAGAAATTTAAGTGAG	93	11	unknown	Beppu.D_70;size=27006;	0
	1835	19555	2091	5	967	2757	289	D	ATTGGGGTATGGGGTTGCATAAGCATAAACTGGAGTTT	87	83	unknown	Beppu.D_93;size=25664;	0
	1836	19425	2454	19	1030	3304	309	D	TTAGGTTTAGGGAAGCCGTTTGGTAAGTACCCAGCAGA	93	24	unknown	Beppu.D_75;size=26541;	0
	1837	19275	2106	12	995	3244	381	D	CGTAAAACTTCACTTTAACGTAAGGGTTCTCAATGTAA	87	75	unknown	Beppu.D_90;size=26013;	0
	1838	19269	3007	16	1437	3275	313	D	TGTCAGAGTGTATGTCAAAAAACAATGCTGATCTAACA	93	7	unknown	Beppu.D_69;size=27317;	0
	1839	19215	1945	4	931	3014	303	D	ATTAACATAGCTGATTTCCATATTCTCTGGTTTGGAGTCA	87	77	unknown	Beppu.D_95;size=25412;	0
	1840	19109	436	10	369	686	105	D	ATTTCGCCCTGAATAAGTGCTTCGTTTAATTTCCGCTCT	0	0	unknown	Beppu.D_167;size=20715;	0
	1841	18998	2333	18	2054	3200	0	D	ATAGACTACTTAAATGGAAACAACAACAAGAAGAATTT	93	13	unknown	Beppu.D_58;size=28114;	0
	1842	18946	1807	2	902	2663	273	D	TTATCAAAATCCAGGTGTATTTTTCTTATATCTTTTCCTTG	87	104	unknown	Beppu.D_99;size=24593;	0
	1843	18882	1648	11	908	2842	307	D	TTAAATCAGTGCCATAAAGAATTTAATAAGTTATTTGG	87	78	unknown	Beppu.D_98;size=24598;	0
	1844	18881	486	2	356	813	178	D	GTAGATTATAAACTTCATTGATAATTGATTTCTGATAGTAT	0	0	unknown	Beppu.D_166;size=20716;	0
	1845	18450	3060	17	1452	3344	261	D	AGTATTTGGCGGTCTAGTAGATGCTCTGATACTGTACTTC	93	5	unknown	Beppu.D_74;size=26584;	0
	1846	18425	2748	19	1138	3763	198	D	ATGATGTTCTTGATGCAATTAGGGAAGCATTATCACCTAA	87	70	SBFV3_mut1	Beppu.D_79;size=26291;	0.98
	1847	18401	4087	24	1381	3360	430	D	TTTATTGTCCTTATACTCTCCTCAAGACGTATCTCAAGC	93	41	unknown	Beppu.D_64;size=27683;	0
	1848	18272	2151	24	1164	2738	317	D	TCTTTACTTAGTCTGTCCAGTTTATATATATCCAGGTAC	93	33	unknown	Beppu.D_97;size=24666;	0
	1849	17937	3575	8	1109	3073	396	D	AATACCTGGTAAAATCCCACTCCACTCCATGTTACTAT	93	39	unknown	Beppu.D_86;size=26098;	0
	1850	17780	1878	19	894	2431	235	D	TAAACTCGAACTATCAAGTTCGAAAGTGAATAGCTATG	87	92	unknown	Beppu.D_117;size=23237;	0
	1851	17766	1775	12	696	2512	117	D	TATTATATAAATCAGAATCATCCATATGTATAAGTTCGAAC	87	51	unknown	Beppu.D_121;size=22878;	0
	1852	17601	2121	9	962	2548	325	D	AGATATCCTAAAGAAGATTTTGTCGGCGTAATACTGTTAAAT	93	18	unknown	Beppu.D_112;size=23566;	0
	1853	17447	2065	5	1044	2798	249	D	ATTATTATCCTTGCCTTAACTTTATCTTTACTAAGCAAT	93	12	unknown	Beppu.D_110;size=23608;	0
	1854	17429	2140	11	918	2979	154	D	AGAATCTTTTGTAATATATCACCTGAGATCCCATATGCTTT	87	67	unknown	Beppu.D_108;size=23631;	0
	1855	17195	1875	22	937	2468	298	D	GTCTTCATTAGAAATACTATCAAAAATTAGTAATTTGT	93	17	unknown	Beppu.D_127;size=22795;	0
	1856	16970	2116	6	968	2827	276	D	TTATTTAACGGAAGTTTTGGAAAATTCTTTCTATTTGATT	93	35	unknown	Beppu.D_118;size=23163;	0
	1857	16885	1921	19	822	2758	133	D	CAATACCTTCAATTGAGGGATAACATGGAAGCTAAGAGGC	87	63	unknown	Beppu.D_132;size=22538;	0
	1858	16838	1750	8	785	2481	218	D	AAAAGCGGTAACTGCCCGGGATACTCTCAATTACAGCCATAT	87	106	SBV1	Beppu.D_139;size=22080;	0.88
	1859	16695	2158	11	913	2793	299	D	GGGTCATCACTAGCGATTGGTCCACTCGGTTTTCTG	93	38	unknown	Beppu.D_122;size=22869;	0
	1860	16654	1906	11	765	2730	261	D	AGTTAAGAGATCATAATAAGCATAGTTAGATATAATTAG	93	25	unknown	Beppu.D_135;size=22327;	0
	1861	16484	1476	1	694	2286	181	D	TCTTTCTCTATCTTTAATCATCCATTGTTTATAAAAAAT	87	82	unknown	Beppu.D_152;size=21122;	0
	1862	16357	1877	11	1049	2571	315	D	AACTTCTTAGCTTTCAGTAACATTTTTGCTTGTTCGAACT	93	36	unknown	Beppu.D_136;size=22180;	0
	1863	15830	1911	26	977	2539	313	D	AATCTCCCTCTAAAAATCTCCGTTAAAACATGTGGTGGTA	93	21	unknown	Beppu.D_145;size=21596;	0
	1864	15359	2812	22	1114	4201	189	D	CAGTAATACCTTCTATAGGTGCTTACGCTCCAGTCTCACT	87	73	unknown	Beppu.D_106;size=23697;	0
	1865	15177	1781	10	848	2393	296	D	ATGTATTTTAGTACAACGCTGAACGGATTTTCATCTCCA	93	34	unknown	Beppu.D_172;size=20505;	0
	1866	15054	307	7	178	219	112	D	CTAAAACAATCTTTATAATCTTACAAATAAATATAT	0	0	SIRV1	Beppu.D_279;size=15877;	0.86
	1867	14972	1568	6	902	2313	240	D	GGATACTTCTGCTTAAGCTCGTCTCTTAACTTCATCAGC	87	107	unknown	Beppu.D_184;size=20001;	0
	1868	14890	1570	11	744	2250	246	D	TTATCTTCATTTTAATCACAATATATAATACGTTACATT	93	29	unknown	Beppu.D_188;size=19711;	0
	1869	14763	5240	22699	1697	2571	235	D	ATTGAAGGACAAAGGGATAGTTACTGACACGACTATACT	93	23	unknown	Beppu.D_2;size=47205;	0
	1870	14627	1441	7	621	2166	211	D	CTGTAAGAATTCTGATTTTTATAAATGTTTTTTAT	87	105	unknown	Beppu.D_198;size=19073;	0
	1871	14584	1482	6	548	2136	224	D	AAATTGTTTTTGTCTCCTCCTTATTTCTTCTATTACCAAAT	87	103	unknown	Beppu.D_200;size=18980;	0
	1872	14541	2268	9	1210	2736	189	D	ATCATTTTCATTACAATTTTTGCAATCCTATCTCTAGAC	93	4	unknown	Beppu.D_155;size=20953;	0
	1873	14125	3014	19	965	2510	473	D	TCAAACTCTTCACCAGAGTCAGCAGCAATCATCGAG	93	42	unknown	Beppu.D_153;size=21106;	0
	1874	13723	2086	7	904	2308	161	D	AGATAAAAATAGTATCACTACTGGAATTGTTTTGGGAA	93	6	unknown	Beppu.D_197;size=19189;	0
	1875	13443	238	1	280	497	59	D	ATTTTCAAAAAACTCTTTAATTGTTTTTCCTAGGTCTTCCAT	0	0	unknown	Beppu.D_312;size=14518;	0
	1876	13365	1111	4	478	1884	168	D	ACCCATATCGTTTCCGCAAATTCAGAAAACAAATAAAATA	87	50	unknown	Beppu.D_246;size=17010;	0
	1877	13274	1228	5	583	1760	151	D	TATGAAAATCTTAACAATCTTACAAATTTATATTTATAGG	87	91	unknown	Beppu.D_248;size=17001;	0
	1878	12589	1317	13	507	1891	99	D	ATATCAAGATAACTATAACCAACAGCTTGACCGTACTTCG	87	49	unknown	Beppu.D_256;size=16416;	0
	1879	12316	1907	19	906	2282	333	D	CTTCTGATAATCTTGTTTCACTAATTGTGCAATTTGTTG	93	20	unknown	Beppu.D_224;size=17763;	0
	1880	12275	1177	11	660	1838	239	D	TTTTTCTTCTCATAAAAAAATTCTTTATATTCTTCTGG	93	22	unknown	Beppu.D_269;size=16200;	0
	1881	11880	1530	29	571	2220	108	D	TTAGAGAGGATTCAGGACGCTATAGACAACGACTATAGG	0	0	unknown	Beppu.D_261;size=16338;	0
	1882	10215	1543	9	777	1759	107	D	ATAGTGTTATGCTATTAATTAATACATTTTATGCTGTTA	93	3	unknown	Beppu.D_317;size=14410;	0
	1883	10100	873	7	297	1332	140	D	TATAAATAGAATACAAACAATTATTATAATAAAAATCAGAAA	87	84	STIV2	Beppu.D_372;size=12749;	0.88
	1884	10064	1066	2	479	1643	96	D	GTTGCTATACTGAAGGACGGAACTGTTGTAGACCCCAG	87	102	unknown	Beppu.D_347;size=13350;	0
	1885	9916	1022	4	377	1322	69	D	TGTGCTGGTGATACAAGTAATGTACCGTTAACACCGA	87	41	SBFV3_mut1	Beppu.D_377;size=12710;	0.92
	1886	9839	1046	7	539	1472	171	D	AAGAACTAACAAAATTTGCCGAAATATCACCGATGATTAA	87	108	unknown	Beppu.D_360;size=13074;	0
	1887	9473	1818	20	769	1606	148	D	CAGTTTCGGCTTTGAAAATATCAAAGTTTGTGACGTCTG	93	2	unknown	Beppu.D_335;size=13834;	0
	1888	9445	1117	0	583	1570	0	D	CCAAAATCACCTTCACATGATTCTTGAGAACATTTTAGC	87	26	unknown	Beppu.D_376;size=12715;	0
	1889	9176	939	2	393	1230	76	D	TATATATCGTTACAAGTCCACTGTTTCCTACTTCATAAC	87	40	unknown	Beppu.D_400;size=11816;	0
	1890	9139	1800	15	681	2382	102	D	AAATCTTTCATTATAGTATCTAGGGAGACATCCTTTCCGTT	87	71	unknown	Beppu.D_326;size=14119;	0
	1891	8864	927	3	489	1376	133	D	AGCCATTTAGACTCCATATATTAGTTATAAATAAAACCGT	93	37	unknown	Beppu.D_401;size=11792;	0
	1892	8448	832	2	355	1233	125	D	TTGACTTTTGTTTTGTCGCTCCCCTTTTCTTTAATTTCCTC	87	24	unknown	Beppu.D_428;size=10995;	0
	1893	8347	771	2	318	1177	111	D	TCGACCCTACTTACATTACACAAACTGGGCAGTACTTCA	87	25	unknown	Beppu.D_442;size=10726;	0
	1894	8291	1928	12	596	1335	184	D	TACTTTCCCGGTATATCATTCGTCTCTATCTTTACTATA	93	43	unknown	Beppu.D_383;size=12346;	0
	1895	8251	782	1	335	1129	57	D	ATTATTTGAGCTACAACAGAGGCTTTATAATCACTTAGGG	87	45	SBV1	Beppu.D_447;size=10555;	0.93
	1896	8210	943	0	350	1174	143	D	TTTACGATAGCCTTCCTACTCACTTACTTATTCCTCATC	87	23	unknown	Beppu.D_437;size=10820;	0
	1897	8185	888	4	332	1157	33	D	AATATGACGCAAATATTATAGGTTTCTGCTGTGCCATTTT	87	48	SBV1	Beppu.D_445;size=10599;	0.9
	1898	7945	775	12	355	1134	54	D	CACTTGTAGTTCATCTATTCTTTCAATAGAGACTGGAG	87	37	unknown	Beppu.D_457;size=10275;	0
	1899	7866	911	4	345	1213	130	D	AGTTAGTATGAGTGATGTAGATTTTTATGTGAATGTTGT	87	30	unknown	Beppu.D_452;size=10469;	0
	1900	7816	845	6	324	1170	55	D	TTAGAGATTGAGTATACGTCATGTAACTCAGATGC	87	44	unknown	Beppu.D_460;size=10216;	0
	1901	7658	836	0	400	1187	12	D	ATGTGTTGTTGAGCTACGAATTTAAACGAAACGTCGTGGT	87	12	unknown	Beppu.D_464;size=10093;	0
	1902	7577	913	7	380	1201	62	D	GTAATTCTTTTTCAGCCTCTTCCGGGTTCATTCTCATTAT	87	65	unknown	Beppu.D_462;size=10140;	0
	1903	7561	836	3	340	1197	113	D	GCGTGGTTATGCTGAATACATATCGGTGTTAGCAAAACAA	87	31	SBFV3_mut1	Beppu.D_468;size=10050;	0.95
	1904	7405	726	8	266	941	41	D	TAAATATTTAGGGGCATATTTGGCAATGAATTTCGCTACC	87	42	SBV1	Beppu.D_490;size=9387;	0.93
	1905	7354	657	15	331	1059	53	D	CTGGTAACTCGGTAACCTCGGTAACCCGAGTAACTCGGT	87	36	unknown	Beppu.D_485;size=9469;	0
	1906	7284	568	2	262	996	46	D	AGCAAAAGTTATTGTAAACTTCTCAGCTTTTGGAGACGAAATAA	87	39	unknown	Beppu.D_500;size=9158;	0
	1907	7242	681	8	314	1017	60	D	ATTAGCATACCATCACTTATCTTAACACCCATCACTTTA	87	35	unknown	Beppu.D_492;size=9322;	0
	1908	7096	654	4	265	943	86	D	GTATAATACCTACCTGCTTCCCTTGCCTTCTTCTTTAT	87	27	SBFV3_mut1	Beppu.D_507;size=9048;	0.87
	1909	6984	639	6	308	1078	44	D	CTGGAACTCGTATCATTATCTTTCTTTTTTGACTACTCA	87	38	unknown	Beppu.D_506;size=9059;	0
	1910	6949	653	0	289	925	55	D	TCTTATTCTCATCTTTTTGATTAGCCACATATTG	87	46	unknown	Beppu.D_518;size=8871;	0
	1911	6877	657	5	274	1024	103	D	TGTGTTGAAGTTGAACCAGTACTTTCGGCTCGTCTTATG	87	21	unknown	Beppu.D_514;size=8940;	0
	1912	6800	588	4	202	919	47	D	ATTACGATTATCGCTATAATAATTAGGATATTACTTG	87	43	SBV1	Beppu.D_532;size=8560;	0.95
	1913	6488	647	7	228	1028	38	D	GATTGATTAACAATAACGTATTGAACAAAAAGAACTTTTGG	87	64	unknown	Beppu.D_537;size=8436;	0
	1914	6422	876	5	336	1141	142	D	ATAATACCATTAAATCCCCTTCAAAATCGCATAAAATCC	87	32	unknown	Beppu.D_515;size=8922;	0
	1915	6322	598	2	292	974	68	D	TCTAGTCTTGAGTAATGCTGTGTTTTATATTCAACTATTTC	87	13	unknown	Beppu.D_551;size=8256;	0
	1916	6251	642	4	268	843	25	D	TTACTGTTTTCTCGAAAGTCACTAAATGATTATAAATTGT	87	47	unknown	Beppu.D_563;size=8033;	0
	1917	6145	645	0	293	902	62	D	AAGATATTCCAGTATTACTATACTTCCGCATATCATAC	87	28	unknown	Beppu.D_562;size=8047;	0
	1918	6093	669	4	315	993	96	D	CAAAGAGATTAGGAACCCTCGCCGTTCATGGCGGGGAGCCGTC	87	29	unknown	Beppu.D_553;size=8170;	0
	1919	6091	729	5	287	885	126	D	ATGAAGAAAAAGACAAAAGAGTATAAGCGTATAAAGTTA	87	20	unknown	Beppu.D_558;size=8123;	0
	1920	6040	764	0	235	891	72	D	TGTTGATTATAACGTATTGAATATATAATGTCTTTGGCTT	87	19	unknown	Beppu.D_567;size=8002;	0
	1921	5815	676	6	248	890	63	D	AGTGACGTAGCTCCTTGCTCCGACAGACATGCATTAAAAC	87	11	unknown	Beppu.D_592;size=7698;	0
	1922	5766	505	5	252	736	41	D	GTTGTATAGCCTTTCTTTCCCGTTCAACACTTCAAATAT	87	34	unknown	Beppu.D_619;size=7305;	0
	1923	5734	601	5	227	873	80	D	TTTCTTCACTGTATTGCAAAACCCAGACATTTATTTTAGC	87	18	SBRV1	Beppu.D_607;size=7520;	0.9
	1924	5646	489	0	192	743	75	D	CTCATTTTTTATCTGTTCAACCTCAACAACTTCTCCAA	87	22	unknown	Beppu.D_632;size=7145;	0
	1925	5245	1171	11	414	880	101	D	ATAACAACTATAGAAATTTCATCAGTCTATCAATTTAAAATT	93	1	unknown	Beppu.D_582;size=7822;	0
	1926	5070	568	0	249	717	78	D	TTACTATCGGGTCATTACTTGATGATGATTATAAGGTAGC	87	15	SBV1	Beppu.D_660;size=6682;	1
	1927	4888	503	0	238	626	93	D	AGTTTCACAAGATGTTGTCATGATATTACAAATTTATTTT	87	33	unknown	Beppu.D_691;size=6348;	0
	1928	4563	480	2	254	694	58	D	GTACATATGCTCTGCCCAGTCTCCACCATAACCTCAC	87	3	unknown	Beppu.D_723;size=6051;	0
	1929	4533	472	6	260	729	81	D	ATACTCATCTGATTTTCAGAAACAACAACTCTCCTAGTCT	87	4	unknown	Beppu.D_717;size=6081;	0
	1930	4432	462	3	215	639	55	D	GTTTAAGGGCTTAAGTATAACTGGTGAAAGGACTAAT	87	9	unknown	Beppu.D_747;size=5806;	0
	1931	4399	314	0	177	536	77	D	AATAATACAGATATTATAGCCATAATTATATTTGTAAGT	87	14	unknown	Beppu.D_773;size=5503;	0
	1932	4089	425	3	209	618	52	D	TTGTATATCTACTCAATTTCATTTCCCTATCACCTCAACCA	87	5	unknown	Beppu.D_784;size=5396;	0
	1933	4004	428	5	233	645	65	D	TACATATAATGTGGATTTTCTTCCATCTTTACTTTTTACT	87	6	unknown	Beppu.D_786;size=5380;	0
	1934	3623	437	5	188	512	38	D	AGTACTTCAGAATAATCATAAATTGATATAAACATTTCTGGT	87	8	unknown	Beppu.D_851;size=4803;	0
	1935	3579	494	2	163	562	61	D	TGAAAACTTTATCAGAGAAAAACCGATCACATTAGATGAG	87	2	unknown	Beppu.D_841;size=4861;	0
	1936	3251	370	0	138	527	29	D	GGGCGGACTCCCGCCACTACCACCTGAGCTACCGCTACCGC	87	7	unknown	Beppu.D_895;size=4315;	0
	1937	2755	246	0	94	340	47	D	CATAACATATTAAAAAATATAATAAACGTTACCTCCTCCT	87	16	unknown	Beppu.D_1008;size=3482;	0
	1938	2425	193	0	1	576	250	D	TTCAATTCCATTAGGGATTAAATGATTATTTCCCCTCCCGC	87	17	unknown	Beppu.D_1053;size=3077;	0
	1939	1852	281	0	108	315	43	D	ATGTAGCCACCTCTTTCATCATGACGTCGCTAATTTAC	87	1	unknown	Beppu.D_1097;size=2599;	0
	1940	245	5551	30996	1230	4	11	D	ACCATATACACATGCTTTGTCAGTTCTACGACGTTATGGA	89	25	unknown	Beppu.D_12;size=38037;	0
	1941	210	3682	24545	842	12	8	D	TTTAAGCTGAGATAATAATCAAATTGGAACATACTGTTA	95	27	unknown	Beppu.D_48;size=29299;	0
	1942	201	3816	23745	819	12	0	D	ATATTCGTCCTTCTCTAACAGTATTACCTTAACACGTCT	95	39	unknown	Beppu.D_56;size=28593;	0
	1943	188	2995	19437	633	2	11	D	TTATTGAAGACATTATGTTAGAAAGACTTGATGTACTCT	95	64	unknown	Beppu.D_116;size=23266;	0
	1944	182	3555	21829	649	2	6	D	TGATAATCTGGTCCTATCCTCTGTGTTACCATATGATG	95	43	unknown	Beppu.D_80;size=26223;	0
	1945	178	2746	17252	588	0	4	D	TTAACTACGTAAGGTTGAATATAGATTGTATAGATTACG	95	7	SBRV1	Beppu.D_162;size=20768;	0.92
	1946	175	2607	17368	726	3	3	D	CAGACATAATGGAATCTTTAGCTAACGATATTAGC	95	9	unknown	Beppu.D_159;size=20882;	0
	1947	172	2798	18319	572	0	4	D	TTAACCTAACAGCAAACTCTTCATGATTTATCTCCAAA	95	65	unknown	Beppu.D_143;size=21865;	0
	1948	172	2538	17034	684	0	0	D	GTAAAAAAGATTTTGAGAGACAGTGTAAAAACCAAAGGCATG	95	62	unknown	Beppu.D_173;size=20428;	0
	1949	171	2670	17736	591	0	16	D	TAGATTTCGTAGTCCCGGAACTTTTTGTCGGAAGCGTA	95	26	unknown	Beppu.D_151;size=21184;	0
	1950	170	3513	19527	905	2	1	D	CTAATGTGGAGTATGATGAGGTTGAGGTAGGCAAT	89	38	unknown	Beppu.D_102;size=24118;	0
	1951	167	2850	16597	667	3	6	D	ATGTATTTTAGGAGTGGTAGAAATACGCTAACTAACTG	89	37	unknown	Beppu.D_178;size=20290;	0
	1952	167	2672	16821	595	0	4	D	TATATATACAATCGGTGATTCACCAAATGACGATTTTC	95	54	unknown	Beppu.D_181;size=20259;	0
	1953	164	2940	18321	702	1	7	D	TCTTCCCTCTCAACTACTTCCGCATTCTTTATTTTGTC	95	22	unknown	Beppu.D_137;size=22135;	0
	1954	160	3081	19706	746	2	6	D	TCTCACCAGAGAGAATGAGTAATACGCGTGCAGTGCCCA	95	15	unknown	Beppu.D_105;size=23701;	0
	1955	159	3076	18748	583	0	0	D	TGTCGCATTCATATTTTGCTATTTCGTGGTAGCTACAGT	95	40	unknown	Beppu.D_131;size=22566;	0
	1956	158	3010	19730	716	1	10	D	CTAATTGGCTTAGCATACTCTTTTACCTCTTCTACAAAC	95	51	unknown	Beppu.D_109;size=23625;	0
	1957	157	2824	17897	462	4	10	D	ATCTTTACTGTAATCCTTTTTTTTATCCTTCCTCGTTCT	95	44	unknown	Beppu.D_149;size=21354;	0
	1958	155	2841	17289	543	3	6	D	CGAAAACCCCGCCGGCATACCATCTCGTAGTTGACAATAG	95	29	unknown	Beppu.D_161;size=20837;	0
	1959	154	3338	19380	685	8	3	D	AAAACTGAAGGGAATTGATTATAGTCAAGATCACTG	95	70	unknown	Beppu.D_111;size=23568;	0
	1960	153	3382	21777	732	0	8	D	GAATTCTTTAGAAAGAGAATTTTTGATTAAAAGATGAA	95	1	unknown	Beppu.D_89;size=26052;	0
	1961	153	3002	18608	818	35	205	D	ACGCCATCGCCCCAGGTATCATGGACACTCGCGTGGT	95	59	unknown	Beppu.D_125;size=22821;	0
	1962	151	2725	17293	684	2	1	D	TTATTTTCTCATACTGTTCCCTAGGTAACATATTCATCC	95	63	unknown	Beppu.D_160;size=20856;	0
	1963	151	0	0	0	0	0	D	GGCCCAAATAGTCCGTGTCTCTGAAAACGATGTTTAGGTC	0	0	unknown	Beppu.D_2871;size=154;	0
	1964	151	3188	19793	712	1	10	D	TACTTGCATCCTCATATATCGAGGCACCGAGTTCCACATC	95	58	unknown	Beppu.D_103;size=23855;	0
	1965	150	2666	17503	620	2	5	D	TCAATAACCCTGGTGCAACAAATATAGAATACGCAAG	95	61	unknown	Beppu.D_157;size=20946;	0
	1966	150	2656	16624	645	0	9	D	TCAAACCCGAAATCTATTAGCTTGTTTACAAGGTGTATTG	95	21	unknown	Beppu.D_182;size=20084;	0
	1967	150	2570	17497	722	2	4	D	CTGAAATAGAAGAGTTAAAGATGGAAAAAGAGATGGCTGAAG	95	8	unknown	Beppu.D_158;size=20945;	0
	1968	150	2435	15379	631	0	5	D	TTATTCGTTTCCACGCATAATACTGATACGCTTTCG	95	78	unknown	Beppu.D_207;size=18600;	0
	1969	149	2552	16499	509	2	2	D	AGTCATCTTTGCGACATCCTTAACGCCGAAGAAGTCGGAT	95	52	unknown	Beppu.D_187;size=19713;	0
	1970	149	2988	18903	563	0	0	D	TTTCCTTAGCGTTCCAGATGTTGAAAAGGGGTACTGTGTA	95	66	unknown	Beppu.D_129;size=22603;	0
	1971	149	2499	15204	560	1	6	D	ATGGGTCTCGAAGAGTATTCGTTTAACCCGTTCGA	95	73	unknown	Beppu.D_210;size=18419;	0
	1972	148	3043	19478	616	0	2	D	TATCAGTTGGGTTATCACACCATGCTATCCCTTTTTTT	95	42	unknown	Beppu.D_115;size=23287;	0
	1973	146	2774	16518	621	1	7	D	AACAAAGCCCTACTTTCGGTATCTGATAACGGCATTAA	89	41	unknown	Beppu.D_183;size=20067;	0
	1974	146	2166	14143	485	0	3	D	TTCTTCCGCAGATAAAAATATCCTTATTACATTATCGTCAAAT	95	76	unknown	Beppu.D_250;size=16943;	0
	1975	146	2758	18040	523	0	5	D	ATAATAGCAAAAATTACAGGACATAAGAAGCTTGATAG	95	57	unknown	Beppu.D_147;size=21472;	0
	1976	145	3072	19800	707	3	7	D	TTTCTAGCTCTTGCTGTGCCATTATCCCCACCCCTTAC	95	37	unknown	Beppu.D_104;size=23734;	0
	1977	145	2950	16403	789	6	4	D	AACAACTCCGTATTTATCCTGCTCAACTAAGATTACTC	89	18	unknown	Beppu.D_177;size=20297;	0
	1978	145	2892	17625	613	2	5	D	TTATCCCAGTCTATGGTGTTTTGTGACGTAATTATCCTG	95	2	unknown	Beppu.D_150;size=21282;	0
	1979	142	5477	19599	1948	4134	17459	D	AATCCTCACTCATATCATTCCACGCATAAATGAATGCACCTC	95	45	unknown	Beppu.D_1;size=48759;	0
	1980	142	2807	14106	792	66	70	D	TGAGGAAAACCATCATTACTAGATAGTTCACGCTCTTTC	89	13	unknown	Beppu.D_216;size=17983;	0
	1981	142	2869	17543	476	1	0	D	AACTAGTTGACTCCACAGTGTCAACCACAGGTGTGATTTG	95	46	unknown	Beppu.D_154;size=21031;	0
	1982	142	2635	16660	487	0	7	D	TATAATAACATCATATGGTGCTATAAACTCATTGAGTTGCT	95	67	unknown	Beppu.D_185;size=19931;	0
	1983	142	2621	16215	613	2	0	D	ATTAGTCCAAGTTTTGATAATATCTTGAACTTTA	95	55	unknown	Beppu.D_190;size=19593;	0
	1984	142	3045	16446	664	0	10	D	TCATCACATTGATAAACGGCACTTATTCGGCGTTC	89	35	unknown	Beppu.D_175;size=20307;	0
	1985	140	2616	16086	563	0	4	D	ATATTAATCACCTAATAGTTTATGCACACATGCACGT	95	23	SBV1	Beppu.D_194;size=19409;	0.95
	1986	140	3070	19368	540	2	10	D	CCGTACAGACTTAATGGGTTCGTAGTGTTTAATGATAAT	95	50	unknown	Beppu.D_119;size=23130;	0
	1987	139	2697	14291	644	0	5	D	CTAAGGCCAATGTAACCAGCTAAAGCTACTGCAGTATTTTC	89	21	unknown	Beppu.D_223;size=17776;	0
	1988	137	2344	14796	457	5	0	D	TTATAGTTGCAATAAATTTTGCACCGCTTAGGATATAAT	95	47	unknown	Beppu.D_225;size=17739;	0
	1989	136	2305	15015	499	0	6	D	CTTTTTGAATCCAATTATCCGTCATTTCCGATCACCTCATTTAG	95	17	unknown	Beppu.D_218;size=17961;	0
	1990	135	2627	16288	558	9	2	D	AAAAATTGCTGCTTATCACCAATCACTACGATACCTTTT	95	71	unknown	Beppu.D_189;size=19604;	0
	1991	135	3030	19869	591	4	4	D	AAGCCCTCATCAAAGACCAATTTTAAATGTATATGCCC	95	28	unknown	Beppu.D_107;size=23633;	0
	1992	133	2911	18400	591	6	2	D	CCTTTATTAAGATGTACATCGATTTCTCCATGGTCAGGC	95	48	unknown	Beppu.D_140;size=22043;	0
	1993	133	2879	19270	530	0	3	D	AGAAGTTGAGACGGTAAGTGTCACAAATTCTTGAGAG	95	38	unknown	Beppu.D_126;size=22815;	0
	1994	132	2935	16797	713	2	14	D	CGTGGTATTCTGACGTAATATGTTGTCTTCTTAGGATTA	89	40	unknown	Beppu.D_170;size=20593;	0
	1995	132	2625	15262	596	2	6	D	TTCTTTGCTCTTTTTCTGTGTTTTTACCAAAGTAATAATC	89	36	unknown	Beppu.D_206;size=18623;	0
	1996	131	2719	16896	545	1	9	D	TTATCTACCCCGGTGGGGCGTCAAAAGAAGAACTCGATG	95	36	unknown	Beppu.D_176;size=20301;	0
	1997	131	2595	17083	554	2	4	D	TCATACACTCTGGCATTTCTGTATATGTTTTTGACTACA	95	53	unknown	Beppu.D_174;size=20369;	0
[truncated: 38,641 more rows]

## Sheet: Figure 5C
	sample	CRISPR repeat type	spacers id	spacer abundance	identity	virus	start	end	strand	Type of the array
	J15-20days	C	524	size=49	1	SPV1	460	512	plus	unknown
	J15-20days	C	7132	size=2	1	SPV1	830	805	minus	unknown
	J15-0days	A	10020	size=5	0.98	SPV1	1308	1347	plus	unknown
	J15-0days	D	36450	size=3	1	SPV1	1729	1691	minus	unknown
	J15-0days	A	6921	size=10	0.9	SPV1	1798	1760	minus	long array
	J15-10days	A	281	size=530	0.9	SPV1	1798	1760	minus	long array
	J15-20days	A	6076	size=8	0.9	SPV1	1798	1760	minus	long array
	J15-0days	A	1335	size=169	0.95	SPV1	2802	2837	plus	long array
	J15-0days	A	16567	size=3	1	SPV1	3221	3258	plus	unknown
	J15-0days	A	36074	size=2	0.9	SPV1	3681	3720	plus	unknown
	J14-Acidianus-10days	A	9574	size=3	0.85	SPV1	3694	3656	minus	long array
	J15-0days	A	1361	size=154	0.9	SPV1	3696	3656	minus	long array
	J15-10days	A	7148	size=11	0.9	SPV1	3696	3656	minus	long array
	J15-20days	A	2898	size=15	0.9	SPV1	3696	3656	minus	long array
	J15-0days	A	18134	size=3	0.92	SPV1	4041	4075	plus	unknown
	J14-Acidianus-10days	A	16559	size=4	0.87	SPV1	4474	4441	minus	mini array candidate
	J14-10days	A	179	size=120	0.87	SPV1	4474	4441	minus	mini array candidate
	J14-20days	A	142	size=1647	0.87	SPV1	4474	4441	minus	mini array candidate
	J15-20days	A	15270	size=2	0.87	SPV1	4474	4441	minus	mini array candidate
	J14-Acidianus-10days	A	123	size=3316	0.89	SPV1	4505	4468	minus	mini array
	J14-10days	A	123	size=8250	0.89	SPV1	4505	4468	minus	mini array
	J14-20days	A	1	size=290327	0.89	SPV1	4505	4468	minus	mini array
	J15-0days	A	225	size=548	0.89	SPV1	4505	4468	minus	mini array
	J15-10days	A	3108	size=22	0.89	SPV1	4505	4468	minus	mini array
	J15-20days	A	8485	size=10	0.89	SPV1	4505	4468	minus	mini array
	J14-Acidianus-10days	A	493	size=68	1	SPV1	4645	4608	minus	mini array candidate
	J15-0days	A	3622	size=37	1	SPV1	4645	4608	minus	mini array candidate
	J15-0days	A	2669	size=74	0.95	SPV1	5079	5043	minus	long array
	J14-10days	A	16309	size=2	0.92	SPV1	5309	5275	minus	unknown
	J14-10days	A	4362	size=12	0.87	SPV1	5375	5339	minus	long array
	J14-20days	A	1077	size=18	0.87	SPV1	5375	5339	minus	long array
	J15-0days	A	2159	size=93	0.87	SPV1	5375	5339	minus	long array
	J15-10days	A	202	size=776	0.87	SPV1	5375	5339	minus	long array
	J15-20days	A	8836	size=4	0.87	SPV1	5375	5339	minus	long array
	J15-20days	C	9411	size=2	1	SPV1	5489	5445	minus	unknown
	J15-10days	A	22784	size=2	1	SPV1	5510	5548	plus	unknown
	J14-Acidianus-10days	A	298	size=335	1	SPV1	5879	5916	plus	mini array candidate
	J14-10days	D	13088	size=7	0.94	SPV1	6095	6061	minus	unknown
	J15-0days	D	40722	size=3	0.94	SPV1	6095	6061	minus	unknown
	J14-10days	A	169	size=123	0.93	SPV1	6227	6265	plus	mini array candidate
	J14-20days	A	148	size=1400	0.93	SPV1	6227	6265	plus	mini array candidate
	J15-0days	A	26296	size=2	0.93	SPV1	6227	6265	plus	mini array candidate
	J14-Acidianus-10days	A	160	size=2407	0.95	SPV1	6725	6762	plus	long array
	J14-10days	A	110	size=9257	0.95	SPV1	6725	6762	plus	long array
	J14-20days	A	130	size=1992	0.95	SPV1	6725	6762	plus	long array
	J15-0days	A	4886	size=28	0.95	SPV1	6725	6762	plus	long array
	J15-10days	A	113	size=7095	0.95	SPV1	6725	6762	plus	long array
	J15-20days	A	122	size=7195	0.95	SPV1	6725	6762	plus	long array
	J15-0days	A	874	size=255	0.92	SPV1	7501	7537	plus	long array
	J15-0days	A	663	size=338	0.95	SPV1	7584	7548	minus	long array
	J15-0days	A	6240	size=12	1	SPV1	7857	7894	plus	unknown
	J14-10days	A	18398	size=1	0.95	SPV1	8576	8616	plus	unknwon
	J14-Acidianus-10days	A	210	size=1303	0.86	SPV1	8863	8829	minus	mini array candidate
	J14-Acidianus-10days	A	222	size=999	0.98	SPV1	9502	9463	minus	long array
	J14-20days	A	6756	size=3	0.98	SPV1	9502	9463	minus	long array
	J15-0days	A	1110	size=206	0.89	SPV1	9516	9482	minus	long array
	J15-10days	A	18403	size=2	0.89	SPV1	9516	9482	minus	long array
	J15-0days	A	4691	size=25	0.89	SPV1	9760	9796	plus	long array
	J15-10days	A	179	size=796	0.89	SPV1	9760	9796	plus	long array
	J15-20days	A	8671	size=6	0.89	SPV1	9760	9796	plus	long array
	J15-0days	A	1679	size=155	0.85	SPV1	10237	10274	plus	long array
	J14-Acidianus-10days	A	129	size=3212	1	SPV1	10509	10470	minus	mini array
	J14-10days	A	138	size=5665	1	SPV1	10509	10470	minus	mini array
	J14-20days	A	3	size=236220	1	SPV1	10509	10470	minus	mini array
	J15-10days	A	4118	size=15	1	SPV1	10509	10470	minus	mini array
	J15-20days	A	4272	size=10	1	SPV1	10509	10470	minus	mini array
	J15-0days	A	2556	size=81	0.98	SPV1	10667	10708	plus	long array
	J14-Acidianus-10days	A	293	size=412	0.93	SPV1	10889	10861	minus	mini array candidate
	J15-0days	A	3612	size=37	0.93	SPV1	10889	10861	minus	mini array candidate
	J15-0days	A	9129	size=6	0.94	SPV1	11602	11569	minus	unknown
	J14-Acidianus-10days	A	227	size=1017	1	SPV1	11694	11653	minus	long array
	J14-10days	A	8735	size=4	1	SPV1	11694	11653	minus	long array
	J15-0days	A	1518	size=140	1	SPV1	12066	12028	minus	long array
	J15-0days	A	1108	size=206	0.89	SPV1	12888	12923	plus	long array
	J15-0days	B	2606	size=3	0.97	SPV1	13043	13009	minus	unknown
	J14-Acidianus-10days	A	3722	size=17	0.89	SPV1	13561	13595	plus	mini array candidate
	J15-0days	A	19676	size=3	0.89	SPV1	13561	13595	plus	mini array candidate
	J15-0days	A	11698	size=4	0.92	SPV1	14821	14783	minus	unknown
	J15-0days	A	401	size=430	0.92	SPV1	15220	15186	minus	long array
	J14-10days	A	8461	size=5	0.98	SPV1	15478	15520	plus	unknown
	J14-20days	A	2867	size=7	0.98	SPV1	15478	15520	plus	unknown
	J15-0days	B	1488	size=6	1	SPV1	16205	16241	plus	unknown
	J15-10days	B	117	size=832	1	SPV1	17010	16975	minus	long array
	J15-20days	B	587	size=36	1	SPV1	17010	16975	minus	long array
	J14-10days	A	1550	size=34	0.95	SPV1	17476	17515	plus	unknown
	J15-0days	A	35583	size=2	0.95	SPV1	17476	17515	plus	unknown
	J14-Acidianus-10days	A	269	size=673	1	SPV1	17485	17524	plus	long array
	J14-10days	A	387	size=47	0.9	SPV1	18468	18506	plus	long array
	J14-20days	A	260	size=328	0.9	SPV1	18468	18506	plus	long array
	J15-0days	A	826	size=265	0.9	SPV1	18468	18506	plus	long array
	J15-10days	A	11253	size=5	0.9	SPV1	18468	18506	plus	long array
	J14-10days	A	11001	size=3	1	SPV1	19044	19082	plus	unknown
	J14-20days	A	884	size=23	1	SPV1	19044	19082	plus	unknown
	J15-0days	A	23975	size=3	1	SPV1	19044	19082	plus	unknown
	J15-0days	A	5737	size=23	0.97	SPV1	19287	19250	minus	unknown
	J15-0days	A	32754	size=2	0.93	SPV1	19355	19395	plus	unknown
	J14-10days	A	3591	size=14	1	SPV1	19837	19874	plus	unknown
	J14-20days	A	1787	size=13	1	SPV1	19837	19874	plus	unknown
	J15-0days	A	38208	size=2	0.97	SPV1	19837	19874	plus	unknown
	J15-0days	A	2220	size=83	0.95	SPV1	20189	20153	minus	long array
	J15-20days	C	524	size=49	1	SPV2	460	512	plus	unknown
	J15-20days	C	7132	size=2	0.96	SPV2	830	805	minus	unknown
	J15-0days	A	10020	size=5	0.98	SPV2	1311	1350	plus	unknown
	J15-0days	D	36450	size=3	0.95	SPV2	1732	1694	minus	unknown
	J15-0days	A	18127	size=6	0.86	SPV2	2405	2451	plus	unknown
	J15-0days	A	5281	size=21	0.86	SPV2	2548	2516	minus	unknown
	J15-0days	A	1335	size=169	0.95	SPV2	2826	2861	plus	long array
	J14-Acidianus-10days	A	106	size=3699	0.87	SPV2	3222	3187	minus	mini array candidate
	J14-10days	A	11819	size=2	0.87	SPV2	3222	3187	minus	mini array candidate
	J15-0days	A	8379	size=12	0.87	SPV2	3222	3187	minus	mini array candidate
	J15-10days	A	14682	size=2	0.87	SPV2	3222	3187	minus	mini array candidate
	J15-0days	A	16567	size=3	0.89	SPV2	3242	3276	plus	unknown
	J15-0days	A	36074	size=2	1	SPV2	3702	3741	plus	unknown
	J15-0days	A	1361	size=154	0.88	SPV2	3717	3677	minus	long array
	J15-10days	A	7148	size=11	0.88	SPV2	3717	3677	minus	long array
	J15-20days	A	2898	size=15	0.88	SPV2	3717	3677	minus	long array
	J14-Acidianus-10days	A	398	size=162	0.87	SPV2	3973	3941	minus	mini array candidate
	J14-10days	A	186	size=123	0.87	SPV2	3973	3941	minus	mini array candidate
	J14-20days	A	14	size=5532	0.87	SPV2	3973	3941	minus	mini array candidate
	J15-0days	A	5607	size=18	0.87	SPV2	3973	3941	minus	mini array candidate
	J15-0days	A	18134	size=3	0.92	SPV2	4074	4108	plus	unknown
	J14-Acidianus-10days	A	493	size=68	0.97	SPV2	4678	4641	minus	mini array candidate
	J15-0days	A	3622	size=37	0.97	SPV2	4678	4641	minus	mini array candidate
	J15-0days	A	3272	size=132	0.89	SPV2	5035	5001	minus	unknown
	J15-0days	A	2669	size=74	0.92	SPV2	5112	5076	minus	long array
	J14-10days	A	4362	size=12	0.97	SPV2	5408	5370	minus	long array
	J14-20days	A	1077	size=18	0.97	SPV2	5408	5370	minus	long array
	J15-0days	A	2159	size=93	0.97	SPV2	5408	5370	minus	long array
	J15-10days	A	202	size=776	0.97	SPV2	5408	5370	minus	long array
	J15-20days	A	8836	size=4	0.97	SPV2	5408	5370	minus	long array
	J15-20days	C	9411	size=2	0.98	SPV2	5520	5476	minus	unknown
	J15-10days	A	22784	size=2	1	SPV2	5541	5579	plus	unknown
	J14-Acidianus-10days	A	550	size=48	0.89	SPV2	6096	6133	plus	mini array
	J15-0days	A	3448	size=53	0.89	SPV2	6096	6133	plus	mini array
	J15-10days	A	137	size=4026	0.89	SPV2	6096	6133	plus	mini array
	J15-20days	A	1	size=64042	0.89	SPV2	6096	6133	plus	mini array
	J14-10days	D	13088	size=7	0.86	SPV2	6118	6086	minus	unknown
	J15-0days	D	40722	size=3	0.86	SPV2	6118	6086	minus	unknown
	J15-0days	A	7534	size=10	0.87	SPV2	6149	6187	plus	unknown
	J14-Acidianus-10days	A	160	size=2407	0.87	SPV2	6477	6510	plus	long array
	J14-10days	A	110	size=9257	0.87	SPV2	6477	6510	plus	long array
	J14-20days	A	130	size=1992	0.87	SPV2	6477	6510	plus	long array
	J15-0days	A	4886	size=28	0.87	SPV2	6477	6510	plus	long array
	J15-10days	A	113	size=7095	0.87	SPV2	6477	6510	plus	long array
	J15-20days	A	122	size=7195	0.87	SPV2	6477	6510	plus	long array
	J15-0days	A	874	size=255	0.92	SPV2	7249	7285	plus	long array
	J15-0days	A	663	size=338	0.95	SPV2	7332	7296	minus	long array
	J15-0days	A	6240	size=12	1	SPV2	7665	7702	plus	unknown
	J14-Acidianus-10days	A	210	size=1303	0.86	SPV2	8671	8637	minus	mini array candidate
	J14-Acidianus-10days	A	222	size=999	0.98	SPV2	9310	9271	minus	long array
	J14-20days	A	6756	size=3	0.98	SPV2	9310	9271	minus	long array
	J15-0days	A	1110	size=206	0.89	SPV2	9324	9290	minus	long array
	J15-10days	A	18403	size=2	0.89	SPV2	9324	9290	minus	long array
	J15-0days	A	1679	size=155	0.85	SPV2	10045	10082	plus	long array
	J15-0days	A	2556	size=81	0.95	SPV2	10475	10516	plus	long array
	J14-Acidianus-10days	A	293	size=412	0.93	SPV2	10838	10810	minus	mini array candidate
	J15-0days	A	3612	size=37	0.93	SPV2	10838	10810	minus	mini array candidate
	J14-Acidianus-10days	A	194	size=1601	0.92	SPV2	11166	11130	minus	mini array candidate
	J14-10days	A	8608	size=4	0.92	SPV2	11166	11130	minus	mini array candidate
	J15-0days	A	132	size=683	0.92	SPV2	11166	11130	minus	mini array candidate
	J14-10days	A	340	size=61	0.97	SPV2	11633	11595	minus	long array
	J14-20days	A	280	size=239	0.97	SPV2	11633	11595	minus	long array
	J15-0days	A	1156	size=192	0.97	SPV2	11633	11595	minus	long array
	J15-10days	A	19227	size=2	0.97	SPV2	11633	11595	minus	long array
	J15-20days	A	20529	size=1	0.97	SPV2	11633	11595	minus	long array
	J14-Acidianus-10days	A	227	size=1017	0.98	SPV2	11731	11690	minus	long array
	J14-10days	A	8735	size=4	0.98	SPV2	11731	11690	minus	long array
	J15-0days	A	1518	size=140	0.97	SPV2	12103	12065	minus	long array
	J15-0days	A	1108	size=206	0.92	SPV2	12812	12847	plus	long array
	J15-0days	B	2606	size=3	0.97	SPV2	12967	12933	minus	unknown
	J15-0days	A	11698	size=4	0.92	SPV2	14748	14710	minus	unknown
	J15-0days	A	401	size=430	0.92	SPV2	15147	15113	minus	long array
	J14-10days	A	8461	size=5	0.98	SPV2	15405	15447	plus	unknown
	J14-20days	A	2867	size=7	0.98	SPV2	15405	15447	plus	unknown
	J15-0days	B	1488	size=6	0.97	SPV2	16120	16156	plus	unknown
	J15-10days	B	117	size=832	1	SPV2	16925	16890	minus	long array
	J15-20days	B	587	size=36	1	SPV2	16925	16890	minus	long array
	J15-0days	B	838	size=11	0.86	SPV2	17089	17124	plus	long array
	J15-10days	B	554	size=92	0.86	SPV2	17089	17124	plus	long array
	J15-20days	B	282	size=192	0.86	SPV2	17089	17124	plus	long array
	J15-0days	D	23471	size=4	0.91	SPV2	17192	17226	plus	unknown
	J14-10days	A	1550	size=34	0.95	SPV2	17676	17715	plus	unknown
	J15-0days	A	35583	size=2	0.95	SPV2	17676	17715	plus	unknown
	J14-Acidianus-10days	A	269	size=673	1	SPV2	17685	17724	plus	long array
	J14-10days	A	387	size=47	0.9	SPV2	18668	18706	plus	long array
	J14-20days	A	260	size=328	0.9	SPV2	18668	18706	plus	long array
	J15-0days	A	826	size=265	0.9	SPV2	18668	18706	plus	long array
	J15-10days	A	11253	size=5	0.9	SPV2	18668	18706	plus	long array
	J14-10days	A	11001	size=3	1	SPV2	19244	19282	plus	unknown
	J14-20days	A	884	size=23	1	SPV2	19244	19282	plus	unknown
	J15-0days	A	23975	size=3	1	SPV2	19244	19282	plus	unknown
	J15-0days	A	32754	size=2	0.98	SPV2	19555	19595	plus	unknown
	J14-10days	A	3591	size=14	1	SPV2	20037	20074	plus	unknown
	J14-20days	A	1787	size=13	1	SPV2	20037	20074	plus	unknown
	J15-0days	A	38208	size=2	0.97	SPV2	20037	20074	plus	unknown
	J15-0days	A	2220	size=83	1	SPV2	20391	20353	minus	long array

## Sheet: Figure S6
	CRISPR repeat type 1	CRISPR repeat type 2	Set1	Set2	intersection
	C	B	10223	5024	25
	C	D	10223	14784	300
	C	A	10223	10707	290
	B	C	5024	10223	21
	B	D	5024	14784	151
	B	A	5024	10707	78
	D	C	14784	10223	299
	D	B	14784	5024	152
	D	A	14784	10707	224
	A	C	10707	10223	285
	A	B	10707	5024	77
	A	D	10707	14784	224

## Sheet: Figure 2
	Sample sizes
	CRISPR repeat type	Total	Acidianus - 10 days	J14 - 10 days	J14 - 20 days	J15 - 0 days	J15 - 10 days	J15 - 20 days
	A	10333	717	802	589	9819	895	659
	B	4987	1046	1913	958	3791	1813	860
	C	10847	746	795	1446	9775	1417	642
	D	14471	1718	2967	1815	13313	3049	2660

## Sheet: Figure 3A, Figure S3
	sample	CRISPR repeat type	spacers	spacer abundance	spacer id	identity	virus	start	end	strand
	J14-Acidianus-10days	C	240	size=110	J14-Acidianus-10days.C_240;size=110;	0.97	STIV	7540	7503	minus
	J14-Acidianus-10days	C	414	size=31	J14-Acidianus-10days.C_414;size=31;	1	SBV1	10148	10176	plus
	J14-Acidianus-10days	C	2026	size=18	J14-Acidianus-10days.C_2026;size=18;	0.86	SBRV1	28773	28808	plus
	J14-Acidianus-10days	C	914	size=16	J14-Acidianus-10days.C_914;size=16;	0.86	STIV2	7471	7440	minus
	J14-Acidianus-10days	C	914	size=16	J14-Acidianus-10days.C_914;size=16;	0.86	STIV3	139	105	minus
	J14-Acidianus-10days	C	1055	size=10	J14-Acidianus-10days.C_1055;size=10;	0.88	STIV2	7884	7922	plus
	J14-Acidianus-10days	C	1338	size=8	J14-Acidianus-10days.C_1338;size=8;	0.92	STIV	2057	2092	plus
	J14-Acidianus-10days	C	1338	size=8	J14-Acidianus-10days.C_1338;size=8;	0.86	STIV3	11843	11878	plus
	J14-Acidianus-10days	C	4363	size=6	J14-Acidianus-10days.C_4363;size=6;	0.86	SSV-Lassen	1846	1880	plus
	J14-Acidianus-10days	C	4363	size=6	J14-Acidianus-10days.C_4363;size=6;	0.86	SSV-L.S.2.15	2904	2870	minus
	J14-Acidianus-10days	C	7850	size=1	J14-Acidianus-10days.C_7850;size=1;	0.97	SSV3	3035	2998	minus
	J14-Acidianus-10days	B	6	size=470	J14-Acidianus-10days.B_6;size=470;	0.89	SSV1	15074	15106	plus
	J14-Acidianus-10days	B	207	size=110	J14-Acidianus-10days.B_207;size=110;	0.86	ATV2	2350	2316	minus
	J14-Acidianus-10days	B	127	size=106	J14-Acidianus-10days.B_127;size=106;	0.91	SBFV3_mut1	390	359	minus
	J14-Acidianus-10days	B	131	size=95	J14-Acidianus-10days.B_131;size=95;	0.94	STIV3	13492	13527	plus
	J14-Acidianus-10days	B	131	size=95	J14-Acidianus-10days.B_131;size=95;	0.89	STIV2	3691	3723	plus
	J14-Acidianus-10days	B	131	size=95	J14-Acidianus-10days.B_131;size=95;	0.94	STIV	3706	3741	plus
	J14-Acidianus-10days	B	120	size=94	J14-Acidianus-10days.B_120;size=94;	0.97	SBV1	9004	9038	plus
	J14-Acidianus-10days	B	165	size=86	J14-Acidianus-10days.B_165;size=86;	0.97	SRV	23308	23341	plus
	J14-Acidianus-10days	B	165	size=86	J14-Acidianus-10days.B_165;size=86;	0.94	SIRV7	24798	24766	minus
	J14-Acidianus-10days	B	165	size=86	J14-Acidianus-10days.B_165;size=86;	0.94	SIRV6	24756	24724	minus
	J14-Acidianus-10days	B	165	size=86	J14-Acidianus-10days.B_165;size=86;	0.94	SIRV5	25395	25363	minus
	J14-Acidianus-10days	B	165	size=86	J14-Acidianus-10days.B_165;size=86;	0.91	SBRV1	27995	28027	plus
	J14-Acidianus-10days	B	165	size=86	J14-Acidianus-10days.B_165;size=86;	0.91	SIRV11	22825	22793	minus
	J14-Acidianus-10days	B	165	size=86	J14-Acidianus-10days.B_165;size=86;	0.85	SIRV3	24743	24711	minus
	J14-Acidianus-10days	B	165	size=86	J14-Acidianus-10days.B_165;size=86;	0.85	SIRV2	26703	26671	minus
	J14-Acidianus-10days	B	165	size=86	J14-Acidianus-10days.B_165;size=86;	0.85	SIRV1	23560	23528	minus
	J14-Acidianus-10days	B	165	size=86	J14-Acidianus-10days.B_165;size=86;	0.88	SIRV10	23645	23612	minus
	J14-Acidianus-10days	B	165	size=86	J14-Acidianus-10days.B_165;size=86;	0.88	SIRV9	25618	25585	minus
	J14-Acidianus-10days	B	165	size=86	J14-Acidianus-10days.B_165;size=86;	0.88	SIRV8	26557	26524	minus
	J14-Acidianus-10days	B	199	size=85	J14-Acidianus-10days.B_199;size=85;	0.97	SBFV2	13464	13497	plus
	J14-Acidianus-10days	B	156	size=85	J14-Acidianus-10days.B_156;size=85;	0.95	SBV1	14557	14521	minus
	J14-Acidianus-10days	B	172	size=83	J14-Acidianus-10days.B_172;size=83;	0.86	SBV1	19407	19440	plus
	J14-Acidianus-10days	B	220	size=80	J14-Acidianus-10days.B_220;size=80;	0.9	SBFV3_mut1	30826	30864	plus
	J14-Acidianus-10days	B	234	size=73	J14-Acidianus-10days.B_234;size=73;	0.91	SBV1	10297	10330	plus
	J14-Acidianus-10days	B	244	size=68	J14-Acidianus-10days.B_244;size=68;	0.91	SBFV3_mut1	5531	5498	minus
	J14-Acidianus-10days	B	374	size=57	J14-Acidianus-10days.B_374;size=57;	0.86	SBRV1	6723	6756	plus
	J14-Acidianus-10days	B	277	size=52	J14-Acidianus-10days.B_277;size=52;	0.92	SBV1	22396	22363	minus
	J14-Acidianus-10days	B	264	size=50	J14-Acidianus-10days.B_264;size=50;	0.86	ATV2	16849	16882	plus
	J14-Acidianus-10days	B	331	size=41	J14-Acidianus-10days.B_331;size=41;	0.88	SRV	22933	22966	plus
	J14-Acidianus-10days	B	331	size=41	J14-Acidianus-10days.B_331;size=41;	0.88	SIRV9	25965	25932	minus
	J14-Acidianus-10days	B	331	size=41	J14-Acidianus-10days.B_331;size=41;	0.88	SIRV8	26904	26871	minus
	J14-Acidianus-10days	B	416	size=38	J14-Acidianus-10days.B_416;size=38;	1	SIRV1	7886	7921	plus
	J14-Acidianus-10days	B	416	size=38	J14-Acidianus-10days.B_416;size=38;	0.97	SIRV3	9153	9188	plus
	J14-Acidianus-10days	B	416	size=38	J14-Acidianus-10days.B_416;size=38;	0.97	SIRV10	5009	4974	minus
	J14-Acidianus-10days	B	416	size=38	J14-Acidianus-10days.B_416;size=38;	0.97	SIRV4	4662	4627	minus
	J14-Acidianus-10days	B	416	size=38	J14-Acidianus-10days.B_416;size=38;	0.89	SIRV9	5742	5711	minus
	J14-Acidianus-10days	B	416	size=38	J14-Acidianus-10days.B_416;size=38;	0.89	SIRV8	6789	6758	minus
	J14-Acidianus-10days	B	416	size=38	J14-Acidianus-10days.B_416;size=38;	0.89	SBRV1	6537	6569	plus
	J14-Acidianus-10days	B	416	size=38	J14-Acidianus-10days.B_416;size=38;	0.94	SIRV2	11294	11329	plus
	J14-Acidianus-10days	B	416	size=38	J14-Acidianus-10days.B_416;size=38;	0.94	SIRV11	3757	3722	minus
	J14-Acidianus-10days	B	416	size=38	J14-Acidianus-10days.B_416;size=38;	0.94	SIRV7	4470	4435	minus
	J14-Acidianus-10days	B	416	size=38	J14-Acidianus-10days.B_416;size=38;	0.94	SIRV6	4476	4441	minus
	J14-Acidianus-10days	B	416	size=38	J14-Acidianus-10days.B_416;size=38;	0.94	SIRV5	4839	4804	minus
	J14-Acidianus-10days	B	416	size=38	J14-Acidianus-10days.B_416;size=38;	0.92	SRV	5259	5293	plus
	J14-Acidianus-10days	B	356	size=36	J14-Acidianus-10days.B_356;size=36;	0.86	SBFV2	10941	10977	plus
	J14-Acidianus-10days	B	371	size=33	J14-Acidianus-10days.B_371;size=33;	0.92	SBRV1	8795	8830	plus
	J14-Acidianus-10days	B	428	size=30	J14-Acidianus-10days.B_428;size=30;	0.86	SIRV8	31260	31226	minus
	J14-Acidianus-10days	B	462	size=26	J14-Acidianus-10days.B_462;size=26;	0.89	SBRV1	32604	32639	plus
	J14-Acidianus-10days	B	499	size=20	J14-Acidianus-10days.B_499;size=20;	0.89	STIV3	16991	17024	plus
	J14-Acidianus-10days	B	551	size=16	J14-Acidianus-10days.B_551;size=16;	0.89	SBV1	23573	23606	plus
	J14-Acidianus-10days	B	603	size=14	J14-Acidianus-10days.B_603;size=14;	0.94	SBFV3_mut1	6544	6510	minus
	J14-Acidianus-10days	B	598	size=14	J14-Acidianus-10days.B_598;size=14;	0.94	SBV1	21650	21684	plus
	J14-Acidianus-10days	B	713	size=12	J14-Acidianus-10days.B_713;size=12;	1	SBFV3_mut1	28471	28506	plus
	J14-Acidianus-10days	B	908	size=5	J14-Acidianus-10days.B_908;size=5;	1	SBRV1	12044	12008	minus
	J14-Acidianus-10days	B	922	size=5	J14-Acidianus-10days.B_922;size=5;	1	SBRV1	9781	9746	minus
	J14-Acidianus-10days	B	1051	size=4	J14-Acidianus-10days.B_1051;size=4;	0.97	SBV1	14460	14497	plus
	J14-Acidianus-10days	B	997	size=4	J14-Acidianus-10days.B_997;size=4;	0.89	SBRV1	21213	21176	minus
	J14-Acidianus-10days	B	1876	size=3	J14-Acidianus-10days.B_1876;size=3;	0.91	SBRV1	6258	6290	plus
	J14-Acidianus-10days	B	1876	size=3	J14-Acidianus-10days.B_1876;size=3;	0.85	SIRV3	8873	8906	plus
	J14-Acidianus-10days	B	2806	size=3	J14-Acidianus-10days.B_2806;size=3;	0.89	SBV1	19151	19186	plus
	J14-Acidianus-10days	B	1181	size=3	J14-Acidianus-10days.B_1181;size=3;	0.89	SBFV3_mut1	4871	4901	plus
	J14-Acidianus-10days	B	1632	size=3	J14-Acidianus-10days.B_1632;size=3;	0.92	SBV1	6459	6424	minus
	J14-Acidianus-10days	B	1911	size=3	J14-Acidianus-10days.B_1911;size=3;	0.86	SMV3	46689	46725	plus
	J14-Acidianus-10days	B	1789	size=3	J14-Acidianus-10days.B_1789;size=3;	1	SBRV1	29504	29469	minus
	J14-Acidianus-10days	B	1667	size=3	J14-Acidianus-10days.B_1667;size=3;	1	SBFV3_mut1	1485	1450	minus
	J14-Acidianus-10days	B	1427	size=3	J14-Acidianus-10days.B_1427;size=3;	0.86	SIRV2	10713	10679	minus
	J14-Acidianus-10days	B	1437	size=3	J14-Acidianus-10days.B_1437;size=3;	0.92	SBRV1	28858	28892	plus
	J14-Acidianus-10days	B	1462	size=3	J14-Acidianus-10days.B_1462;size=3;	0.94	SBRV1	17898	17865	minus
	J14-Acidianus-10days	B	1369	size=3	J14-Acidianus-10days.B_1369;size=3;	0.97	SBRV1	177	140	minus
	J14-Acidianus-10days	B	1369	size=3	J14-Acidianus-10days.B_1369;size=3;	0.97	SBRV1	33849	33886	plus
	J14-Acidianus-10days	B	2905	size=2	J14-Acidianus-10days.B_2905;size=2;	1	SBRV1	16572	16607	plus
	J14-Acidianus-10days	B	2384	size=2	J14-Acidianus-10days.B_2384;size=2;	1	SBRV1	13659	13624	minus
	J14-Acidianus-10days	B	2241	size=2	J14-Acidianus-10days.B_2241;size=2;	0.94	SBRV1	28932	28965	plus
	J14-Acidianus-10days	B	2244	size=2	J14-Acidianus-10days.B_2244;size=2;	1	SBRV1	18169	18205	plus
	J14-Acidianus-10days	B	2441	size=2	J14-Acidianus-10days.B_2441;size=2;	0.86	SBRV1	5382	5348	minus
	J14-Acidianus-10days	B	2879	size=2	J14-Acidianus-10days.B_2879;size=2;	0.97	SBV1	10337	10373	plus
	J14-Acidianus-10days	B	3772	size=2	J14-Acidianus-10days.B_3772;size=2;	0.92	SBFV3_mut1	879	843	minus
	J14-Acidianus-10days	B	2789	size=2	J14-Acidianus-10days.B_2789;size=2;	1	SBV1	6367	6407	plus
	J14-Acidianus-10days	B	2075	size=2	J14-Acidianus-10days.B_2075;size=2;	0.97	SBRV1	18433	18466	plus
	J14-Acidianus-10days	B	1920	size=2	J14-Acidianus-10days.B_1920;size=2;	0.97	SBV1	5835	5800	minus
	J14-Acidianus-10days	B	2493	size=2	J14-Acidianus-10days.B_2493;size=2;	0.91	SBRV1	22206	22172	minus
	J14-Acidianus-10days	B	2292	size=2	J14-Acidianus-10days.B_2292;size=2;	0.89	SBRV1	9154	9185	plus
	J14-Acidianus-10days	B	2242	size=2	J14-Acidianus-10days.B_2242;size=2;	0.85	STIV	5032	5002	minus
	J14-Acidianus-10days	B	2578	size=2	J14-Acidianus-10days.B_2578;size=2;	0.86	SBRV1	13589	13624	plus
	J14-Acidianus-10days	D	25	size=20807	J14-Acidianus-10days.D_25;size=20807;	0.97	SBV1	21932	21970	plus
	J14-Acidianus-10days	D	52	size=18425	J14-Acidianus-10days.D_52;size=18425;	0.98	SBFV3_mut1	6734	6695	minus
	J14-Acidianus-10days	D	68	size=16838	J14-Acidianus-10days.D_68;size=16838;	0.88	SBV1	14846	14805	minus
	J14-Acidianus-10days	D	74	size=15054	J14-Acidianus-10days.D_74;size=15054;	0.86	SIRV1	31316	31352	plus
	J14-Acidianus-10days	D	92	size=10100	J14-Acidianus-10days.D_92;size=10100;	0.88	STIV2	2070	2029	minus
	J14-Acidianus-10days	D	94	size=9916	J14-Acidianus-10days.D_94;size=9916;	0.92	SBFV3_mut1	15843	15807	minus
	J14-Acidianus-10days	D	104	size=8251	J14-Acidianus-10days.D_104;size=8251;	0.93	SBV1	9678	9639	minus
	J14-Acidianus-10days	D	106	size=8185	J14-Acidianus-10days.D_106;size=8185;	0.9	SBV1	3520	3483	minus
	J14-Acidianus-10days	D	111	size=7561	J14-Acidianus-10days.D_111;size=7561;	0.95	SBFV3_mut1	5272	5233	minus
	J14-Acidianus-10days	D	112	size=7405	J14-Acidianus-10days.D_112;size=7405;	0.93	SBV1	6178	6215	plus
	J14-Acidianus-10days	D	117	size=7096	J14-Acidianus-10days.D_117;size=7096;	0.87	SBFV3_mut1	6969	7005	plus
	J14-Acidianus-10days	D	119	size=6800	J14-Acidianus-10days.D_119;size=6800;	0.95	SBV1	13966	14000	plus
	J14-Acidianus-10days	D	132	size=5734	J14-Acidianus-10days.D_132;size=5734;	0.9	SBRV1	8777	8816	plus
	J14-Acidianus-10days	D	134	size=5070	J14-Acidianus-10days.D_134;size=5070;	1	SBV1	17356	17317	minus
	J14-Acidianus-10days	D	214	size=178	J14-Acidianus-10days.D_214;size=178;	0.92	SBRV1	27545	27507	minus
	J14-Acidianus-10days	D	285	size=140	J14-Acidianus-10days.D_285;size=140;	0.95	SBV1	19602	19638	plus
	J14-Acidianus-10days	D	549	size=68	J14-Acidianus-10days.D_549;size=68;	0.87	SIRV11	546	509	minus
	J14-Acidianus-10days	D	549	size=68	J14-Acidianus-10days.D_549;size=68;	0.87	SIRV10	21	58	plus
	J14-Acidianus-10days	D	549	size=68	J14-Acidianus-10days.D_549;size=68;	0.87	SIRV10	574	537	minus
	J14-Acidianus-10days	D	549	size=68	J14-Acidianus-10days.D_549;size=68;	0.87	SIRV9	35815	35852	plus
	J14-Acidianus-10days	D	549	size=68	J14-Acidianus-10days.D_549;size=68;	0.87	SIRV9	36368	36331	minus
	J14-Acidianus-10days	D	549	size=68	J14-Acidianus-10days.D_549;size=68;	0.87	SIRV8	306	269	minus
	J14-Acidianus-10days	D	549	size=68	J14-Acidianus-10days.D_549;size=68;	0.87	SIRV7	250	287	plus
	J14-Acidianus-10days	D	549	size=68	J14-Acidianus-10days.D_549;size=68;	0.87	SIRV7	803	766	minus
	J14-Acidianus-10days	D	549	size=68	J14-Acidianus-10days.D_549;size=68;	0.87	SIRV6	341	304	minus
	J14-Acidianus-10days	D	549	size=68	J14-Acidianus-10days.D_549;size=68;	0.87	SIRV5	152	189	plus
	J14-Acidianus-10days	D	549	size=68	J14-Acidianus-10days.D_549;size=68;	0.87	SIRV5	704	667	minus
	J14-Acidianus-10days	D	549	size=68	J14-Acidianus-10days.D_549;size=68;	0.87	SIRV4	254	217	minus
	J14-Acidianus-10days	D	1559	size=44	J14-Acidianus-10days.D_1559;size=44;	1	SBV1	6315	6350	plus
	J14-Acidianus-10days	D	1765	size=36	J14-Acidianus-10days.D_1765;size=36;	1	SBFV3_mut1	7734	7698	minus
	J14-Acidianus-10days	D	2103	size=32	J14-Acidianus-10days.D_2103;size=32;	0.9	ARV1	100	138	plus
	J14-Acidianus-10days	D	2103	size=32	J14-Acidianus-10days.D_2103;size=32;	0.9	ARV1	24556	24518	minus
	J14-Acidianus-10days	D	2103	size=32	J14-Acidianus-10days.D_2103;size=32;	0.9	SRV	128	166	plus
	J14-Acidianus-10days	D	2103	size=32	J14-Acidianus-10days.D_2103;size=32;	0.9	SRV	27969	27931	minus
	J14-Acidianus-10days	D	2103	size=32	J14-Acidianus-10days.D_2103;size=32;	0.9	SIRV11	656	694	plus
	J14-Acidianus-10days	D	2103	size=32	J14-Acidianus-10days.D_2103;size=32;	0.9	SIRV10	684	722	plus
	J14-Acidianus-10days	D	2103	size=32	J14-Acidianus-10days.D_2103;size=32;	0.9	SIRV9	35705	35667	minus
	J14-Acidianus-10days	D	2103	size=32	J14-Acidianus-10days.D_2103;size=32;	0.9	SIRV8	416	454	plus
	J14-Acidianus-10days	D	2103	size=32	J14-Acidianus-10days.D_2103;size=32;	0.9	SIRV7	140	102	minus
	J14-Acidianus-10days	D	2103	size=32	J14-Acidianus-10days.D_2103;size=32;	0.9	SIRV7	913	951	plus
	J14-Acidianus-10days	D	2103	size=32	J14-Acidianus-10days.D_2103;size=32;	0.9	SIRV6	451	489	plus
	J14-Acidianus-10days	D	2103	size=32	J14-Acidianus-10days.D_2103;size=32;	0.9	SIRV5	42	4	minus
	J14-Acidianus-10days	D	2103	size=32	J14-Acidianus-10days.D_2103;size=32;	0.9	SIRV5	814	852	plus
	J14-Acidianus-10days	D	2103	size=32	J14-Acidianus-10days.D_2103;size=32;	0.9	SIRV4	364	402	plus
	J14-Acidianus-10days	D	3695	size=23	J14-Acidianus-10days.D_3695;size=23;	0.95	SBV1	20386	20423	plus
	J14-Acidianus-10days	D	3915	size=18	J14-Acidianus-10days.D_3915;size=18;	0.97	SBFV3_mut1	3947	3911	minus
	J14-Acidianus-10days	D	3861	size=17	J14-Acidianus-10days.D_3861;size=17;	0.95	SBV1	5470	5507	plus
	J14-Acidianus-10days	D	6436	size=12	J14-Acidianus-10days.D_6436;size=12;	0.92	SBFV3_mut1	29814	29851	plus
	J14-Acidianus-10days	D	5025	size=12	J14-Acidianus-10days.D_5025;size=12;	1	SBV1	20254	20212	minus
	J14-Acidianus-10days	D	5591	size=11	J14-Acidianus-10days.D_5591;size=11;	0.89	ATSV	513	476	minus
	J14-Acidianus-10days	D	5502	size=11	J14-Acidianus-10days.D_5502;size=11;	0.97	SBFV2	36897	36934	plus
	J14-Acidianus-10days	D	6056	size=9	J14-Acidianus-10days.D_6056;size=9;	0.91	SSV-M.14.25	14525	14488	minus
	J14-Acidianus-10days	D	7794	size=8	J14-Acidianus-10days.D_7794;size=8;	0.9	SSV-MetYello	1271	1234	minus
	J14-Acidianus-10days	D	7794	size=8	J14-Acidianus-10days.D_7794;size=8;	0.88	SSV8-RH	4665	4628	minus
	J14-Acidianus-10days	D	6517	size=8	J14-Acidianus-10days.D_6517;size=8;	0.95	SBRV1	15361	15321	minus
	J14-Acidianus-10days	D	6652	size=8	J14-Acidianus-10days.D_6652;size=8;	0.98	SBFV2	37564	37525	minus
	J14-Acidianus-10days	D	7164	size=7	J14-Acidianus-10days.D_7164;size=7;	1	SBFV3_mut1	4684	4723	plus
	J14-Acidianus-10days	D	7181	size=7	J14-Acidianus-10days.D_7181;size=7;	0.88	SIRV1	8567	8527	minus
	J14-Acidianus-10days	D	7361	size=7	J14-Acidianus-10days.D_7361;size=7;	1	SBV1	6389	6428	plus
	J14-Acidianus-10days	D	8009	size=7	J14-Acidianus-10days.D_8009;size=7;	0.89	SBRV1	14575	14608	plus
	J14-Acidianus-10days	D	7366	size=7	J14-Acidianus-10days.D_7366;size=7;	1	SBFV3_mut1	2353	2390	plus
	J14-Acidianus-10days	D	8271	size=6	J14-Acidianus-10days.D_8271;size=6;	1	SBFV3_mut1	1756	1719	minus
	J14-Acidianus-10days	D	9012	size=5	J14-Acidianus-10days.D_9012;size=5;	0.98	SBV1	2898	2859	minus
	J14-Acidianus-10days	D	8449	size=5	J14-Acidianus-10days.D_8449;size=5;	1	SBFV3_mut1	12551	12589	plus
	J14-Acidianus-10days	D	10315	size=5	J14-Acidianus-10days.D_10315;size=5;	0.89	SIRV2	14098	14062	minus
	J14-Acidianus-10days	D	9220	size=5	J14-Acidianus-10days.D_9220;size=5;	0.88	SBFV2	2635	2600	minus
	J14-Acidianus-10days	D	8438	size=5	J14-Acidianus-10days.D_8438;size=5;	0.92	SBFV3_mut1	2606	2573	minus
	J14-Acidianus-10days	D	9339	size=5	J14-Acidianus-10days.D_9339;size=5;	0.97	SBFV2	18696	18734	plus
	J14-Acidianus-10days	D	8470	size=5	J14-Acidianus-10days.D_8470;size=5;	0.97	SBRV1	5567	5605	plus
	J14-Acidianus-10days	D	9340	size=5	J14-Acidianus-10days.D_9340;size=5;	0.9	ATV	18310	18270	minus
	J14-Acidianus-10days	D	9340	size=5	J14-Acidianus-10days.D_9340;size=5;	0.9	ATV.v1	17258	17218	minus
	J14-Acidianus-10days	D	9340	size=5	J14-Acidianus-10days.D_9340;size=5;	0.9	ATV2	16343	16303	minus
	J14-Acidianus-10days	D	9178	size=5	J14-Acidianus-10days.D_9178;size=5;	0.97	SBFV3_mut1	7467	7431	minus
	J14-Acidianus-10days	D	10327	size=4	J14-Acidianus-10days.D_10327;size=4;	0.95	SBFV2	16588	16625	plus
	J14-Acidianus-10days	D	10333	size=4	J14-Acidianus-10days.D_10333;size=4;	0.89	SBRV1	2264	2299	plus
	J14-Acidianus-10days	D	9855	size=4	J14-Acidianus-10days.D_9855;size=4;	1	SBV1	21205	21238	plus
	J14-Acidianus-10days	D	10844	size=3	J14-Acidianus-10days.D_10844;size=3;	0.9	SBRV1	29799	29758	minus
	J14-Acidianus-10days	D	11535	size=3	J14-Acidianus-10days.D_11535;size=3;	0.94	SBFV3_mut1	27780	27746	minus
	J14-Acidianus-10days	D	10680	size=3	J14-Acidianus-10days.D_10680;size=3;	0.87	SYV2	7763	7725	minus
	J14-Acidianus-10days	D	10987	size=3	J14-Acidianus-10days.D_10987;size=3;	0.92	SBFV3_mut1	105	141	plus
	J14-Acidianus-10days	D	12312	size=3	J14-Acidianus-10days.D_12312;size=3;	0.97	SBFV3_mut1	15870	15905	plus
	J14-Acidianus-10days	D	12945	size=3	J14-Acidianus-10days.D_12945;size=3;	0.92	SSV-M.14.25	53	20	minus
	J14-Acidianus-10days	D	12945	size=3	J14-Acidianus-10days.D_12945;size=3;	0.89	SSV1	1726	1759	plus
	J14-Acidianus-10days	D	12972	size=3	J14-Acidianus-10days.D_12972;size=3;	0.9	SIRV9	28089	28125	plus
	J14-Acidianus-10days	D	12972	size=3	J14-Acidianus-10days.D_12972;size=3;	0.87	SIRV3	27233	27268	plus
	J14-Acidianus-10days	D	12972	size=3	J14-Acidianus-10days.D_12972;size=3;	0.9	SIRV1	26026	26063	plus
	J14-Acidianus-10days	D	13450	size=3	J14-Acidianus-10days.D_13450;size=3;	0.93	SBRV1	714	674	minus
	J14-Acidianus-10days	D	13450	size=3	J14-Acidianus-10days.D_13450;size=3;	0.93	SBRV1	33312	33352	plus
	J14-Acidianus-10days	D	11625	size=3	J14-Acidianus-10days.D_11625;size=3;	0.95	SBV1	24124	24087	minus
	J14-Acidianus-10days	D	11956	size=3	J14-Acidianus-10days.D_11956;size=3;	0.89	SBRV1	19326	19360	plus
	J14-Acidianus-10days	D	14958	size=2	J14-Acidianus-10days.D_14958;size=2;	0.95	SBRV1	21540	21577	plus
	J14-Acidianus-10days	D	18701	size=2	J14-Acidianus-10days.D_18701;size=2;	0.87	SIRV2	14273	14235	minus
	J14-Acidianus-10days	D	19458	size=2	J14-Acidianus-10days.D_19458;size=2;	1	SBFV3_mut1	1503	1462	minus
	J14-Acidianus-10days	D	18307	size=2	J14-Acidianus-10days.D_18307;size=2;	0.87	SBFV3_mut1	30117	30080	minus
	J14-Acidianus-10days	D	17924	size=2	J14-Acidianus-10days.D_17924;size=2;	1	SBFV3_mut1	1999	1959	minus
	J14-Acidianus-10days	D	19176	size=2	J14-Acidianus-10days.D_19176;size=2;	0.9	SBV1	2231	2193	minus
	J14-Acidianus-10days	D	17651	size=2	J14-Acidianus-10days.D_17651;size=2;	0.95	SBFV3_mut1	3040	3000	minus
	J14-Acidianus-10days	D	18004	size=2	J14-Acidianus-10days.D_18004;size=2;	0.88	SBRV1	27708	27670	minus
	J14-Acidianus-10days	D	18003	size=2	J14-Acidianus-10days.D_18003;size=2;	1	SBFV3_mut1	16355	16317	minus
	J14-Acidianus-10days	D	15467	size=2	J14-Acidianus-10days.D_15467;size=2;	0.92	SBFV2	13791	13754	minus
	J14-Acidianus-10days	D	16991	size=2	J14-Acidianus-10days.D_16991;size=2;	0.95	SBV1	26259	26295	plus
	J14-Acidianus-10days	D	15530	size=2	J14-Acidianus-10days.D_15530;size=2;	1	SBFV3_mut1	30486	30448	minus
	J14-Acidianus-10days	D	17601	size=2	J14-Acidianus-10days.D_17601;size=2;	1	SBFV2	15295	15256	minus
	J14-Acidianus-10days	D	22471	size=1	J14-Acidianus-10days.D_22471;size=1;	0.87	SBFV2	18475	18510	plus
	J14-Acidianus-10days	D	22896	size=1	J14-Acidianus-10days.D_22896;size=1;	0.87	SBFV2	26537	26573	plus
	J14-Acidianus-10days	A	10	size=8094	J14-Acidianus-10days.A_10;size=8094;	0.93	SBRV1	15810	15849	plus
	J14-Acidianus-10days	A	11	size=7834	J14-Acidianus-10days.A_11;size=7834;	0.9	SBFV1	33845	33808	minus
	J14-Acidianus-10days	A	29	size=6735	J14-Acidianus-10days.A_29;size=6735;	0.98	SSV1	11164	11203	plus
	J14-Acidianus-10days	A	45	size=5705	J14-Acidianus-10days.A_45;size=5705;	0.97	SSV1	11145	11183	plus
	J14-Acidianus-10days	A	76	size=4825	J14-Acidianus-10days.A_76;size=4825;	1	SSV1	2180	2215	plus
	J14-Acidianus-10days	A	88	size=4241	J14-Acidianus-10days.A_88;size=4241;	0.93	SSV1	7221	7257	plus
	J14-Acidianus-10days	A	106	size=3699	J14-Acidianus-10days.A_106;size=3699;	0.87	SPV2	3222	3187	minus
	J14-Acidianus-10days	A	119	size=3481	J14-Acidianus-10days.A_119;size=3481;	0.91	SBRV1	29056	29096	plus
	J14-Acidianus-10days	A	123	size=3316	J14-Acidianus-10days.A_123;size=3316;	0.89	SPV1	4505	4468	minus
	J14-Acidianus-10days	A	129	size=3212	J14-Acidianus-10days.A_129;size=3212;	1	SPV1	10509	10470	minus
	J14-Acidianus-10days	A	160	size=2407	J14-Acidianus-10days.A_160;size=2407;	0.95	SPV1	6725	6762	plus
	J14-Acidianus-10days	A	160	size=2407	J14-Acidianus-10days.A_160;size=2407;	0.87	SPV2	6477	6510	plus
	J14-Acidianus-10days	A	181	size=2111	J14-Acidianus-10days.A_181;size=2111;	0.93	SBRV1	14700	14739	plus
	J14-Acidianus-10days	A	194	size=1601	J14-Acidianus-10days.A_194;size=1601;	0.92	SPV2	11166	11130	minus
	J14-Acidianus-10days	A	210	size=1303	J14-Acidianus-10days.A_210;size=1303;	0.86	SPV2	8671	8637	minus
	J14-Acidianus-10days	A	210	size=1303	J14-Acidianus-10days.A_210;size=1303;	0.86	SPV1	8863	8829	minus
	J14-Acidianus-10days	A	209	size=1224	J14-Acidianus-10days.A_209;size=1224;	0.87	SSV8-RH	2557	2594	plus
	J14-Acidianus-10days	A	221	size=1084	J14-Acidianus-10days.A_221;size=1084;	0.88	SBRV1	5084	5120	plus
	J14-Acidianus-10days	A	227	size=1017	J14-Acidianus-10days.A_227;size=1017;	1	SPV1	11694	11653	minus
	J14-Acidianus-10days	A	227	size=1017	J14-Acidianus-10days.A_227;size=1017;	0.98	SPV2	11731	11690	minus
	J14-Acidianus-10days	A	222	size=999	J14-Acidianus-10days.A_222;size=999;	0.98	SPV2	9310	9271	minus
	J14-Acidianus-10days	A	222	size=999	J14-Acidianus-10days.A_222;size=999;	0.98	SPV1	9502	9463	minus
	J14-Acidianus-10days	A	250	size=841	J14-Acidianus-10days.A_250;size=841;	0.95	SBRV1	22107	22065	minus
	J14-Acidianus-10days	A	261	size=756	J14-Acidianus-10days.A_261;size=756;	0.95	SBRV1	16782	16820	plus
	J14-Acidianus-10days	A	269	size=673	J14-Acidianus-10days.A_269;size=673;	1	SPV2	17685	17724	plus
	J14-Acidianus-10days	A	269	size=673	J14-Acidianus-10days.A_269;size=673;	1	SPV1	17485	17524	plus
	J14-Acidianus-10days	A	293	size=412	J14-Acidianus-10days.A_293;size=412;	0.93	SPV2	10838	10810	minus
	J14-Acidianus-10days	A	293	size=412	J14-Acidianus-10days.A_293;size=412;	0.93	SPV1	10889	10861	minus
	J14-Acidianus-10days	A	298	size=335	J14-Acidianus-10days.A_298;size=335;	1	SPV1	5879	5916	plus
	J14-Acidianus-10days	A	306	size=279	J14-Acidianus-10days.A_306;size=279;	1	SSV1	11937	11973	plus
	J14-Acidianus-10days	A	362	size=202	J14-Acidianus-10days.A_362;size=202;	1	SSV1	12187	12224	plus
	J14-Acidianus-10days	A	380	size=174	J14-Acidianus-10days.A_380;size=174;	1	SSV1	13033	13072	plus
	J14-Acidianus-10days	A	387	size=167	J14-Acidianus-10days.A_387;size=167;	0.89	SIRV2	11035	11000	minus
	J14-Acidianus-10days	A	398	size=162	J14-Acidianus-10days.A_398;size=162;	0.87	SPV2	3973	3941	minus
	J14-Acidianus-10days	A	399	size=155	J14-Acidianus-10days.A_399;size=155;	0.88	SBRV1	25987	26024	plus
	J14-Acidianus-10days	A	487	size=83	J14-Acidianus-10days.A_487;size=83;	0.88	SBRV1	11338	11303	minus
	J14-Acidianus-10days	A	493	size=68	J14-Acidianus-10days.A_493;size=68;	1	SPV1	4645	4608	minus
	J14-Acidianus-10days	A	493	size=68	J14-Acidianus-10days.A_493;size=68;	0.97	SPV2	4678	4641	minus
	J14-Acidianus-10days	A	550	size=48	J14-Acidianus-10days.A_550;size=48;	0.89	SPV2	6096	6133	plus
	J14-Acidianus-10days	A	3722	size=17	J14-Acidianus-10days.A_3722;size=17;	0.89	SPV1	13561	13595	plus
	J14-Acidianus-10days	A	4895	size=7	J14-Acidianus-10days.A_4895;size=7;	1	SBRV1	10021	9981	minus
	J14-Acidianus-10days	A	6235	size=5	J14-Acidianus-10days.A_6235;size=5;	0.98	SIRV3	24473	24513	plus
	J14-Acidianus-10days	A	6235	size=5	J14-Acidianus-10days.A_6235;size=5;	0.95	SIRV7	24528	24568	plus
	J14-Acidianus-10days	A	6235	size=5	J14-Acidianus-10days.A_6235;size=5;	0.95	SIRV6	24486	24526	plus
	J14-Acidianus-10days	A	6235	size=5	J14-Acidianus-10days.A_6235;size=5;	0.95	SIRV5	25125	25165	plus
	J14-Acidianus-10days	A	6235	size=5	J14-Acidianus-10days.A_6235;size=5;	0.95	SIRV4	23556	23596	plus
	J14-Acidianus-10days	A	6235	size=5	J14-Acidianus-10days.A_6235;size=5;	0.93	SIRV1	23290	23330	plus
	J14-Acidianus-10days	A	6235	size=5	J14-Acidianus-10days.A_6235;size=5;	0.93	SIRV11	22555	22595	plus
	J14-Acidianus-10days	A	6235	size=5	J14-Acidianus-10days.A_6235;size=5;	0.93	SIRV10	23375	23415	plus
	J14-Acidianus-10days	A	6235	size=5	J14-Acidianus-10days.A_6235;size=5;	0.93	SIRV8	26287	26327	plus
	J14-Acidianus-10days	A	6235	size=5	J14-Acidianus-10days.A_6235;size=5;	0.88	SIRV9	25350	25388	plus
	J14-Acidianus-10days	A	6235	size=5	J14-Acidianus-10days.A_6235;size=5;	0.85	SIRV2	26435	26473	plus
	J14-Acidianus-10days	A	16559	size=4	J14-Acidianus-10days.A_16559;size=4;	0.87	SPV1	4474	4441	minus
	J14-Acidianus-10days	A	10330	size=3	J14-Acidianus-10days.A_10330;size=3;	0.97	STIV2	11067	11029	minus
	J14-Acidianus-10days	A	12415	size=3	J14-Acidianus-10days.A_12415;size=3;	0.87	SIRV1	1115	1081	minus
	J14-Acidianus-10days	A	12415	size=3	J14-Acidianus-10days.A_12415;size=3;	0.87	SIRV1	31194	31228	plus
	J14-Acidianus-10days	A	12415	size=3	J14-Acidianus-10days.A_12415;size=3;	0.9	SIRV3	1042	1004	minus
	J14-Acidianus-10days	A	12415	size=3	J14-Acidianus-10days.A_12415;size=3;	0.9	SIRV3	31954	31992	plus
	J14-Acidianus-10days	A	10890	size=3	J14-Acidianus-10days.A_10890;size=3;	0.88	SSV6	15076	15039	minus
	J14-Acidianus-10days	A	9574	size=3	J14-Acidianus-10days.A_9574;size=3;	0.85	SPV1	3694	3656	minus
	J14-Acidianus-10days	A	9306	size=3	J14-Acidianus-10days.A_9306;size=3;	0.87	SMV2	12946	12909	minus
	J14-Acidianus-10days	A	9306	size=3	J14-Acidianus-10days.A_9306;size=3;	0.87	STSV1	57698	57661	minus
	J14-Acidianus-10days	A	17931	size=2	J14-Acidianus-10days.A_17931;size=2;	0.92	SIRV10	20307	20269	minus
	J14-Acidianus-10days	A	17931	size=2	J14-Acidianus-10days.A_17931;size=2;	0.92	SIRV9	22280	22242	minus
	J14-Acidianus-10days	A	20582	size=1	J14-Acidianus-10days.A_20582;size=1;	0.95	ATV2	310	349	plus
	J14-10days	C	147	size=542	J14-10days.C_147;size=542;	0.97	STIV	7540	7503	minus
	J14-10days	C	359	size=236	J14-10days.C_359;size=236;	0.86	SBRV1	28773	28809	plus
	J14-10days	C	421	size=95	J14-10days.C_421;size=95;	1	SBV1	10148	10176	plus
	J14-10days	C	553	size=76	J14-10days.C_553;size=76;	0.86	STIV2	7471	7440	minus
	J14-10days	C	553	size=76	J14-10days.C_553;size=76;	0.86	STIV3	139	105	minus
	J14-10days	C	1527	size=16	J14-10days.C_1527;size=16;	0.86	SBRV1	11611	11576	minus
	J14-10days	B	2	size=1181	J14-10days.B_2;size=1181;	0.89	SSV1	15074	15106	plus
	J14-10days	B	44	size=636	J14-10days.B_44;size=636;	1	SBRV1	24896	24931	plus
	J14-10days	B	64	size=519	J14-10days.B_64;size=519;	0.97	SBRV1	17898	17864	minus
	J14-10days	B	79	size=472	J14-10days.B_79;size=472;	1	SBRV1	178	140	minus
	J14-10days	B	79	size=472	J14-10days.B_79;size=472;	1	SBRV1	33848	33886	plus
	J14-10days	B	89	size=448	J14-10days.B_89;size=448;	0.94	SBRV1	25813	25848	plus
	J14-10days	B	138	size=429	J14-10days.B_138;size=429;	0.92	SBV1	22396	22363	minus
	J14-10days	B	99	size=427	J14-10days.B_99;size=427;	1	SBRV1	29504	29469	minus
	J14-10days	B	112	size=409	J14-10days.B_112;size=409;	0.86	SBFV2	10941	10977	plus
	J14-10days	B	132	size=385	J14-10days.B_132;size=385;	0.86	SBRV1	4568	4532	minus
	J14-10days	B	258	size=371	J14-10days.B_258;size=371;	0.91	SBRV1	20747	20781	plus
	J14-10days	B	142	size=369	J14-10days.B_142;size=369;	0.86	SBRV1	5382	5348	minus
	J14-10days	B	141	size=353	J14-10days.B_141;size=353;	1	SIRV1	7886	7921	plus
	J14-10days	B	141	size=353	J14-10days.B_141;size=353;	0.97	SIRV3	9153	9188	plus
	J14-10days	B	141	size=353	J14-10days.B_141;size=353;	0.97	SIRV10	5009	4974	minus
	J14-10days	B	141	size=353	J14-10days.B_141;size=353;	0.97	SIRV4	4662	4627	minus
	J14-10days	B	141	size=353	J14-10days.B_141;size=353;	0.89	SIRV9	5742	5711	minus
	J14-10days	B	141	size=353	J14-10days.B_141;size=353;	0.89	SIRV8	6789	6758	minus
	J14-10days	B	141	size=353	J14-10days.B_141;size=353;	0.89	SBRV1	6537	6569	plus
	J14-10days	B	141	size=353	J14-10days.B_141;size=353;	0.94	SIRV2	11294	11329	plus
	J14-10days	B	141	size=353	J14-10days.B_141;size=353;	0.94	SIRV11	3757	3722	minus
	J14-10days	B	141	size=353	J14-10days.B_141;size=353;	0.94	SIRV7	4470	4435	minus
	J14-10days	B	141	size=353	J14-10days.B_141;size=353;	0.94	SIRV6	4476	4441	minus
	J14-10days	B	141	size=353	J14-10days.B_141;size=353;	0.94	SIRV5	4839	4804	minus
	J14-10days	B	141	size=353	J14-10days.B_141;size=353;	0.92	SRV	5259	5293	plus
	J14-10days	B	146	size=353	J14-10days.B_146;size=353;	0.97	SBRV1	8019	8053	plus
	J14-10days	B	168	size=351	J14-10days.B_168;size=351;	0.95	SBV1	14557	14521	minus
	J14-10days	B	194	size=346	J14-10days.B_194;size=346;	0.9	SBFV3_mut1	30826	30864	plus
	J14-10days	B	157	size=334	J14-10days.B_157;size=334;	0.91	SBFV3_mut1	5531	5498	minus
	J14-10days	B	249	size=302	J14-10days.B_249;size=302;	0.95	SBRV1	6711	6675	minus
	J14-10days	B	203	size=279	J14-10days.B_203;size=279;	0.88	SBRV1	22782	22750	minus
	J14-10days	B	229	size=259	J14-10days.B_229;size=259;	0.94	STIV3	13492	13527	plus
	J14-10days	B	229	size=259	J14-10days.B_229;size=259;	0.89	STIV2	3691	3723	plus
	J14-10days	B	229	size=259	J14-10days.B_229;size=259;	0.94	STIV	3706	3741	plus
	J14-10days	B	234	size=256	J14-10days.B_234;size=256;	0.89	SBRV1	32604	32639	plus
	J14-10days	B	242	size=252	J14-10days.B_242;size=252;	0.91	SSV9-Kam	3030	2996	minus
	J14-10days	B	391	size=228	J14-10days.B_391;size=228;	0.91	SBRV1	22206	22172	minus
	J14-10days	B	473	size=223	J14-10days.B_473;size=223;	0.89	SBRV1	21844	21810	minus
	J14-10days	B	266	size=211	J14-10days.B_266;size=211;	0.86	SBV1	19407	19440	plus
	J14-10days	B	433	size=201	J14-10days.B_433;size=201;	0.91	SBRV1	21066	21100	plus
	J14-10days	B	320	size=198	J14-10days.B_320;size=198;	0.89	SBV1	23573	23606	plus
	J14-10days	B	275	size=197	J14-10days.B_275;size=197;	0.88	SRV	22933	22966	plus
	J14-10days	B	275	size=197	J14-10days.B_275;size=197;	0.88	SIRV9	25965	25932	minus
	J14-10days	B	275	size=197	J14-10days.B_275;size=197;	0.88	SIRV8	26904	26871	minus
	J14-10days	B	316	size=189	J14-10days.B_316;size=189;	0.85	SSV6	14720	14752	plus
	J14-10days	B	323	size=179	J14-10days.B_323;size=179;	0.97	SRV	23308	23341	plus
	J14-10days	B	323	size=179	J14-10days.B_323;size=179;	0.94	SIRV7	24798	24766	minus
	J14-10days	B	323	size=179	J14-10days.B_323;size=179;	0.94	SIRV6	24756	24724	minus
	J14-10days	B	323	size=179	J14-10days.B_323;size=179;	0.94	SIRV5	25395	25363	minus
	J14-10days	B	323	size=179	J14-10days.B_323;size=179;	0.91	SBRV1	27995	28027	plus
	J14-10days	B	323	size=179	J14-10days.B_323;size=179;	0.91	SIRV11	22825	22793	minus
	J14-10days	B	323	size=179	J14-10days.B_323;size=179;	0.85	SIRV3	24743	24711	minus
	J14-10days	B	323	size=179	J14-10days.B_323;size=179;	0.85	SIRV2	26703	26671	minus
	J14-10days	B	323	size=179	J14-10days.B_323;size=179;	0.85	SIRV1	23560	23528	minus
	J14-10days	B	323	size=179	J14-10days.B_323;size=179;	0.88	SIRV10	23645	23612	minus
	J14-10days	B	323	size=179	J14-10days.B_323;size=179;	0.88	SIRV9	25618	25585	minus
	J14-10days	B	323	size=179	J14-10days.B_323;size=179;	0.88	SIRV8	26557	26524	minus
	J14-10days	B	515	size=178	J14-10days.B_515;size=178;	0.86	SBRV1	6723	6756	plus
	J14-10days	B	533	size=173	J14-10days.B_533;size=173;	0.95	SBRV1	21657	21621	minus
	J14-10days	B	360	size=167	J14-10days.B_360;size=167;	0.92	SBRV1	8795	8830	plus
	J14-10days	B	339	size=165	J14-10days.B_339;size=165;	0.86	SIRV8	31260	31226	minus
	J14-10days	B	386	size=154	J14-10days.B_386;size=154;	0.94	STIV3	37	71	plus
	J14-10days	B	386	size=154	J14-10days.B_386;size=154;	0.94	STIV	7240	7274	plus
	J14-10days	B	386	size=154	J14-10days.B_386;size=154;	0.91	STIV2	7369	7403	plus
	J14-10days	B	402	size=149	J14-10days.B_402;size=149;	0.89	SBRV1	8795	8760	minus
	J14-10days	B	413	size=137	J14-10days.B_413;size=137;	0.86	SBRV1	30605	30640	plus
	J14-10days	B	483	size=134	J14-10days.B_483;size=134;	0.95	SBRV1	31732	31768	plus
	J14-10days	B	444	size=126	J14-10days.B_444;size=126;	0.86	SIRV8	32519	32554	plus
	J14-10days	B	711	size=120	J14-10days.B_711;size=120;	0.94	SBRV1	27648	27614	minus
	J14-10days	B	638	size=96	J14-10days.B_638;size=96;	0.87	ASV1	21925	21889	minus
	J14-10days	B	662	size=93	J14-10days.B_662;size=93;	0.91	SBFV3_mut1	390	359	minus
	J14-10days	B	844	size=91	J14-10days.B_844;size=91;	0.86	SBRV1	9199	9235	plus
	J14-10days	B	647	size=83	J14-10days.B_647;size=83;	0.94	SBFV3_mut1	4003	3968	minus
	J14-10days	B	700	size=81	J14-10days.B_700;size=81;	0.97	SBRV1	18715	18749	plus
	J14-10days	B	651	size=77	J14-10days.B_651;size=77;	0.95	SBRV1	29342	29378	plus
	J14-10days	B	815	size=75	J14-10days.B_815;size=75;	0.94	SBV1	21650	21684	plus
	J14-10days	B	802	size=73	J14-10days.B_802;size=73;	0.92	SBRV1	28259	28292	plus
	J14-10days	B	1028	size=59	J14-10days.B_1028;size=59;	0.86	ATV2	2350	2316	minus
	J14-10days	B	744	size=58	J14-10days.B_744;size=58;	0.86	ASV1	17859	17825	minus
	J14-10days	B	1049	size=58	J14-10days.B_1049;size=58;	0.89	SBV1	19151	19186	plus
	J14-10days	B	904	size=41	J14-10days.B_904;size=41;	1	SBRV1	7310	7345	plus
	J14-10days	B	1037	size=38	J14-10days.B_1037;size=38;	0.89	SMV1	42378	42341	minus
	J14-10days	B	1097	size=36	J14-10days.B_1097;size=36;	0.89	SBFV3_mut1	4871	4901	plus
	J14-10days	B	1074	size=36	J14-10days.B_1074;size=36;	0.89	STIV3	9688	9724	plus
	J14-10days	B	1123	size=33	J14-10days.B_1123;size=33;	0.92	SBFV3_mut1	1769	1736	minus
	J14-10days	B	1102	size=32	J14-10days.B_1102;size=32;	0.86	SBFV3_mut1	1376	1343	minus
	J14-10days	B	1261	size=31	J14-10days.B_1261;size=31;	1	SBV1	7307	7344	plus
	J14-10days	B	1386	size=28	J14-10days.B_1386;size=28;	0.97	SBFV2	13464	13497	plus
	J14-10days	B	1435	size=27	J14-10days.B_1435;size=27;	0.94	SSV1	6258	6290	plus
	J14-10days	B	1190	size=26	J14-10days.B_1190;size=26;	0.97	SBV1	9004	9038	plus
	J14-10days	B	1195	size=23	J14-10days.B_1195;size=23;	0.86	ATV2	16849	16882	plus
	J14-10days	B	1256	size=23	J14-10days.B_1256;size=23;	1	SBRV1	12044	12008	minus
	J14-10days	B	1429	size=22	J14-10days.B_1429;size=22;	1	SBV1	5836	5800	minus
	J14-10days	B	1331	size=22	J14-10days.B_1331;size=22;	0.86	SMV3	46689	46725	plus
	J14-10days	B	1257	size=20	J14-10days.B_1257;size=20;	0.91	SBV1	10297	10330	plus
	J14-10days	B	1425	size=19	J14-10days.B_1425;size=19;	0.86	SBV1	7245	7213	minus
	J14-10days	B	1444	size=19	J14-10days.B_1444;size=19;	0.89	SBFV3_mut1	102	68	minus
	J14-10days	B	1514	size=18	J14-10days.B_1514;size=18;	1	SBV1	4993	4960	minus
	J14-10days	B	1438	size=18	J14-10days.B_1438;size=18;	0.89	STIV3	16991	17024	plus
	J14-10days	B	1828	size=16	J14-10days.B_1828;size=16;	0.97	SBV1	24304	24340	plus
	J14-10days	B	1457	size=15	J14-10days.B_1457;size=15;	1	SBFV3_mut1	30866	30900	plus
	J14-10days	B	1760	size=15	J14-10days.B_1760;size=15;	1	SBFV3_mut1	28471	28506	plus
	J14-10days	B	1627	size=15	J14-10days.B_1627;size=15;	0.86	SBRV1	8359	8324	minus
	J14-10days	B	1506	size=14	J14-10days.B_1506;size=14;	0.86	SBRV1	10666	10699	plus
	J14-10days	B	1757	size=14	J14-10days.B_1757;size=14;	0.94	SBFV3_mut1	6544	6510	minus
	J14-10days	B	1754	size=14	J14-10days.B_1754;size=14;	0.87	SSV-Y.G.57.14	127	93	minus
	J14-10days	B	1754	size=14	J14-10days.B_1754;size=14;	0.87	SSV-MetYello	263	297	plus
	J14-10days	B	1754	size=14	J14-10days.B_1754;size=14;	0.87	SSV-MetYello	12832	12866	plus
	J14-10days	B	1661	size=12	J14-10days.B_1661;size=12;	0.89	SSV-Y.G.57.14	12275	12310	plus
	J14-10days	B	1661	size=12	J14-10days.B_1661;size=12;	0.89	SSV-L.S.2.15	14533	14568	plus
	J14-10days	B	1656	size=12	J14-10days.B_1656;size=12;	1	SBV1	10337	10373	plus
	J14-10days	B	1611	size=12	J14-10days.B_1611;size=12;	0.86	SBV1	3460	3493	plus
	J14-10days	B	2556	size=11	J14-10days.B_2556;size=11;	0.94	SBV1	16415	16381	minus
	J14-10days	B	2053	size=11	J14-10days.B_2053;size=11;	0.86	SIRV2	10713	10679	minus
	J14-10days	B	1673	size=10	J14-10days.B_1673;size=10;	0.97	STIV3	6063	6031	minus
	J14-10days	B	1673	size=10	J14-10days.B_1673;size=10;	0.88	STIV	14050	14018	minus
	J14-10days	B	3251	size=10	J14-10days.B_3251;size=10;	0.89	SIRV9	26504	26538	plus
	J14-10days	B	1780	size=10	J14-10days.B_1780;size=10;	1	SBV1	13875	13912	plus
	J14-10days	B	1686	size=10	J14-10days.B_1686;size=10;	1	SBV1	14883	14921	plus
	J14-10days	B	5286	size=9	J14-10days.B_5286;size=9;	0.86	SBRV1	13172	13136	minus
	J14-10days	B	2487	size=9	J14-10days.B_2487;size=9;	0.92	STIV	7316	7281	minus
	J14-10days	B	2487	size=9	J14-10days.B_2487;size=9;	0.92	STIV3	113	77	minus
	J14-10days	B	2487	size=9	J14-10days.B_2487;size=9;	0.89	STIV2	7445	7409	minus
	J14-10days	B	2211	size=8	J14-10days.B_2211;size=8;	0.97	SBRV1	9998	9960	minus
	J14-10days	B	3698	size=8	J14-10days.B_3698;size=8;	0.97	SBRV1	1096	1061	minus
	J14-10days	B	3698	size=8	J14-10days.B_3698;size=8;	0.97	SBRV1	32930	32965	plus
	J14-10days	B	1918	size=8	J14-10days.B_1918;size=8;	0.97	SBV1	23237	23271	plus
	J14-10days	B	1929	size=8	J14-10days.B_1929;size=8;	1	SBV1	6407	6372	minus
	J14-10days	B	1909	size=8	J14-10days.B_1909;size=8;	1	SBRV1	11267	11302	plus
	J14-10days	B	1936	size=8	J14-10days.B_1936;size=8;	0.92	SBV1	20567	20602	plus
	J14-10days	B	2061	size=7	J14-10days.B_2061;size=7;	1	SBRV1	627	593	minus
	J14-10days	B	2061	size=7	J14-10days.B_2061;size=7;	1	SBRV1	33399	33433	plus
	J14-10days	B	2046	size=7	J14-10days.B_2046;size=7;	0.89	SIRV10	24446	24480	plus
	J14-10days	B	2046	size=7	J14-10days.B_2046;size=7;	0.89	SIRV9	26419	26453	plus
	J14-10days	B	2527	size=7	J14-10days.B_2527;size=7;	0.89	SBFV3_mut1	2993	2960	minus
	J14-10days	B	2381	size=6	J14-10days.B_2381;size=6;	1	SBRV1	31222	31258	plus
	J14-10days	B	4043	size=6	J14-10days.B_4043;size=6;	1	SBV1	18207	18241	plus
	J14-10days	B	2271	size=6	J14-10days.B_2271;size=6;	1	SBRV1	15517	15554	plus
	J14-10days	B	3459	size=4	J14-10days.B_3459;size=4;	1	SBV1	24561	24597	plus
	J14-10days	B	4185	size=4	J14-10days.B_4185;size=4;	0.97	SBRV1	27682	27646	minus
	J14-10days	B	4123	size=4	J14-10days.B_4123;size=4;	0.86	SBRV1	10734	10700	minus
	J14-10days	B	3514	size=4	J14-10days.B_3514;size=4;	0.94	SBRV1	7146	7112	minus
	J14-10days	B	3118	size=4	J14-10days.B_3118;size=4;	0.94	SBRV1	16509	16540	plus
	J14-10days	B	4104	size=4	J14-10days.B_4104;size=4;	1	SBRV1	18187	18153	minus
	J14-10days	B	2816	size=4	J14-10days.B_2816;size=4;	0.89	ASV1	2173	2141	minus
	J14-10days	B	2816	size=4	J14-10days.B_2816;size=4;	0.89	SSV1	15375	15341	minus
	J14-10days	B	2595	size=4	J14-10days.B_2595;size=4;	1	SBV1	8492	8457	minus
	J14-10days	B	3872	size=4	J14-10days.B_3872;size=4;	0.97	SBV1	10923	10956	plus
	J14-10days	B	2669	size=4	J14-10days.B_2669;size=4;	0.97	SBV1	6747	6711	minus
	J14-10days	B	4217	size=4	J14-10days.B_4217;size=4;	0.91	SBRV1	21597	21563	minus
	J14-10days	B	4217	size=4	J14-10days.B_4217;size=4;	0.86	SIRV9	20716	20682	minus
	J14-10days	B	4217	size=4	J14-10days.B_4217;size=4;	0.86	SIRV8	21787	21753	minus
	J14-10days	B	3839	size=4	J14-10days.B_3839;size=4;	1	SBFV3_mut1	2018	2053	plus
	J14-10days	B	3166	size=4	J14-10days.B_3166;size=4;	0.95	SBV1	6973	6939	minus
	J14-10days	B	3749	size=4	J14-10days.B_3749;size=4;	1	SBRV1	544	510	minus
	J14-10days	B	3749	size=4	J14-10days.B_3749;size=4;	1	SBRV1	33482	33516	plus
	J14-10days	B	8252	size=3	J14-10days.B_8252;size=3;	0.86	SMV4	47337	47300	minus
	J14-10days	B	9207	size=3	J14-10days.B_9207;size=3;	1	SBV1	4124	4088	minus
	J14-10days	B	4304	size=3	J14-10days.B_4304;size=3;	0.85	SIRV2	4648	4680	plus
	J14-10days	B	4305	size=3	J14-10days.B_4305;size=3;	0.89	SBV1	22441	22473	plus
	J14-10days	B	8152	size=2	J14-10days.B_8152;size=2;	1	SBRV1	11691	11725	plus
	J14-10days	B	6886	size=2	J14-10days.B_6886;size=2;	1	SBRV1	30536	30500	minus
	J14-10days	B	8204	size=2	J14-10days.B_8204;size=2;	1	SBRV1	9792	9828	plus
	J14-10days	B	7596	size=2	J14-10days.B_7596;size=2;	0.95	SBRV1	24629	24663	plus
	J14-10days	B	7496	size=2	J14-10days.B_7496;size=2;	0.97	SBV1	14460	14497	plus
	J14-10days	B	8383	size=2	J14-10days.B_8383;size=2;	1	SBRV1	26907	26939	plus
	J14-10days	B	6578	size=2	J14-10days.B_6578;size=2;	0.87	SIRV2	19147	19185	plus
	J14-10days	B	5772	size=2	J14-10days.B_5772;size=2;	0.89	SBRV1	31148	31181	plus
	J14-10days	B	4942	size=2	J14-10days.B_4942;size=2;	1	SBV1	18031	17995	minus
	J14-10days	B	5574	size=2	J14-10days.B_5574;size=2;	1	SBRV1	9586	9621	plus
	J14-10days	B	5192	size=2	J14-10days.B_5192;size=2;	0.97	SBRV1	17397	17431	plus
	J14-10days	B	8908	size=2	J14-10days.B_8908;size=2;	1	SBV1	23552	23586	plus
	J14-10days	B	7134	size=2	J14-10days.B_7134;size=2;	0.89	SBRV1	9154	9185	plus
	J14-10days	B	10176	size=1	J14-10days.B_10176;size=1;	1	SBV1	15952	15917	minus
	J14-10days	B	11477	size=1	J14-10days.B_11477;size=1;	0.97	SBV1	10274	10237	minus
	J14-10days	B	9702	size=1	J14-10days.B_9702;size=1;	0.86	SIRV2	1412	1448	plus
	J14-10days	B	9702	size=1	J14-10days.B_9702;size=1;	0.86	SIRV2	34039	34003	minus
	J14-10days	B	11023	size=1	J14-10days.B_11023;size=1;	0.95	SBRV1	23018	22982	minus
	J14-10days	B	11064	size=1	J14-10days.B_11064;size=1;	0.92	SBFV3_mut1	31123	31158	plus
	J14-10days	D	125	size=4954	J14-10days.D_125;size=4954;	0.95	SSV1	2210	2247	plus
	J14-10days	D	130	size=4934	J14-10days.D_130;size=4934;	0.95	SBRV1	15361	15321	minus
	J14-10days	D	158	size=4318	J14-10days.D_158;size=4318;	1	SBFV2	3940	3907	minus
	J14-10days	D	166	size=4274	J14-10days.D_166;size=4274;	0.91	SSV-M.14.25	14525	14488	minus
	J14-10days	D	172	size=4227	J14-10days.D_172;size=4227;	1	SBRV1	21428	21462	plus
	J14-10days	D	173	size=4217	J14-10days.D_173;size=4217;	1	SBFV3_mut1	27780	27746	minus
	J14-10days	D	212	size=3720	J14-10days.D_212;size=3720;	0.97	SBRV1	5567	5605	plus
	J14-10days	D	225	size=3598	J14-10days.D_225;size=3598;	0.89	SBRV1	19326	19360	plus
	J14-10days	D	260	size=3427	J14-10days.D_260;size=3427;	0.97	SBFV3_mut1	3947	3911	minus
	J14-10days	D	268	size=3336	J14-10days.D_268;size=3336;	0.9	SBRV1	29799	29758	minus
	J14-10days	D	305	size=3060	J14-10days.D_305;size=3060;	0.88	SIRV1	8567	8527	minus
	J14-10days	D	308	size=3056	J14-10days.D_308;size=3056;	0.93	SBRV1	714	674	minus
	J14-10days	D	308	size=3056	J14-10days.D_308;size=3056;	0.93	SBRV1	33312	33352	plus
	J14-10days	D	313	size=2984	J14-10days.D_313;size=2984;	0.95	SBFV2	36493	36529	plus
	J14-10days	D	372	size=2800	J14-10days.D_372;size=2800;	0.89	SBRV1	2264	2299	plus
	J14-10days	D	370	size=2748	J14-10days.D_370;size=2748;	0.98	SBFV3_mut1	6734	6695	minus
	J14-10days	D	359	size=2746	J14-10days.D_359;size=2746;	0.92	SBRV1	27545	27507	minus
	J14-10days	D	413	size=2616	J14-10days.D_413;size=2616;	0.95	SBV1	19602	19638	plus
	J14-10days	D	423	size=2580	J14-10days.D_423;size=2580;	1	SBRV1	18788	18824	plus
	J14-10days	D	457	size=2367	J14-10days.D_457;size=2367;	0.92	SSV-M.14.25	53	20	minus
	J14-10days	D	457	size=2367	J14-10days.D_457;size=2367;	0.89	SSV1	1726	1759	plus
	J14-10days	D	495	size=2322	J14-10days.D_495;size=2322;	0.93	SBV1	20108	20147	plus
	J14-10days	D	483	size=2302	J14-10days.D_483;size=2302;	0.95	SBV1	5470	5507	plus
	J14-10days	D	465	size=2287	J14-10days.D_465;size=2287;	0.95	SBV1	20386	20423	plus
	J14-10days	D	503	size=2280	J14-10days.D_503;size=2280;	0.97	SBV1	21932	21970	plus
	J14-10days	D	557	size=2171	J14-10days.D_557;size=2171;	0.98	SBV1	2898	2859	minus
	J14-10days	D	563	size=2123	J14-10days.D_563;size=2123;	0.92	SBFV3_mut1	29814	29851	plus
	J14-10days	D	568	size=2096	J14-10days.D_568;size=2096;	0.9	SBRV1	9094	9055	minus
	J14-10days	D	580	size=2053	J14-10days.D_580;size=2053;	1	SBV1	21205	21238	plus
	J14-10days	D	678	size=1750	J14-10days.D_678;size=1750;	0.88	SBV1	14846	14805	minus
	J14-10days	D	701	size=1717	J14-10days.D_701;size=1717;	0.93	SBRV1	26697	26654	minus
	J14-10days	D	686	size=1717	J14-10days.D_686;size=1717;	0.98	SBFV2	37564	37525	minus
	J14-10days	D	708	size=1668	J14-10days.D_708;size=1668;	1	SBFV3_mut1	16355	16317	minus
	J14-10days	D	700	size=1659	J14-10days.D_700;size=1659;	0.95	SBRV1	5821	5857	plus
	J14-10days	D	725	size=1645	J14-10days.D_725;size=1645;	0.87	SIRV11	546	509	minus
	J14-10days	D	725	size=1645	J14-10days.D_725;size=1645;	0.87	SIRV10	21	58	plus
	J14-10days	D	725	size=1645	J14-10days.D_725;size=1645;	0.87	SIRV10	574	537	minus
	J14-10days	D	725	size=1645	J14-10days.D_725;size=1645;	0.87	SIRV9	35815	35852	plus
	J14-10days	D	725	size=1645	J14-10days.D_725;size=1645;	0.87	SIRV9	36368	36331	minus
	J14-10days	D	725	size=1645	J14-10days.D_725;size=1645;	0.87	SIRV8	306	269	minus
	J14-10days	D	725	size=1645	J14-10days.D_725;size=1645;	0.87	SIRV7	250	287	plus
	J14-10days	D	725	size=1645	J14-10days.D_725;size=1645;	0.87	SIRV7	803	766	minus
	J14-10days	D	725	size=1645	J14-10days.D_725;size=1645;	0.87	SIRV6	341	304	minus
	J14-10days	D	725	size=1645	J14-10days.D_725;size=1645;	0.87	SIRV5	152	189	plus
	J14-10days	D	725	size=1645	J14-10days.D_725;size=1645;	0.87	SIRV5	704	667	minus
	J14-10days	D	725	size=1645	J14-10days.D_725;size=1645;	0.87	SIRV4	254	217	minus
	J14-10days	D	714	size=1630	J14-10days.D_714;size=1630;	1	SBV1	6389	6428	plus
	J14-10days	D	762	size=1501	J14-10days.D_762;size=1501;	0.95	SBV1	24124	24087	minus
	J14-10days	D	801	size=1265	J14-10days.D_801;size=1265;	1	SBRV1	3267	3303	plus
	J14-10days	D	804	size=1238	J14-10days.D_804;size=1238;	1	SBRV1	9981	9941	minus
	J14-10days	D	826	size=1186	J14-10days.D_826;size=1186;	0.9	SIRV7	29875	29830	minus
	J14-10days	D	826	size=1186	J14-10days.D_826;size=1186;	0.9	SIRV5	30472	30427	minus
	J14-10days	D	852	size=1022	J14-10days.D_852;size=1022;	0.92	SBFV3_mut1	15843	15807	minus
	J14-10days	D	875	size=888	J14-10days.D_875;size=888;	0.9	SBV1	3520	3483	minus
	J14-10days	D	873	size=873	J14-10days.D_873;size=873;	0.88	STIV2	2070	2029	minus
	J14-10days	D	879	size=836	J14-10days.D_879;size=836;	0.95	SBFV3_mut1	5272	5233	minus
	J14-10days	D	892	size=782	J14-10days.D_892;size=782;	0.93	SBV1	9678	9639	minus
	J14-10days	D	912	size=726	J14-10days.D_912;size=726;	0.93	SBV1	6178	6215	plus
	J14-10days	D	916	size=696	J14-10days.D_916;size=696;	1	SBV1	9612	9648	plus
	J14-10days	D	942	size=654	J14-10days.D_942;size=654;	0.87	SBFV3_mut1	6969	7005	plus
	J14-10days	D	1022	size=609	J14-10days.D_1022;size=609;	0.9	SBV1	2231	2193	minus
	J14-10days	D	963	size=601	J14-10days.D_963;size=601;	0.9	SBRV1	8777	8816	plus
	J14-10days	D	966	size=588	J14-10days.D_966;size=588;	0.95	SBV1	13966	14000	plus
	J14-10days	D	971	size=568	J14-10days.D_971;size=568;	1	SBV1	17356	17317	minus
	J14-10days	D	981	size=532	J14-10days.D_981;size=532;	0.98	SBRV1	23839	23878	plus
	J14-10days	D	1056	size=374	J14-10days.D_1056;size=374;	0.92	SBRV1	9586	9549	minus
	J14-10days	D	1124	size=291	J14-10days.D_1124;size=291;	0.9	ATV	18310	18270	minus
	J14-10days	D	1124	size=291	J14-10days.D_1124;size=291;	0.9	ATV.v1	17258	17218	minus
	J14-10days	D	1124	size=291	J14-10days.D_1124;size=291;	0.9	ATV2	16343	16303	minus
	J14-10days	D	1127	size=284	J14-10days.D_1127;size=284;	0.97	SBFV3_mut1	30773	30810	plus
	J14-10days	D	1155	size=262	J14-10days.D_1155;size=262;	0.94	SBRV1	12554	12520	minus
	J14-10days	D	1169	size=253	J14-10days.D_1169;size=253;	1	SBRV1	136	176	plus
	J14-10days	D	1169	size=253	J14-10days.D_1169;size=253;	1	SBRV1	33890	33850	minus
	J14-10days	D	1198	size=229	J14-10days.D_1198;size=229;	0.97	SIRV1	7925	7889	minus
	J14-10days	D	1198	size=229	J14-10days.D_1198;size=229;	0.95	SIRV3	9192	9157	minus
	J14-10days	D	1198	size=229	J14-10days.D_1198;size=229;	0.95	SRV	5298	5262	minus
	J14-10days	D	1198	size=229	J14-10days.D_1198;size=229;	0.92	SIRV10	4971	5005	plus
	J14-10days	D	1198	size=229	J14-10days.D_1198;size=229;	0.92	SIRV9	5708	5742	plus
	J14-10days	D	1198	size=229	J14-10days.D_1198;size=229;	0.92	SIRV8	6755	6789	plus
	J14-10days	D	1198	size=229	J14-10days.D_1198;size=229;	0.92	SIRV4	4624	4658	plus
	J14-10days	D	1198	size=229	J14-10days.D_1198;size=229;	0.92	SIRV7	4431	4466	plus
	J14-10days	D	1198	size=229	J14-10days.D_1198;size=229;	0.92	SIRV6	4437	4472	plus
	J14-10days	D	1198	size=229	J14-10days.D_1198;size=229;	0.92	SIRV5	4800	4835	plus
	J14-10days	D	1198	size=229	J14-10days.D_1198;size=229;	0.92	SIRV2	11333	11297	minus
	J14-10days	D	1198	size=229	J14-10days.D_1198;size=229;	0.89	SIRV11	3719	3753	plus
	J14-10days	D	1226	size=221	J14-10days.D_1226;size=221;	0.95	SSV1	2235	2271	plus
	J14-10days	D	1248	size=212	J14-10days.D_1248;size=212;	0.87	SBFV3_mut1	30117	30080	minus
	J14-10days	D	1266	size=208	J14-10days.D_1266;size=208;	1	SBFV3_mut1	1503	1462	minus
	J14-10days	D	1241	size=208	J14-10days.D_1241;size=208;	0.98	SBFV3_mut1	5927	5888	minus
	J14-10days	D	1292	size=198	J14-10days.D_1292;size=198;	0.89	SBRV1	14575	14608	plus
	J14-10days	D	1318	size=186	J14-10days.D_1318;size=186;	0.92	SBFV3_mut1	2606	2573	minus
	J14-10days	D	1400	size=141	J14-10days.D_1400;size=141;	0.97	SBFV3_mut1	15870	15905	plus
	J14-10days	D	1489	size=127	J14-10days.D_1489;size=127;	0.98	SBFV3_mut1	1556	1516	minus
	J14-10days	D	1448	size=123	J14-10days.D_1448;size=123;	0.97	SBFV3_mut1	30991	31028	plus
	J14-10days	D	1583	size=89	J14-10days.D_1583;size=89;	0.86	SBFV2	19230	19187	minus
	J14-10days	D	1806	size=66	J14-10days.D_1806;size=66;	1	SBFV2	15295	15256	minus
	J14-10days	D	1737	size=62	J14-10days.D_1737;size=62;	0.87	SBFV2	26537	26573	plus
	J14-10days	D	1903	size=52	J14-10days.D_1903;size=52;	0.87	SBFV2	18475	18510	plus
	J14-10days	D	1896	size=51	J14-10days.D_1896;size=51;	1	SBFV3_mut1	7734	7698	minus
	J14-10days	D	2063	size=50	J14-10days.D_2063;size=50;	0.92	SBFV2	13791	13754	minus
	J14-10days	D	1937	size=49	J14-10days.D_1937;size=49;	1	SBFV3_mut1	1756	1719	minus
	J14-10days	D	1971	size=45	J14-10days.D_1971;size=45;	0.97	SBFV2	36897	36934	plus
	J14-10days	D	2133	size=42	J14-10days.D_2133;size=42;	0.95	SBFV3_mut1	15930	15892	minus
	J14-10days	D	2404	size=40	J14-10days.D_2404;size=40;	0.9	ARV1	100	138	plus
	J14-10days	D	2404	size=40	J14-10days.D_2404;size=40;	0.9	ARV1	24556	24518	minus
	J14-10days	D	2404	size=40	J14-10days.D_2404;size=40;	0.9	SRV	128	166	plus
	J14-10days	D	2404	size=40	J14-10days.D_2404;size=40;	0.9	SRV	27969	27931	minus
	J14-10days	D	2404	size=40	J14-10days.D_2404;size=40;	0.9	SIRV11	656	694	plus
	J14-10days	D	2404	size=40	J14-10days.D_2404;size=40;	0.9	SIRV10	684	722	plus
	J14-10days	D	2404	size=40	J14-10days.D_2404;size=40;	0.9	SIRV9	35705	35667	minus
	J14-10days	D	2404	size=40	J14-10days.D_2404;size=40;	0.9	SIRV8	416	454	plus
	J14-10days	D	2404	size=40	J14-10days.D_2404;size=40;	0.9	SIRV7	140	102	minus
	J14-10days	D	2404	size=40	J14-10days.D_2404;size=40;	0.9	SIRV7	913	951	plus
	J14-10days	D	2404	size=40	J14-10days.D_2404;size=40;	0.9	SIRV6	451	489	plus
	J14-10days	D	2404	size=40	J14-10days.D_2404;size=40;	0.9	SIRV5	42	4	minus
	J14-10days	D	2404	size=40	J14-10days.D_2404;size=40;	0.9	SIRV5	814	852	plus
	J14-10days	D	2404	size=40	J14-10days.D_2404;size=40;	0.9	SIRV4	364	402	plus
	J14-10days	D	2121	size=39	J14-10days.D_2121;size=39;	1	SBRV1	1888	1927	plus
	J14-10days	D	2056	size=39	J14-10days.D_2056;size=39;	1	SBFV3_mut1	1207	1169	minus
	J14-10days	D	2071	size=38	J14-10days.D_2071;size=38;	0.87	SBFV3_mut1	8348	8313	minus
	J14-10days	D	2776	size=32	J14-10days.D_2776;size=32;	0.85	SBRV1	21801	21837	plus
	J14-10days	D	2502	size=30	J14-10days.D_2502;size=30;	1	SBFV3_mut1	14981	14940	minus
	J14-10days	D	3616	size=23	J14-10days.D_3616;size=23;	0.91	SBFV3_mut1	1186	1145	minus
	J14-10days	D	3288	size=23	J14-10days.D_3288;size=23;	0.88	SBFV3_mut1	30693	30731	plus
	J14-10days	D	3679	size=21	J14-10days.D_3679;size=21;	0.97	SBRV1	926	890	minus
	J14-10days	D	3679	size=21	J14-10days.D_3679;size=21;	0.97	SBRV1	33100	33136	plus
	J14-10days	D	6270	size=19	J14-10days.D_6270;size=19;	1	SBFV3_mut1	30486	30448	minus
	J14-10days	D	3749	size=19	J14-10days.D_3749;size=19;	0.92	SBFV3_mut1	1	35	plus
	J14-10days	D	5709	size=16	J14-10days.D_5709;size=16;	0.98	SBV1	22113	22071	minus
	J14-10days	D	8214	size=14	J14-10days.D_8214;size=14;	0.92	SBFV3_mut1	30341	30307	minus
	J14-10days	D	8430	size=14	J14-10days.D_8430;size=14;	1	SBFV3_mut1	1999	1959	minus
	J14-10days	D	5776	size=14	J14-10days.D_5776;size=14;	1	SBRV1	28522	28484	minus
	J14-10days	D	7085	size=12	J14-10days.D_7085;size=12;	0.97	SBRV1	14004	14041	plus
	J14-10days	D	6863	size=12	J14-10days.D_6863;size=12;	0.93	SBRV1	29662	29702	plus
	J14-10days	D	9752	size=10	J14-10days.D_9752;size=10;	0.89	SIRV2	14098	14062	minus
	J14-10days	D	10539	size=10	J14-10days.D_10539;size=10;	0.95	SIRV11	3994	4030	plus
	J14-10days	D	10539	size=10	J14-10days.D_10539;size=10;	0.89	SIRV1	7647	7613	minus
	J14-10days	D	10539	size=10	J14-10days.D_10539;size=10;	0.89	SIRV10	5246	5282	plus
	J14-10days	D	10539	size=10	J14-10days.D_10539;size=10;	0.89	SIRV9	5983	6019	plus
	J14-10days	D	10539	size=10	J14-10days.D_10539;size=10;	0.89	SIRV8	7030	7066	plus
	J14-10days	D	10539	size=10	J14-10days.D_10539;size=10;	0.89	SIRV7	4707	4743	plus
	J14-10days	D	10539	size=10	J14-10days.D_10539;size=10;	0.89	SIRV6	4713	4749	plus
	J14-10days	D	10539	size=10	J14-10days.D_10539;size=10;	0.89	SIRV5	5076	5112	plus
	J14-10days	D	10539	size=10	J14-10days.D_10539;size=10;	0.86	SBRV1	6300	6264	minus
	J14-10days	D	11996	size=10	J14-10days.D_11996;size=10;	0.95	SBRV1	1030	1068	plus
	J14-10days	D	11996	size=10	J14-10days.D_11996;size=10;	0.95	SBRV1	32996	32958	minus
	J14-10days	D	9079	size=10	J14-10days.D_9079;size=10;	0.9	SBRV1	22256	22293	plus
	J14-10days	D	14417	size=9	J14-10days.D_14417;size=9;	0.9	SIRV9	28089	28125	plus
	J14-10days	D	14417	size=9	J14-10days.D_14417;size=9;	0.87	SIRV3	27233	27268	plus
	J14-10days	D	14417	size=9	J14-10days.D_14417;size=9;	0.9	SIRV1	26026	26063	plus
	J14-10days	D	10385	size=8	J14-10days.D_10385;size=8;	1	SBRV1	9540	9497	minus
	J14-10days	D	23283	size=8	J14-10days.D_23283;size=8;	0.97	SBFV3_mut1	5726	5690	minus
	J14-10days	D	10503	size=8	J14-10days.D_10503;size=8;	0.97	SBFV3_mut1	5394	5357	minus
	J14-10days	D	11888	size=8	J14-10days.D_11888;size=8;	1	SBFV3_mut1	28542	28576	plus
	J14-10days	D	12478	size=8	J14-10days.D_12478;size=8;	1	SBFV3_mut1	3862	3900	plus
	J14-10days	D	11058	size=8	J14-10days.D_11058;size=8;	0.9	SBFV3_mut1	3040	3002	minus
	J14-10days	D	13088	size=7	J14-10days.D_13088;size=7;	0.94	SPV1	6095	6061	minus
	J14-10days	D	13088	size=7	J14-10days.D_13088;size=7;	0.86	SPV2	6118	6086	minus
	J14-10days	D	18581	size=7	J14-10days.D_18581;size=7;	0.88	SBRV1	17804	17767	minus
	J14-10days	D	15684	size=6	J14-10days.D_15684;size=6;	0.98	SBRV1	6496	6455	minus
	J14-10days	D	27870	size=6	J14-10days.D_27870;size=6;	1	SBV1	14647	14686	plus
	J14-10days	D	17526	size=6	J14-10days.D_17526;size=6;	1	SBFV3_mut1	12551	12589	plus
	J14-10days	D	16372	size=6	J14-10days.D_16372;size=6;	1	SBRV1	31001	31037	plus
	J14-10days	D	16835	size=6	J14-10days.D_16835;size=6;	1	SBFV3_mut1	6068	6101	plus
	J14-10days	D	16144	size=6	J14-10days.D_16144;size=6;	1	SBFV3_mut1	2353	2390	plus
	J14-10days	D	14170	size=6	J14-10days.D_14170;size=6;	1	SBV1	20254	20212	minus
	J14-10days	D	18267	size=6	J14-10days.D_18267;size=6;	1	SBRV1	6113	6074	minus
	J14-10days	D	14454	size=6	J14-10days.D_14454;size=6;	0.87	SBFV3_mut1	31250	31287	plus
	J14-10days	D	19275	size=5	J14-10days.D_19275;size=5;	0.97	SBRV1	20712	20675	minus
	J14-10days	D	21858	size=4	J14-10days.D_21858;size=4;	0.89	SBFV3_mut1	5606	5642	plus
	J14-10days	D	20583	size=4	J14-10days.D_20583;size=4;	0.95	SBRV1	21540	21577	plus
	J14-10days	D	49219	size=4	J14-10days.D_49219;size=4;	0.98	SBFV3_mut1	8740	8779	plus
	J14-10days	D	42277	size=4	J14-10days.D_42277;size=4;	0.97	SBRV1	16375	16338	minus
	J14-10days	D	26618	size=4	J14-10days.D_26618;size=4;	1	SBFV3_mut1	4684	4723	plus
	J14-10days	D	24708	size=4	J14-10days.D_24708;size=4;	0.97	SBV1	22959	22995	plus
	J14-10days	D	27723	size=4	J14-10days.D_27723;size=4;	0.88	SSV4	7464	7503	plus
	J14-10days	D	27723	size=4	J14-10days.D_27723;size=4;	0.88	SSV3	3375	3414	plus
	J14-10days	D	27723	size=4	J14-10days.D_27723;size=4;	0.88	SSV-Lassen	3894	3933	plus
	J14-10days	D	28485	size=4	J14-10days.D_28485;size=4;	1	SBV1	19258	19297	plus
	J14-10days	D	33291	size=3	J14-10days.D_33291;size=3;	0.89	SBFV3_mut1	23276	23310	plus
	J14-10days	D	30996	size=3	J14-10days.D_30996;size=3;	1	SBRV1	191	227	plus
	J14-10days	D	30996	size=3	J14-10days.D_30996;size=3;	1	SBRV1	33835	33799	minus
	J14-10days	D	47164	size=2	J14-10days.D_47164;size=2;	0.86	SBRV1	32627	32658	plus
	J14-10days	D	43286	size=2	J14-10days.D_43286;size=2;	0.97	SBRV1	31773	31739	minus
	J14-10days	D	47743	size=2	J14-10days.D_47743;size=2;	0.97	SBV1	15625	15589	minus
	J14-10days	D	55656	size=2	J14-10days.D_55656;size=2;	1	SBV1	4156	4119	minus
	J14-10days	D	56281	size=2	J14-10days.D_56281;size=2;	0.97	SBV1	20923	20961	plus
	J14-10days	D	56035	size=2	J14-10days.D_56035;size=2;	1	SBV1	11428	11469	plus
	J14-10days	D	54153	size=2	J14-10days.D_54153;size=2;	1	SBV1	5734	5697	minus
	J14-10days	D	36470	size=2	J14-10days.D_36470;size=2;	0.95	SBRV1	18719	18756	plus
	J14-10days	D	37877	size=2	J14-10days.D_37877;size=2;	1	SBRV1	18040	17999	minus
	J14-10days	D	37877	size=2	J14-10days.D_37877;size=2;	0.88	SIRV10	15032	14991	minus
	J14-10days	D	37877	size=2	J14-10days.D_37877;size=2;	0.88	SIRV9	16981	16940	minus
	J14-10days	D	37877	size=2	J14-10days.D_37877;size=2;	0.88	SIRV8	18052	18011	minus
	J14-10days	D	48029	size=2	J14-10days.D_48029;size=2;	0.89	SBRV1	8705	8740	plus
	J14-10days	D	44720	size=2	J14-10days.D_44720;size=2;	0.97	SBV1	7210	7175	minus
	J14-10days	D	35702	size=2	J14-10days.D_35702;size=2;	1	SBV1	8567	8530	minus
	J14-10days	D	47451	size=2	J14-10days.D_47451;size=2;	1	SBFV2	20787	20825	plus
	J14-10days	D	47373	size=2	J14-10days.D_47373;size=2;	1	SBV1	7438	7477	plus
	J14-10days	D	37829	size=2	J14-10days.D_37829;size=2;	0.93	SBFV2	7008	6968	minus
	J14-10days	D	38232	size=2	J14-10days.D_38232;size=2;	0.9	SBV1	21465	21501	plus
	J14-10days	D	36987	size=2	J14-10days.D_36987;size=2;	0.97	SBV1	13383	13346	minus
	J14-10days	D	35941	size=2	J14-10days.D_35941;size=2;	0.94	SBV1	20183	20216	plus
	J14-10days	D	36842	size=2	J14-10days.D_36842;size=2;	0.9	SBFV2	20642	20680	plus
	J14-10days	D	36481	size=2	J14-10days.D_36481;size=2;	0.97	SBV1	24274	24307	plus
	J14-10days	D	46289	size=2	J14-10days.D_46289;size=2;	1	SBV1	23030	22992	minus
	J14-10days	D	38385	size=2	J14-10days.D_38385;size=2;	1	SBFV3_mut1	715	753	plus
	J14-10days	D	41832	size=2	J14-10days.D_41832;size=2;	0.95	ATV2	17634	17674	plus
	J14-10days	D	41832	size=2	J14-10days.D_41832;size=2;	0.88	ATV	19601	19639	plus
	J14-10days	D	41832	size=2	J14-10days.D_41832;size=2;	0.88	ATV.v1	18549	18587	plus
	J14-10days	D	39330	size=2	J14-10days.D_39330;size=2;	0.93	SBV1	19750	19787	plus
	J14-10days	D	53139	size=2	J14-10days.D_53139;size=2;	0.95	SBFV2	16588	16625	plus
	J14-10days	D	52688	size=2	J14-10days.D_52688;size=2;	0.93	SBV1	9209	9169	minus
	J14-10days	D	35529	size=2	J14-10days.D_35529;size=2;	0.95	SBFV1	13656	13617	minus
	J14-10days	D	34025	size=2	J14-10days.D_34025;size=2;	1	SBV1	12267	12229	minus
	J14-10days	D	35549	size=2	J14-10days.D_35549;size=2;	0.89	SBFV3_mut1	10707	10739	plus
	J14-10days	D	40610	size=2	J14-10days.D_40610;size=2;	1	SBV1	12128	12090	minus
	J14-10days	D	35279	size=2	J14-10days.D_35279;size=2;	0.92	SBRV1	17200	17164	minus
	J14-10days	D	67137	size=1	J14-10days.D_67137;size=1;	0.87	SBRV1	21096	21059	minus
	J14-10days	D	65131	size=1	J14-10days.D_65131;size=1;	0.92	SBV1	23880	23842	minus
	J14-10days	D	64621	size=1	J14-10days.D_64621;size=1;	0.95	SBRV1	25474	25508	plus
	J14-10days	D	59558	size=1	J14-10days.D_59558;size=1;	0.89	SBRV1	28281	28247	minus
	J14-10days	A	16	size=15964	J14-10days.A_16;size=15964;	0.98	SSV1	11164	11203	plus
	J14-10days	A	23	size=15416	J14-10days.A_23;size=15416;	0.97	SSV1	11145	11183	plus
	J14-10days	A	24	size=15298	J14-10days.A_24;size=15298;	0.93	SBRV1	15810	15849	plus
	J14-10days	A	35	size=14330	J14-10days.A_35;size=14330;	0.9	SBFV1	33845	33808	minus
	J14-10days	A	70	size=11455	J14-10days.A_70;size=11455;	1	SSV1	2180	2215	plus
	J14-10days	A	81	size=10869	J14-10days.A_81;size=10869;	0.91	SBRV1	29056	29096	plus
	J14-10days	A	83	size=10673	J14-10days.A_83;size=10673;	0.93	SSV1	7221	7257	plus
	J14-10days	A	110	size=9257	J14-10days.A_110;size=9257;	0.95	SPV1	6725	6762	plus
	J14-10days	A	110	size=9257	J14-10days.A_110;size=9257;	0.87	SPV2	6477	6510	plus
	J14-10days	A	123	size=8250	J14-10days.A_123;size=8250;	0.89	SPV1	4505	4468	minus
	J14-10days	A	138	size=5665	J14-10days.A_138;size=5665;	1	SPV1	10509	10470	minus
	J14-10days	A	186	size=123	J14-10days.A_186;size=123;	0.87	SPV2	3973	3941	minus
	J14-10days	A	169	size=123	J14-10days.A_169;size=123;	0.93	SPV1	6227	6265	plus
	J14-10days	A	179	size=120	J14-10days.A_179;size=120;	0.87	SPV1	4474	4441	minus
	J14-10days	A	291	size=73	J14-10days.A_291;size=73;	0.9	SBRV1	28482	28443	minus
	J14-10days	A	340	size=61	J14-10days.A_340;size=61;	0.97	SPV2	11633	11595	minus
	J14-10days	A	916	size=55	J14-10days.A_916;size=55;	0.9	SBRV1	15554	15591	plus
	J14-10days	A	387	size=47	J14-10days.A_387;size=47;	0.9	SPV2	18668	18706	plus
	J14-10days	A	387	size=47	J14-10days.A_387;size=47;	0.9	SPV1	18468	18506	plus
	J14-10days	A	459	size=42	J14-10days.A_459;size=42;	0.92	SBRV1	13676	13711	plus
	J14-10days	A	662	size=40	J14-10days.A_662;size=40;	0.98	SBRV1	26786	26746	minus
	J14-10days	A	1550	size=34	J14-10days.A_1550;size=34;	0.95	SPV2	17676	17715	plus
	J14-10days	A	1550	size=34	J14-10days.A_1550;size=34;	0.95	SPV1	17476	17515	plus
	J14-10days	A	1731	size=32	J14-10days.A_1731;size=32;	0.9	SBRV1	31570	31531	minus
	J14-10days	A	2136	size=30	J14-10days.A_2136;size=30;	0.89	SBRV1	22031	22068	plus
	J14-10days	A	2745	size=26	J14-10days.A_2745;size=26;	0.98	SBRV1	11932	11971	plus
	J14-10days	A	1873	size=25	J14-10days.A_1873;size=25;	0.97	SSV1	15115	15077	minus
	J14-10days	A	1920	size=24	J14-10days.A_1920;size=24;	0.87	SBRV1	26051	26013	minus
	J14-10days	A	2464	size=23	J14-10days.A_2464;size=23;	0.9	SBRV1	15940	15903	minus
	J14-10days	A	1884	size=22	J14-10days.A_1884;size=22;	0.93	SBRV1	29848	29807	minus
	J14-10days	A	2187	size=22	J14-10days.A_2187;size=22;	0.87	SRV	24719	24685	minus
	J14-10days	A	2209	size=20	J14-10days.A_2209;size=20;	0.89	SBRV1	10817	10851	plus
	J14-10days	A	3104	size=18	J14-10days.A_3104;size=18;	1	SBRV1	18189	18151	minus
	J14-10days	A	2832	size=17	J14-10days.A_2832;size=17;	0.85	STIV3	5000	4963	minus
	J14-10days	A	3597	size=16	J14-10days.A_3597;size=16;	0.97	SBRV1	2372	2334	minus
	J14-10days	A	3591	size=14	J14-10days.A_3591;size=14;	1	SPV2	20037	20074	plus
	J14-10days	A	3591	size=14	J14-10days.A_3591;size=14;	1	SPV1	19837	19874	plus
	J14-10days	A	5429	size=12	J14-10days.A_5429;size=12;	0.95	SBRV1	22696	22734	plus
	J14-10days	A	4362	size=12	J14-10days.A_4362;size=12;	0.97	SPV2	5408	5370	minus
	J14-10days	A	4362	size=12	J14-10days.A_4362;size=12;	0.87	SPV1	5375	5339	minus
	J14-10days	A	4161	size=12	J14-10days.A_4161;size=12;	0.88	SBRV1	12547	12585	plus
	J14-10days	A	6049	size=10	J14-10days.A_6049;size=10;	0.95	SBRV1	8739	8701	minus
	J14-10days	A	5966	size=10	J14-10days.A_5966;size=10;	0.9	SBRV1	11892	11854	minus
	J14-10days	A	5594	size=9	J14-10days.A_5594;size=9;	1	SBRV1	303	263	minus
	J14-10days	A	5594	size=9	J14-10days.A_5594;size=9;	1	SBRV1	33723	33763	plus
	J14-10days	A	8461	size=5	J14-10days.A_8461;size=5;	0.98	SPV2	15405	15447	plus
	J14-10days	A	8461	size=5	J14-10days.A_8461;size=5;	0.98	SPV1	15478	15520	plus
	J14-10days	A	8608	size=4	J14-10days.A_8608;size=4;	0.92	SPV2	11166	11130	minus
	J14-10days	A	8735	size=4	J14-10days.A_8735;size=4;	1	SPV1	11694	11653	minus
	J14-10days	A	8735	size=4	J14-10days.A_8735;size=4;	0.98	SPV2	11731	11690	minus
	J14-10days	A	10385	size=4	J14-10days.A_10385;size=4;	1	SBRV1	20069	20029	minus
	J14-10days	A	8648	size=4	J14-10days.A_8648;size=4;	0.87	SBRV1	19409	19371	minus
	J14-10days	A	11344	size=3	J14-10days.A_11344;size=3;	0.98	STIV2	7501	7542	plus
	J14-10days	A	11344	size=3	J14-10days.A_11344;size=3;	0.93	STIV3	168	210	plus
	J14-10days	A	11344	size=3	J14-10days.A_11344;size=3;	0.88	STIV	7374	7413	plus
	J14-10days	A	11001	size=3	J14-10days.A_11001;size=3;	1	SPV2	19244	19282	plus
	J14-10days	A	11001	size=3	J14-10days.A_11001;size=3;	1	SPV1	19044	19082	plus
	J14-10days	A	13548	size=2	J14-10days.A_13548;size=2;	0.9	SBRV1	19707	19668	minus
	J14-10days	A	15680	size=2	J14-10days.A_15680;size=2;	0.98	SBRV1	3126	3166	plus
	J14-10days	A	11819	size=2	J14-10days.A_11819;size=2;	0.87	SPV2	3222	3187	minus
	J14-10days	A	16309	size=2	J14-10days.A_16309;size=2;	0.92	SPV1	5309	5275	minus
	J14-10days	A	18398	size=1	J14-10days.A_18398;size=1;	0.95	SPV1	8576	8616	plus
	J14-20days	C	28	size=1390	J14-20days.C_28;size=1390;	1	SBV1	10148	10176	plus
	J14-20days	C	199	size=668	J14-20days.C_199;size=668;	0.87	SMRV1	25322	25283	minus
	J14-20days	C	199	size=668	J14-20days.C_199;size=668;	0.89	ATV	14086	14125	plus
	J14-20days	C	199	size=668	J14-20days.C_199;size=668;	0.89	ATV.v1	13034	13073	plus
	J14-20days	C	146	size=616	J14-20days.C_146;size=616;	0.86	SYV1	37990	38025	plus
	J14-20days	C	201	size=448	J14-20days.C_201;size=448;	0.92	SSV9-Kam	5186	5151	minus
	J14-20days	C	371	size=122	J14-20days.C_371;size=122;	0.97	STIV	7540	7503	minus
	J14-20days	C	7808	size=4	J14-20days.C_7808;size=4;	0.95	STIV3	16967	16931	minus
	J14-20days	C	7808	size=4	J14-20days.C_7808;size=4;	0.86	STIV2	7281	7247	minus
	J14-20days	C	6111	size=4	J14-20days.C_6111;size=4;	0.87	STIV	1501	1538	plus
	J14-20days	C	4048	size=4	J14-20days.C_4048;size=4;	0.86	SIRV4	29155	29182	plus
	J14-20days	C	4758	size=3	J14-20days.C_4758;size=3;	0.95	STIV	7258	7292	plus
	J14-20days	C	4758	size=3	J14-20days.C_4758;size=3;	0.89	STIV3	55	89	plus
	J14-20days	C	4758	size=3	J14-20days.C_4758;size=3;	0.86	STIV2	7388	7421	plus
	J14-20days	C	7873	size=2	J14-20days.C_7873;size=2;	0.92	STIV2	7922	7884	minus
	J14-20days	C	11370	size=2	J14-20days.C_11370;size=2;	0.86	SIRV2	4382	4416	plus
	J14-20days	C	11370	size=2	J14-20days.C_11370;size=2;	0.86	LAAV2_partial	8332	8294	minus
	J14-20days	C	10254	size=2	J14-20days.C_10254;size=2;	0.92	STIV	2057	2092	plus
	J14-20days	C	10254	size=2	J14-20days.C_10254;size=2;	0.86	STIV3	11843	11878	plus
	J14-20days	C	7642	size=2	J14-20days.C_7642;size=2;	0.86	SBRV1	8212	8177	minus
	J14-20days	C	7256	size=2	J14-20days.C_7256;size=2;	0.92	STIV3	409	372	minus
	J14-20days	C	8263	size=2	J14-20days.C_8263;size=2;	0.92	STIV3	7691	7726	plus
	J14-20days	C	6592	size=2	J14-20days.C_6592;size=2;	0.89	STIV3	13558	13523	minus
	J14-20days	C	12838	size=1	J14-20days.C_12838;size=1;	0.89	SIRV11	20107	20141	plus
	J14-20days	C	12838	size=1	J14-20days.C_12838;size=1;	0.92	SIRV8	23887	23924	plus
	J14-20days	C	12838	size=1	J14-20days.C_12838;size=1;	0.89	SIRV10	20783	20820	plus
	J14-20days	C	12838	size=1	J14-20days.C_12838;size=1;	0.89	SIRV9	22756	22793	plus
	J14-20days	C	12838	size=1	J14-20days.C_12838;size=1;	0.89	SIRV7	22104	22141	plus
	J14-20days	C	12838	size=1	J14-20days.C_12838;size=1;	0.89	SIRV6	22062	22099	plus
	J14-20days	C	12838	size=1	J14-20days.C_12838;size=1;	0.89	SIRV5	22701	22738	plus
	J14-20days	B	41	size=990	J14-20days.B_41;size=990;	0.91	SBFV3_mut1	390	359	minus
	J14-20days	B	134	size=646	J14-20days.B_134;size=646;	0.86	ATV2	2350	2316	minus
	J14-20days	B	150	size=532	J14-20days.B_150;size=532;	0.97	SBFV2	13464	13497	plus
	J14-20days	B	141	size=510	J14-20days.B_141;size=510;	0.97	SBV1	9004	9038	plus
	J14-20days	B	148	size=461	J14-20days.B_148;size=461;	0.91	SBV1	10297	10330	plus
	J14-20days	B	182	size=341	J14-20days.B_182;size=341;	0.86	ATV2	16849	16882	plus
	J14-20days	B	254	size=182	J14-20days.B_254;size=182;	0.89	STIV3	16991	17024	plus
	J14-20days	B	266	size=175	J14-20days.B_266;size=175;	0.94	SBFV3_mut1	6544	6510	minus
	J14-20days	B	297	size=162	J14-20days.B_297;size=162;	1	SBFV3_mut1	28471	28506	plus
	J14-20days	B	373	size=71	J14-20days.B_373;size=71;	0.89	SSV1	15074	15106	plus
	J14-20days	B	380	size=38	J14-20days.B_380;size=38;	0.95	SBV1	14557	14521	minus
	J14-20days	B	392	size=35	J14-20days.B_392;size=35;	0.86	SBFV2	10941	10977	plus
	J14-20days	B	424	size=31	J14-20days.B_424;size=31;	1	SBRV1	24896	24931	plus
	J14-20days	B	470	size=25	J14-20days.B_470;size=25;	1	SIRV1	7886	7921	plus
	J14-20days	B	470	size=25	J14-20days.B_470;size=25;	0.97	SIRV3	9153	9188	plus
	J14-20days	B	470	size=25	J14-20days.B_470;size=25;	0.97	SIRV10	5009	4974	minus
	J14-20days	B	470	size=25	J14-20days.B_470;size=25;	0.97	SIRV4	4662	4627	minus
	J14-20days	B	470	size=25	J14-20days.B_470;size=25;	0.89	SIRV9	5742	5711	minus
	J14-20days	B	470	size=25	J14-20days.B_470;size=25;	0.89	SIRV8	6789	6758	minus
	J14-20days	B	470	size=25	J14-20days.B_470;size=25;	0.89	SBRV1	6537	6569	plus
	J14-20days	B	470	size=25	J14-20days.B_470;size=25;	0.94	SIRV2	11294	11329	plus
	J14-20days	B	470	size=25	J14-20days.B_470;size=25;	0.94	SIRV11	3757	3722	minus
	J14-20days	B	470	size=25	J14-20days.B_470;size=25;	0.94	SIRV7	4470	4435	minus
	J14-20days	B	470	size=25	J14-20days.B_470;size=25;	0.94	SIRV6	4476	4441	minus
	J14-20days	B	470	size=25	J14-20days.B_470;size=25;	0.94	SIRV5	4839	4804	minus
	J14-20days	B	470	size=25	J14-20days.B_470;size=25;	0.92	SRV	5259	5293	plus
	J14-20days	B	498	size=24	J14-20days.B_498;size=24;	0.91	SBRV1	22206	22172	minus
	J14-20days	B	497	size=22	J14-20days.B_497;size=22;	0.94	SBRV1	25813	25848	plus
	J14-20days	B	590	size=21	J14-20days.B_590;size=21;	0.95	SBRV1	6711	6675	minus
	J14-20days	B	501	size=21	J14-20days.B_501;size=21;	0.94	STIV3	13492	13527	plus
	J14-20days	B	501	size=21	J14-20days.B_501;size=21;	0.89	STIV2	3691	3723	plus
	J14-20days	B	501	size=21	J14-20days.B_501;size=21;	0.94	STIV	3706	3741	plus
	J14-20days	B	518	size=20	J14-20days.B_518;size=20;	0.91	SBFV3_mut1	5531	5498	minus
	J14-20days	B	531	size=19	J14-20days.B_531;size=19;	0.88	SRV	22933	22966	plus
	J14-20days	B	531	size=19	J14-20days.B_531;size=19;	0.88	SIRV9	25965	25932	minus
	J14-20days	B	531	size=19	J14-20days.B_531;size=19;	0.88	SIRV8	26904	26871	minus
	J14-20days	B	558	size=17	J14-20days.B_558;size=17;	0.9	SBFV3_mut1	30826	30864	plus
	J14-20days	B	855	size=17	J14-20days.B_855;size=17;	0.92	SBV1	22396	22363	minus
	J14-20days	B	586	size=16	J14-20days.B_586;size=16;	0.86	SBV1	19407	19440	plus
	J14-20days	B	599	size=16	J14-20days.B_599;size=16;	0.88	SBRV1	22782	22750	minus
	J14-20days	B	729	size=16	J14-20days.B_729;size=16;	0.91	SBRV1	20747	20781	plus
	J14-20days	B	714	size=15	J14-20days.B_714;size=15;	0.95	SBRV1	21657	21621	minus
	J14-20days	B	703	size=13	J14-20days.B_703;size=13;	0.89	SBRV1	32604	32639	plus
	J14-20days	B	786	size=13	J14-20days.B_786;size=13;	0.97	SRV	23308	23341	plus
	J14-20days	B	786	size=13	J14-20days.B_786;size=13;	0.94	SIRV7	24798	24766	minus
	J14-20days	B	786	size=13	J14-20days.B_786;size=13;	0.94	SIRV6	24756	24724	minus
	J14-20days	B	786	size=13	J14-20days.B_786;size=13;	0.94	SIRV5	25395	25363	minus
	J14-20days	B	786	size=13	J14-20days.B_786;size=13;	0.91	SBRV1	27995	28027	plus
	J14-20days	B	786	size=13	J14-20days.B_786;size=13;	0.91	SIRV11	22825	22793	minus
	J14-20days	B	786	size=13	J14-20days.B_786;size=13;	0.85	SIRV3	24743	24711	minus
	J14-20days	B	786	size=13	J14-20days.B_786;size=13;	0.85	SIRV2	26703	26671	minus
	J14-20days	B	786	size=13	J14-20days.B_786;size=13;	0.85	SIRV1	23560	23528	minus
	J14-20days	B	786	size=13	J14-20days.B_786;size=13;	0.88	SIRV10	23645	23612	minus
	J14-20days	B	786	size=13	J14-20days.B_786;size=13;	0.88	SIRV9	25618	25585	minus
	J14-20days	B	786	size=13	J14-20days.B_786;size=13;	0.88	SIRV8	26557	26524	minus
	J14-20days	B	1508	size=11	J14-20days.B_1508;size=11;	0.86	SBRV1	6723	6756	plus
	J14-20days	B	830	size=10	J14-20days.B_830;size=10;	0.97	SBRV1	8019	8053	plus
	J14-20days	B	873	size=9	J14-20days.B_873;size=9;	0.89	SBV1	23573	23606	plus
	J14-20days	B	872	size=9	J14-20days.B_872;size=9;	1	SBRV1	29504	29469	minus
	J14-20days	B	3642	size=8	J14-20days.B_3642;size=8;	0.97	SBRV1	18715	18749	plus
	J14-20days	B	1792	size=8	J14-20days.B_1792;size=8;	1	SBRV1	178	140	minus
	J14-20days	B	1792	size=8	J14-20days.B_1792;size=8;	1	SBRV1	33848	33886	plus
	J14-20days	B	966	size=8	J14-20days.B_966;size=8;	0.92	SBRV1	8795	8830	plus
	J14-20days	B	987	size=8	J14-20days.B_987;size=8;	0.94	SBV1	21650	21684	plus
	J14-20days	B	1476	size=7	J14-20days.B_1476;size=7;	0.85	SSV6	14720	14752	plus
	J14-20days	B	1932	size=6	J14-20days.B_1932;size=6;	0.86	SBRV1	4568	4532	minus
	J14-20days	B	1219	size=6	J14-20days.B_1219;size=6;	0.92	SBRV1	21845	21810	minus
	J14-20days	B	1330	size=6	J14-20days.B_1330;size=6;	0.95	SBRV1	31732	31768	plus
	J14-20days	B	1646	size=6	J14-20days.B_1646;size=6;	0.97	SBRV1	17898	17864	minus
	J14-20days	B	1306	size=6	J14-20days.B_1306;size=6;	0.97	SBRV1	27649	27614	minus
	J14-20days	B	1742	size=5	J14-20days.B_1742;size=5;	0.86	SBRV1	30605	30640	plus
	J14-20days	B	1712	size=5	J14-20days.B_1712;size=5;	0.94	STIV3	37	71	plus
	J14-20days	B	1712	size=5	J14-20days.B_1712;size=5;	0.94	STIV	7240	7274	plus
	J14-20days	B	1712	size=5	J14-20days.B_1712;size=5;	0.91	STIV2	7369	7403	plus
	J14-20days	B	1624	size=5	J14-20days.B_1624;size=5;	0.86	SIRV8	31260	31226	minus
	J14-20days	B	2125	size=4	J14-20days.B_2125;size=4;	0.91	SSV9-Kam	3030	2996	minus
	J14-20days	B	4661	size=3	J14-20days.B_4661;size=3;	0.86	SBRV1	5382	5348	minus
	J14-20days	B	3564	size=3	J14-20days.B_3564;size=3;	0.91	SBRV1	21066	21100	plus
	J14-20days	B	3055	size=3	J14-20days.B_3055;size=3;	1	SBV1	9302	9266	minus
	J14-20days	B	3330	size=3	J14-20days.B_3330;size=3;	0.92	SBFV3_mut1	1769	1736	minus
	J14-20days	B	3933	size=2	J14-20days.B_3933;size=2;	0.86	SBFV3_mut1	1376	1343	minus
	J14-20days	B	4408	size=2	J14-20days.B_4408;size=2;	1	SBRV1	2454	2488	plus
	J14-20days	B	4270	size=2	J14-20days.B_4270;size=2;	0.92	SBRV1	28259	28292	plus
	J14-20days	B	5852	size=2	J14-20days.B_5852;size=2;	0.94	SBFV3_mut1	4003	3968	minus
	J14-20days	B	6546	size=1	J14-20days.B_6546;size=1;	0.95	SBRV1	29342	29378	plus
	J14-20days	B	7962	size=1	J14-20days.B_7962;size=1;	0.89	SBRV1	8795	8760	minus
	J14-20days	B	7144	size=1	J14-20days.B_7144;size=1;	0.86	ASV1	17859	17825	minus
	J14-20days	D	34	size=17252	J14-20days.D_34;size=17252;	0.92	SBRV1	27545	27507	minus
	J14-20days	D	55	size=16086	J14-20days.D_55;size=16086;	0.95	SBV1	19602	19638	plus
	J14-20days	D	177	size=8479	J14-20days.D_177;size=8479;	0.87	SIRV11	546	509	minus
	J14-20days	D	177	size=8479	J14-20days.D_177;size=8479;	0.87	SIRV10	21	58	plus
	J14-20days	D	177	size=8479	J14-20days.D_177;size=8479;	0.87	SIRV10	574	537	minus
	J14-20days	D	177	size=8479	J14-20days.D_177;size=8479;	0.87	SIRV9	35815	35852	plus
	J14-20days	D	177	size=8479	J14-20days.D_177;size=8479;	0.87	SIRV9	36368	36331	minus
	J14-20days	D	177	size=8479	J14-20days.D_177;size=8479;	0.87	SIRV8	306	269	minus
	J14-20days	D	177	size=8479	J14-20days.D_177;size=8479;	0.87	SIRV7	250	287	plus
	J14-20days	D	177	size=8479	J14-20days.D_177;size=8479;	0.87	SIRV7	803	766	minus
	J14-20days	D	177	size=8479	J14-20days.D_177;size=8479;	0.87	SIRV6	341	304	minus
	J14-20days	D	177	size=8479	J14-20days.D_177;size=8479;	0.87	SIRV5	152	189	plus
	J14-20days	D	177	size=8479	J14-20days.D_177;size=8479;	0.87	SIRV5	704	667	minus
	J14-20days	D	177	size=8479	J14-20days.D_177;size=8479;	0.87	SIRV4	254	217	minus
	J14-20days	D	248	size=3384	J14-20days.D_248;size=3384;	0.98	SBRV1	23839	23878	plus
	J14-20days	D	377	size=137	J14-20days.D_377;size=137;	0.95	SBV1	20386	20423	plus
	J14-20days	D	387	size=136	J14-20days.D_387;size=136;	0.95	SBV1	5470	5507	plus
	J14-20days	D	536	size=82	J14-20days.D_536;size=82;	0.92	SBFV3_mut1	29814	29851	plus
	J14-20days	D	539	size=81	J14-20days.D_539;size=81;	0.98	SBV1	2898	2859	minus
	J14-20days	D	540	size=78	J14-20days.D_540;size=78;	0.97	SBFV3_mut1	3947	3911	minus
	J14-20days	D	793	size=60	J14-20days.D_793;size=60;	1	SBFV3_mut1	7734	7698	minus
	J14-20days	D	783	size=56	J14-20days.D_783;size=56;	0.95	SBV1	24124	24087	minus
	J14-20days	D	2772	size=44	J14-20days.D_2772;size=44;	0.9	SBV1	2231	2193	minus
	J14-20days	D	2960	size=31	J14-20days.D_2960;size=31;	0.9	ARV1	100	138	plus
	J14-20days	D	2960	size=31	J14-20days.D_2960;size=31;	0.9	ARV1	24556	24518	minus
	J14-20days	D	2960	size=31	J14-20days.D_2960;size=31;	0.9	SRV	128	166	plus
	J14-20days	D	2960	size=31	J14-20days.D_2960;size=31;	0.9	SRV	27969	27931	minus
	J14-20days	D	2960	size=31	J14-20days.D_2960;size=31;	0.9	SIRV11	656	694	plus
	J14-20days	D	2960	size=31	J14-20days.D_2960;size=31;	0.9	SIRV10	684	722	plus
	J14-20days	D	2960	size=31	J14-20days.D_2960;size=31;	0.9	SIRV9	35705	35667	minus
	J14-20days	D	2960	size=31	J14-20days.D_2960;size=31;	0.9	SIRV8	416	454	plus
	J14-20days	D	2960	size=31	J14-20days.D_2960;size=31;	0.9	SIRV7	140	102	minus
	J14-20days	D	2960	size=31	J14-20days.D_2960;size=31;	0.9	SIRV7	913	951	plus
	J14-20days	D	2960	size=31	J14-20days.D_2960;size=31;	0.9	SIRV6	451	489	plus
	J14-20days	D	2960	size=31	J14-20days.D_2960;size=31;	0.9	SIRV5	42	4	minus
	J14-20days	D	2960	size=31	J14-20days.D_2960;size=31;	0.9	SIRV5	814	852	plus
	J14-20days	D	2960	size=31	J14-20days.D_2960;size=31;	0.9	SIRV4	364	402	plus
	J14-20days	D	3371	size=30	J14-20days.D_3371;size=30;	0.88	SBFV3_mut1	30693	30731	plus
	J14-20days	D	2788	size=30	J14-20days.D_2788;size=30;	0.95	SBRV1	15361	15321	minus
	J14-20days	D	3409	size=28	J14-20days.D_3409;size=28;	1	SBFV2	3940	3907	minus
	J14-20days	D	5966	size=21	J14-20days.D_5966;size=21;	1	SBFV3_mut1	27780	27746	minus
	J14-20days	D	5614	size=19	J14-20days.D_5614;size=19;	0.98	SBFV3_mut1	6734	6695	minus
	J14-20days	D	5671	size=18	J14-20days.D_5671;size=18;	0.91	SSV-M.14.25	14525	14488	minus
	J14-20days	D	5293	size=17	J14-20days.D_5293;size=17;	1	SBFV3_mut1	16355	16317	minus
	J14-20days	D	5626	size=16	J14-20days.D_5626;size=16;	0.87	SBFV3_mut1	8348	8313	minus
	J14-20days	D	8282	size=16	J14-20days.D_8282;size=16;	0.93	SBV1	20108	20147	plus
	J14-20days	D	6676	size=15	J14-20days.D_6676;size=15;	0.97	SBFV3_mut1	30773	30810	plus
	J14-20days	D	8801	size=15	J14-20days.D_8801;size=15;	1	SBRV1	21428	21462	plus
	J14-20days	D	6076	size=15	J14-20days.D_6076;size=15;	0.97	SBV1	21932	21970	plus
	J14-20days	D	8331	size=12	J14-20days.D_8331;size=12;	0.9	SIRV7	29875	29830	minus
	J14-20days	D	8331	size=12	J14-20days.D_8331;size=12;	0.9	SIRV5	30472	30427	minus
	J14-20days	D	7840	size=11	J14-20days.D_7840;size=11;	0.95	SBFV2	36493	36529	plus
	J14-20days	D	9318	size=10	J14-20days.D_9318;size=10;	0.98	SBFV2	37564	37525	minus
	J14-20days	D	11523	size=9	J14-20days.D_11523;size=9;	0.92	SSV-M.14.25	53	20	minus
	J14-20days	D	11523	size=9	J14-20days.D_11523;size=9;	0.89	SSV1	1726	1759	plus
	J14-20days	D	8865	size=9	J14-20days.D_8865;size=9;	0.93	SBRV1	714	674	minus
	J14-20days	D	8865	size=9	J14-20days.D_8865;size=9;	0.93	SBRV1	33312	33352	plus
	J14-20days	D	13904	size=8	J14-20days.D_13904;size=8;	0.93	SBV1	6178	6215	plus
	J14-20days	D	12975	size=8	J14-20days.D_12975;size=8;	0.88	SBV1	14846	14805	minus
	J14-20days	D	9943	size=8	J14-20days.D_9943;size=8;	0.89	SBRV1	19326	19360	plus
	J14-20days	D	12163	size=7	J14-20days.D_12163;size=7;	0.88	STIV2	2070	2029	minus
	J14-20days	D	12456	size=7	J14-20days.D_12456;size=7;	1	SBFV3_mut1	14981	14940	minus
	J14-20days	D	10938	size=7	J14-20days.D_10938;size=7;	0.97	SBRV1	5567	5605	plus
	J14-20days	D	10855	size=7	J14-20days.D_10855;size=7;	0.95	SIRV11	3994	4030	plus
	J14-20days	D	10855	size=7	J14-20days.D_10855;size=7;	0.89	SIRV1	7647	7613	minus
	J14-20days	D	10855	size=7	J14-20days.D_10855;size=7;	0.89	SIRV10	5246	5282	plus
	J14-20days	D	10855	size=7	J14-20days.D_10855;size=7;	0.89	SIRV9	5983	6019	plus
	J14-20days	D	10855	size=7	J14-20days.D_10855;size=7;	0.89	SIRV8	7030	7066	plus
	J14-20days	D	10855	size=7	J14-20days.D_10855;size=7;	0.89	SIRV7	4707	4743	plus
	J14-20days	D	10855	size=7	J14-20days.D_10855;size=7;	0.89	SIRV6	4713	4749	plus
	J14-20days	D	10855	size=7	J14-20days.D_10855;size=7;	0.89	SIRV5	5076	5112	plus
	J14-20days	D	10855	size=7	J14-20days.D_10855;size=7;	0.86	SBRV1	6300	6264	minus
	J14-20days	D	12325	size=6	J14-20days.D_12325;size=6;	1	SBV1	6389	6428	plus
	J14-20days	D	11760	size=6	J14-20days.D_11760;size=6;	0.95	SSV1	2210	2247	plus
	J14-20days	D	14656	size=6	J14-20days.D_14656;size=6;	0.89	SBRV1	2264	2299	plus
	J14-20days	D	11352	size=6	J14-20days.D_11352;size=6;	1	SBV1	18524	18562	plus
	J14-20days	D	14254	size=5	J14-20days.D_14254;size=5;	0.93	SBRV1	26697	26654	minus
	J14-20days	D	13227	size=5	J14-20days.D_13227;size=5;	0.95	SBFV3_mut1	15930	15892	minus
	J14-20days	D	13431	size=5	J14-20days.D_13431;size=5;	0.89	SIRV2	14098	14062	minus
	J14-20days	D	13498	size=5	J14-20days.D_13498;size=5;	0.98	SBFV3_mut1	5927	5888	minus
	J14-20days	D	13057	size=5	J14-20days.D_13057;size=5;	1	SBFV3_mut1	1503	1462	minus
	J14-20days	D	14114	size=5	J14-20days.D_14114;size=5;	0.9	SBRV1	8777	8816	plus
	J14-20days	D	21720	size=4	J14-20days.D_21720;size=4;	0.92	SBFV3_mut1	15843	15807	minus
	J14-20days	D	21550	size=4	J14-20days.D_21550;size=4;	0.87	SBFV3_mut1	6969	7005	plus
	J14-20days	D	14869	size=4	J14-20days.D_14869;size=4;	0.95	SBRV1	5821	5857	plus
	J14-20days	D	14725	size=4	J14-20days.D_14725;size=4;	0.95	SBV1	13966	14000	plus
	J14-20days	D	15513	size=4	J14-20days.D_15513;size=4;	0.92	SBFV3_mut1	1	35	plus
	J14-20days	D	14997	size=4	J14-20days.D_14997;size=4;	0.9	SBV1	3520	3483	minus
	J14-20days	D	15539	size=4	J14-20days.D_15539;size=4;	0.9	SBRV1	9094	9055	minus
	J14-20days	D	19206	size=3	J14-20days.D_19206;size=3;	1	SBV1	9826	9864	plus
	J14-20days	D	19078	size=3	J14-20days.D_19078;size=3;	0.94	SBRV1	12554	12520	minus
	J14-20days	D	19030	size=3	J14-20days.D_19030;size=3;	0.9	SBRV1	29799	29758	minus
	J14-20days	D	18222	size=3	J14-20days.D_18222;size=3;	1	SBV1	12548	12585	plus
	J14-20days	D	18785	size=3	J14-20days.D_18785;size=3;	1	SBV1	5857	5823	minus
	J14-20days	D	18198	size=3	J14-20days.D_18198;size=3;	0.97	SBV1	22149	22187	plus
	J14-20days	D	17900	size=3	J14-20days.D_17900;size=3;	0.98	SBV1	12840	12878	plus
	J14-20days	D	17870	size=3	J14-20days.D_17870;size=3;	1	SBV1	21526	21569	plus
	J14-20days	D	28304	size=3	J14-20days.D_28304;size=3;	0.93	SBV1	9285	9324	plus
	J14-20days	D	28611	size=3	J14-20days.D_28611;size=3;	0.97	SBV1	9666	9701	plus
	J14-20days	D	17279	size=3	J14-20days.D_17279;size=3;	0.88	SIRV1	8567	8527	minus
	J14-20days	D	16694	size=3	J14-20days.D_16694;size=3;	0.9	SBV1	1231	1191	minus
	J14-20days	D	20120	size=3	J14-20days.D_20120;size=3;	0.97	SBFV2	36897	36934	plus
	J14-20days	D	20403	size=3	J14-20days.D_20403;size=3;	0.89	SBRV1	14575	14608	plus
	J14-20days	D	16253	size=3	J14-20days.D_16253;size=3;	0.95	SBFV3_mut1	5272	5233	minus
	J14-20days	D	17771	size=3	J14-20days.D_17771;size=3;	0.97	SBV1	22959	22992	plus
	J14-20days	D	16768	size=3	J14-20days.D_16768;size=3;	1	SBV1	8699	8661	minus
	J14-20days	D	19754	size=3	J14-20days.D_19754;size=3;	1	SBV1	10926	10888	minus
	J14-20days	D	21242	size=3	J14-20days.D_21242;size=3;	1	SBV1	22559	22598	plus
	J14-20days	D	19694	size=3	J14-20days.D_19694;size=3;	1	SBV1	21205	21238	plus
	J14-20days	D	20475	size=3	J14-20days.D_20475;size=3;	1	SBRV1	3267	3303	plus
	J14-20days	D	20895	size=3	J14-20days.D_20895;size=3;	1	SBV1	23366	23405	plus
	J14-20days	D	15961	size=3	J14-20days.D_15961;size=3;	1	SBV1	23767	23725	minus
	J14-20days	D	20642	size=3	J14-20days.D_20642;size=3;	1	SBV1	25287	25249	minus
	J14-20days	D	23978	size=2	J14-20days.D_23978;size=2;	0.93	SBV1	23156	23119	minus
	J14-20days	D	25769	size=2	J14-20days.D_25769;size=2;	1	SBV1	11487	11526	plus
	J14-20days	D	23597	size=2	J14-20days.D_23597;size=2;	1	SBV1	25002	24966	minus
	J14-20days	D	22630	size=2	J14-20days.D_22630;size=2;	1	SBV1	6710	6670	minus
	J14-20days	D	22869	size=2	J14-20days.D_22869;size=2;	1	SBRV1	18788	18824	plus
	J14-20days	D	22614	size=2	J14-20days.D_22614;size=2;	1	SBV1	6866	6831	minus
	J14-20days	D	25299	size=2	J14-20days.D_25299;size=2;	0.95	SBFV3_mut1	30991	31027	plus
	J14-20days	D	26138	size=2	J14-20days.D_26138;size=2;	1	SBV1	6777	6739	minus
	J14-20days	D	25578	size=2	J14-20days.D_25578;size=2;	1	SBV1	10722	10757	plus
	J14-20days	D	25154	size=2	J14-20days.D_25154;size=2;	1	SBV1	25753	25716	minus
	J14-20days	D	26513	size=2	J14-20days.D_26513;size=2;	1	SBV1	18923	18961	plus
	J14-20days	D	21780	size=2	J14-20days.D_21780;size=2;	1	SBV1	16032	16071	plus
	J14-20days	D	22086	size=2	J14-20days.D_22086;size=2;	0.95	SBFV3_mut1	7467	7431	minus
	J14-20days	D	21448	size=2	J14-20days.D_21448;size=2;	1	SBV1	8827	8787	minus
	J14-20days	D	22414	size=2	J14-20days.D_22414;size=2;	1	SBV1	22326	22286	minus
	J14-20days	D	22082	size=2	J14-20days.D_22082;size=2;	1	SBV1	18407	18366	minus
	J14-20days	D	23867	size=2	J14-20days.D_23867;size=2;	1	SBV1	20254	20212	minus
	J14-20days	D	33386	size=1	J14-20days.D_33386;size=1;	1	SBV1	25401	25363	minus
	J14-20days	D	33429	size=1	J14-20days.D_33429;size=1;	1	SBV1	24991	24953	minus
	J14-20days	D	34553	size=1	J14-20days.D_34553;size=1;	1	SBV1	24493	24454	minus
	J14-20days	D	29405	size=1	J14-20days.D_29405;size=1;	0.93	SBV1	9678	9639	minus
	J14-20days	A	1	size=290327	J14-20days.A_1;size=290327;	0.89	SPV1	4505	4468	minus
	J14-20days	A	3	size=236220	J14-20days.A_3;size=236220;	1	SPV1	10509	10470	minus
	J14-20days	A	14	size=5532	J14-20days.A_14;size=5532;	0.87	SPV2	3973	3941	minus
	J14-20days	A	20	size=4803	J14-20days.A_20;size=4803;	0.93	SBRV1	15810	15849	plus
	J14-20days	A	30	size=4648	J14-20days.A_30;size=4648;	0.98	SSV1	11164	11203	plus
	J14-20days	A	29	size=4482	J14-20days.A_29;size=4482;	0.97	SSV1	11145	11183	plus
	J14-20days	A	53	size=3693	J14-20days.A_53;size=3693;	0.9	SBFV1	33845	33808	minus
	J14-20days	A	70	size=3252	J14-20days.A_70;size=3252;	1	SSV1	2180	2215	plus
	J14-20days	A	84	size=3049	J14-20days.A_84;size=3049;	0.91	SBRV1	29056	29096	plus
	J14-20days	A	88	size=2931	J14-20days.A_88;size=2931;	0.93	SSV1	7221	7257	plus
	J14-20days	A	130	size=1992	J14-20days.A_130;size=1992;	0.95	SPV1	6725	6762	plus
	J14-20days	A	130	size=1992	J14-20days.A_130;size=1992;	0.87	SPV2	6477	6510	plus
	J14-20days	A	142	size=1647	J14-20days.A_142;size=1647;	0.87	SPV1	4474	4441	minus
	J14-20days	A	148	size=1400	J14-20days.A_148;size=1400;	0.93	SPV1	6227	6265	plus
	J14-20days	A	260	size=328	J14-20days.A_260;size=328;	0.9	SPV2	18668	18706	plus
	J14-20days	A	260	size=328	J14-20days.A_260;size=328;	0.9	SPV1	18468	18506	plus
	J14-20days	A	280	size=239	J14-20days.A_280;size=239;	0.97	SPV2	11633	11595	minus
	J14-20days	A	341	size=174	J14-20days.A_341;size=174;	0.9	SBRV1	31570	31531	minus
	J14-20days	A	358	size=159	J14-20days.A_358;size=159;	0.98	SBRV1	26786	26746	minus
	J14-20days	A	347	size=155	J14-20days.A_347;size=155;	0.9	SBRV1	15554	15591	plus
	J14-20days	A	338	size=153	J14-20days.A_338;size=153;	0.92	SBRV1	13676	13711	plus
	J14-20days	A	388	size=118	J14-20days.A_388;size=118;	0.89	SBRV1	22031	22068	plus
	J14-20days	A	817	size=26	J14-20days.A_817;size=26;	0.89	SBRV1	10817	10851	plus
	J14-20days	A	941	size=25	J14-20days.A_941;size=25;	1	SBRV1	303	263	minus
	J14-20days	A	941	size=25	J14-20days.A_941;size=25;	1	SBRV1	33723	33763	plus
	J14-20days	A	833	size=24	J14-20days.A_833;size=24;	0.93	SBRV1	29848	29807	minus
	J14-20days	A	884	size=23	J14-20days.A_884;size=23;	1	SPV2	19244	19282	plus
	J14-20days	A	884	size=23	J14-20days.A_884;size=23;	1	SPV1	19044	19082	plus
	J14-20days	A	914	size=23	J14-20days.A_914;size=23;	0.87	SBRV1	26051	26013	minus
	J14-20days	A	1029	size=19	J14-20days.A_1029;size=19;	0.9	SBRV1	28482	28443	minus
	J14-20days	A	1077	size=18	J14-20days.A_1077;size=18;	0.97	SPV2	5408	5370	minus
	J14-20days	A	1077	size=18	J14-20days.A_1077;size=18;	0.87	SPV1	5375	5339	minus
	J14-20days	A	1787	size=13	J14-20days.A_1787;size=13;	1	SPV2	20037	20074	plus
	J14-20days	A	1787	size=13	J14-20days.A_1787;size=13;	1	SPV1	19837	19874	plus
	J14-20days	A	1473	size=13	J14-20days.A_1473;size=13;	0.88	SBRV1	12547	12585	plus
	J14-20days	A	1576	size=12	J14-20days.A_1576;size=12;	0.9	SBRV1	19707	19668	minus
	J14-20days	A	2219	size=9	J14-20days.A_2219;size=9;	0.87	SBRV1	19409	19371	minus
	J14-20days	A	2867	size=7	J14-20days.A_2867;size=7;	0.98	SPV2	15405	15447	plus
	J14-20days	A	2867	size=7	J14-20days.A_2867;size=7;	0.98	SPV1	15478	15520	plus
	J14-20days	A	8303	size=3	J14-20days.A_8303;size=3;	0.87	SSV8-RH	2556	2594	plus
	J14-20days	A	6756	size=3	J14-20days.A_6756;size=3;	0.98	SPV2	9310	9271	minus
	J14-20days	A	6756	size=3	J14-20days.A_6756;size=3;	0.98	SPV1	9502	9463	minus
	J14-20days	A	6406	size=3	J14-20days.A_6406;size=3;	0.95	SBRV1	8739	8701	minus
	J14-20days	A	7692	size=3	J14-20days.A_7692;size=3;	0.88	SBRV1	5084	5120	plus
	J14-20days	A	9716	size=2	J14-20days.A_9716;size=2;	0.87	SIRV11	2031	1992	minus
	J14-20days	A	9716	size=2	J14-20days.A_9716;size=2;	0.87	SIRV7	2744	2705	minus
	J14-20days	A	9368	size=2	J14-20days.A_9368;size=2;	0.95	SBRV1	14393	14354	minus
	J14-20days	A	11155	size=2	J14-20days.A_11155;size=2;	0.87	SMV2	12946	12909	minus
	J14-20days	A	11155	size=2	J14-20days.A_11155;size=2;	0.87	STSV1	57698	57661	minus
	J14-20days	A	8489	size=2	J14-20days.A_8489;size=2;	0.88	STIV2	16120	16079	minus
	J15-0days	C	119	size=296	J15-0days.C_119;size=296;	0.87	STIV	1501	1538	plus
	J15-0days	C	269	size=290	J15-0days.C_269;size=290;	0.86	SIRV4	29155	29182	plus
	J15-0days	C	182	size=275	J15-0days.C_182;size=275;	0.86	SBRV1	8212	8177	minus
	J15-0days	C	231	size=267	J15-0days.C_231;size=267;	0.89	SMRV1	25322	25283	minus
	J15-0days	C	231	size=267	J15-0days.C_231;size=267;	0.86	SBFV3_mut1	4261	4224	minus
	J15-0days	C	231	size=267	J15-0days.C_231;size=267;	0.86	ATV2	36468	36432	minus
	J15-0days	C	254	size=206	J15-0days.C_254;size=206;	0.92	STIV	2057	2092	plus
	J15-0days	C	254	size=206	J15-0days.C_254;size=206;	0.86	STIV3	11843	11878	plus
	J15-0days	C	553	size=187	J15-0days.C_553;size=187;	0.94	STIV2	2932	2966	plus
	J15-0days	C	732	size=166	J15-0days.C_732;size=166;	0.92	SSV9-Kam	5186	5151	minus
	J15-0days	C	728	size=163	J15-0days.C_728;size=163;	0.97	STIV3	14053	14019	minus
	J15-0days	C	728	size=163	J15-0days.C_728;size=163;	0.92	STIV2	4292	4260	minus
	J15-0days	C	1449	size=159	J15-0days.C_1449;size=159;	0.86	SIRV1	14146	14180	plus
	J15-0days	C	1183	size=146	J15-0days.C_1183;size=146;	0.86	STIV	5102	5067	minus
	J15-0days	C	1021	size=131	J15-0days.C_1021;size=131;	0.86	SSV-Lassen	1846	1880	plus
	J15-0days	C	1021	size=131	J15-0days.C_1021;size=131;	0.86	SSV-L.S.2.15	2904	2870	minus
	J15-0days	C	1657	size=120	J15-0days.C_1657;size=120;	0.86	SIRV2	4382	4416	plus
	J15-0days	C	1657	size=120	J15-0days.C_1657;size=120;	0.86	LAAV2_partial	8332	8294	minus
	J15-0days	C	1290	size=108	J15-0days.C_1290;size=108;	0.89	SIRV7	12419	12383	minus
	J15-0days	C	1290	size=108	J15-0days.C_1290;size=108;	0.89	SIRV6	12377	12341	minus
	J15-0days	C	1290	size=108	J15-0days.C_1290;size=108;	0.89	SIRV5	13016	12980	minus
	J15-0days	C	1970	size=99	J15-0days.C_1970;size=99;	0.97	STIV3	16967	16931	minus
	J15-0days	C	1970	size=99	J15-0days.C_1970;size=99;	0.89	STIV2	7281	7247	minus
	J15-0days	C	1165	size=96	J15-0days.C_1165;size=96;	0.89	SIRV11	20107	20141	plus
	J15-0days	C	1165	size=96	J15-0days.C_1165;size=96;	0.92	SIRV8	23887	23924	plus
	J15-0days	C	1165	size=96	J15-0days.C_1165;size=96;	0.89	SIRV10	20783	20820	plus
	J15-0days	C	1165	size=96	J15-0days.C_1165;size=96;	0.89	SIRV9	22756	22793	plus
	J15-0days	C	1165	size=96	J15-0days.C_1165;size=96;	0.89	SIRV7	22104	22141	plus
	J15-0days	C	1165	size=96	J15-0days.C_1165;size=96;	0.89	SIRV6	22062	22099	plus
	J15-0days	C	1165	size=96	J15-0days.C_1165;size=96;	0.89	SIRV5	22701	22738	plus
	J15-0days	C	2153	size=96	J15-0days.C_2153;size=96;	0.97	SSV3	3035	2998	minus
	J15-0days	C	1577	size=92	J15-0days.C_1577;size=92;	0.89	STIV3	13558	13523	minus
	J15-0days	C	2236	size=88	J15-0days.C_2236;size=88;	0.89	STIV	7522	7555	plus
	J15-0days	C	1997	size=87	J15-0days.C_1997;size=87;	0.89	SRV	11635	11600	minus
	J15-0days	C	1722	size=85	J15-0days.C_1722;size=85;	0.89	SBRV1	21592	21556	minus
	J15-0days	C	1823	size=82	J15-0days.C_1823;size=82;	0.95	STIV	7258	7292	plus
	J15-0days	C	1823	size=82	J15-0days.C_1823;size=82;	0.89	STIV3	55	89	plus
	J15-0days	C	1823	size=82	J15-0days.C_1823;size=82;	0.86	STIV2	7388	7421	plus
	J15-0days	C	3323	size=82	J15-0days.C_3323;size=82;	0.92	SSV-L.S.2.15	14874	14910	plus
	J15-0days	C	3323	size=82	J15-0days.C_3323;size=82;	0.89	SSV-Lassen	4895	4859	minus
	J15-0days	C	3323	size=82	J15-0days.C_3323;size=82;	0.89	SSV-Y.G.57.14	12616	12652	plus
	J15-0days	C	1999	size=82	J15-0days.C_1999;size=82;	0.87	SBRV1	28351	28388	plus
	J15-0days	C	2127	size=79	J15-0days.C_2127;size=79;	0.92	STIV2	7922	7884	minus
	J15-0days	C	2416	size=68	J15-0days.C_2416;size=68;	0.89	SIRV2	28744	28709	minus
	J15-0days	C	2416	size=68	J15-0days.C_2416;size=68;	0.86	SIRV3	26808	26774	minus
	J15-0days	C	2416	size=68	J15-0days.C_2416;size=68;	0.86	SIRV1	25601	25567	minus
	J15-0days	C	2817	size=66	J15-0days.C_2817;size=66;	0.89	STIV3	2224	2192	minus
	J15-0days	C	4469	size=65	J15-0days.C_4469;size=65;	0.86	STIV3	505	469	minus
	J15-0days	C	3401	size=63	J15-0days.C_3401;size=63;	0.92	STIV3	7691	7726	plus
	J15-0days	C	2332	size=54	J15-0days.C_2332;size=54;	0.87	SIRV11	8445	8482	plus
	J15-0days	C	3423	size=53	J15-0days.C_3423;size=53;	0.86	SBRV1	16170	16134	minus
	J15-0days	C	3748	size=52	J15-0days.C_3748;size=52;	0.86	SYV1	37990	38025	plus
	J15-0days	C	4572	size=51	J15-0days.C_4572;size=51;	0.92	SBRV1	19673	19637	minus
	J15-0days	C	4572	size=51	J15-0days.C_4572;size=51;	0.86	SIRV2	21548	21513	minus
	J15-0days	C	4572	size=51	J15-0days.C_4572;size=51;	0.86	SIRV1	18081	18046	minus
	J15-0days	C	4572	size=51	J15-0days.C_4572;size=51;	0.86	SIRV10	16854	16819	minus
	J15-0days	C	4572	size=51	J15-0days.C_4572;size=51;	0.86	SIRV9	18803	18768	minus
	J15-0days	C	4572	size=51	J15-0days.C_4572;size=51;	0.86	SIRV8	19874	19839	minus
	J15-0days	C	3386	size=48	J15-0days.C_3386;size=48;	0.94	SBRV1	21706	21672	minus
	J15-0days	C	3230	size=47	J15-0days.C_3230;size=47;	0.89	Si_provirus	1783	1815	plus
	J15-0days	C	4903	size=47	J15-0days.C_4903;size=47;	0.88	SSV1	5186	5223	plus
	J15-0days	C	3626	size=46	J15-0days.C_3626;size=46;	0.85	SIRV1	17953	17984	plus
	J15-0days	C	4341	size=42	J15-0days.C_4341;size=42;	0.94	SBRV1	11309	11344	plus
	J15-0days	C	3326	size=41	J15-0days.C_3326;size=41;	0.89	SBRV1	20817	20853	plus
	J15-0days	C	4751	size=41	J15-0days.C_4751;size=41;	0.89	STIV2	7298	7263	minus
	J15-0days	C	3633	size=41	J15-0days.C_3633;size=41;	0.94	STIV3	41	76	plus
	J15-0days	C	4420	size=40	J15-0days.C_4420;size=40;	0.86	SIRV7	17706	17671	minus
	J15-0days	C	4420	size=40	J15-0days.C_4420;size=40;	0.86	SIRV6	17664	17629	minus
	J15-0days	C	4420	size=40	J15-0days.C_4420;size=40;	0.86	SIRV5	18303	18268	minus
	J15-0days	C	4299	size=33	J15-0days.C_4299;size=33;	0.86	SBRV1	6311	6279	minus
	J15-0days	C	4299	size=33	J15-0days.C_4299;size=33;	0.86	SIRV11	3983	4015	plus
	J15-0days	C	5769	size=32	J15-0days.C_5769;size=32;	0.95	SSV-Lassen	4912	4877	minus
	J15-0days	C	5769	size=32	J15-0days.C_5769;size=32;	0.95	SSV-Y.G.57.14	12599	12634	plus
	J15-0days	C	5769	size=32	J15-0days.C_5769;size=32;	0.95	SSV-L.S.2.15	14857	14892	plus
	J15-0days	C	6151	size=30	J15-0days.C_6151;size=30;	0.86	STIV3	13182	13215	plus
	J15-0days	C	7128	size=30	J15-0days.C_7128;size=30;	0.87	ASV1	10087	10121	plus
	J15-0days	C	5502	size=28	J15-0days.C_5502;size=28;	0.86	STIV3	5017	5053	plus
	J15-0days	C	4786	size=27	J15-0days.C_4786;size=27;	0.89	STIV2	3856	3891	plus
	J15-0days	C	5828	size=24	J15-0days.C_5828;size=24;	0.92	SBRV1	19689	19723	plus
	J15-0days	C	8316	size=24	J15-0days.C_8316;size=24;	0.94	SBRV1	19649	19614	minus
	J15-0days	C	8316	size=24	J15-0days.C_8316;size=24;	0.89	SIRV11	15963	15931	minus
	J15-0days	C	8316	size=24	J15-0days.C_8316;size=24;	0.89	SIRV9	18780	18748	minus
	J15-0days	C	8316	size=24	J15-0days.C_8316;size=24;	0.89	SIRV8	19851	19819	minus
	J15-0days	C	8316	size=24	J15-0days.C_8316;size=24;	0.89	SIRV7	17876	17844	minus
	J15-0days	C	8316	size=24	J15-0days.C_8316;size=24;	0.89	SIRV6	17834	17802	minus
	J15-0days	C	8316	size=24	J15-0days.C_8316;size=24;	0.89	SIRV5	18473	18441	minus
	J15-0days	C	8316	size=24	J15-0days.C_8316;size=24;	0.89	SIRV4	17072	17040	minus
	J15-0days	C	8316	size=24	J15-0days.C_8316;size=24;	0.86	SIRV10	16831	16799	minus
	J15-0days	C	5160	size=24	J15-0days.C_5160;size=24;	0.86	ASV1	4489	4525	plus
	J15-0days	C	6998	size=17	J15-0days.C_6998;size=17;	0.95	SBRV1	21512	21473	minus
	J15-0days	C	9261	size=15	J15-0days.C_9261;size=15;	0.86	Si_provirus	4795	4830	plus
	J15-0days	C	8964	size=14	J15-0days.C_8964;size=14;	0.89	STIV	7495	7532	plus
	J15-0days	C	10321	size=14	J15-0days.C_10321;size=14;	0.89	SIRV9	8737	8702	minus
	J15-0days	C	10321	size=14	J15-0days.C_10321;size=14;	0.89	SIRV8	9784	9749	minus
	J15-0days	C	8595	size=14	J15-0days.C_8595;size=14;	0.86	STIV2	12815	12782	minus
	J15-0days	C	12901	size=12	J15-0days.C_12901;size=12;	0.87	SSV9-Kam	4766	4729	minus
	J15-0days	C	9871	size=12	J15-0days.C_9871;size=12;	0.87	SSV1	4982	5018	plus
	J15-0days	C	9108	size=11	J15-0days.C_9108;size=11;	0.86	SSV8-RH	4839	4807	minus
	J15-0days	C	8969	size=11	J15-0days.C_8969;size=11;	0.86	STIV3	11929	11963	plus
	J15-0days	C	8608	size=10	J15-0days.C_8608;size=10;	0.87	SIRV1	7909	7874	minus
	J15-0days	C	8608	size=10	J15-0days.C_8608;size=10;	0.89	SIRV9	5723	5760	plus
	J15-0days	C	8608	size=10	J15-0days.C_8608;size=10;	0.89	SIRV8	6770	6807	plus
	J15-0days	C	8608	size=10	J15-0days.C_8608;size=10;	0.87	SIRV11	3734	3771	plus
	J15-0days	C	8608	size=10	J15-0days.C_8608;size=10;	0.87	SIRV10	4986	5023	plus
	J15-0days	C	8608	size=10	J15-0days.C_8608;size=10;	0.87	SIRV7	4447	4484	plus
	J15-0days	C	8608	size=10	J15-0days.C_8608;size=10;	0.87	SIRV6	4453	4490	plus
	J15-0days	C	8608	size=10	J15-0days.C_8608;size=10;	0.87	SIRV5	4816	4853	plus
	J15-0days	C	8608	size=10	J15-0days.C_8608;size=10;	0.87	SIRV4	4639	4676	plus
	J15-0days	C	11862	size=9	J15-0days.C_11862;size=9;	0.86	SBRV1	11611	11576	minus
	J15-0days	C	11598	size=9	J15-0days.C_11598;size=9;	0.86	SMV4	34909	34943	plus
	J15-0days	C	10166	size=9	J15-0days.C_10166;size=9;	0.89	STIV	10959	10925	minus
	J15-0days	C	11005	size=8	J15-0days.C_11005;size=8;	0.86	SIRV9	10421	10386	minus
	J15-0days	C	11005	size=8	J15-0days.C_11005;size=8;	0.86	SIRV8	11468	11433	minus
	J15-0days	C	14593	size=7	J15-0days.C_14593;size=7;	0.94	STIV2	7582	7615	plus
	J15-0days	C	14593	size=7	J15-0days.C_14593;size=7;	0.92	STIV3	251	283	plus
	J15-0days	C	14593	size=7	J15-0days.C_14593;size=7;	0.86	STIV	7454	7485	plus
	J15-0days	C	10299	size=7	J15-0days.C_10299;size=7;	0.89	SIRV10	17035	16999	minus
	J15-0days	C	10299	size=7	J15-0days.C_10299;size=7;	0.89	SIRV8	20055	20019	minus
	J15-0days	C	10299	size=7	J15-0days.C_10299;size=7;	0.89	SIRV7	18080	18044	minus
	J15-0days	C	10299	size=7	J15-0days.C_10299;size=7;	0.89	SIRV6	18038	18002	minus
	J15-0days	C	10299	size=7	J15-0days.C_10299;size=7;	0.89	SIRV5	18677	18641	minus
	J15-0days	C	12235	size=6	J15-0days.C_12235;size=6;	0.86	SSV9-Kam	5075	5109	plus
	J15-0days	C	30939	size=6	J15-0days.C_30939;size=6;	0.95	STIV3	409	372	minus
	J15-0days	C	14160	size=6	J15-0days.C_14160;size=6;	0.87	STIV	13804	13767	minus
	J15-0days	C	24040	size=5	J15-0days.C_24040;size=5;	0.89	SSV1	2597	2631	plus
	J15-0days	C	12274	size=5	J15-0days.C_12274;size=5;	0.94	STIV2	7400	7366	minus
	J15-0days	C	12274	size=5	J15-0days.C_12274;size=5;	0.89	STIV3	68	34	minus
	J15-0days	C	12274	size=5	J15-0days.C_12274;size=5;	0.89	STIV	7271	7237	minus
	J15-0days	C	13076	size=4	J15-0days.C_13076;size=4;	0.89	STIV	16698	16662	minus
	J15-0days	C	19299	size=4	J15-0days.C_19299;size=4;	0.97	SSV1	2970	3006	plus
	J15-0days	C	16199	size=4	J15-0days.C_16199;size=4;	0.89	STIV3	451	418	minus
	J15-0days	C	16199	size=4	J15-0days.C_16199;size=4;	0.86	STIV	7653	7621	minus
	J15-0days	C	16199	size=4	J15-0days.C_16199;size=4;	0.86	STIV2	7782	7750	minus
	J15-0days	C	13253	size=4	J15-0days.C_13253;size=4;	0.89	SBRV1	21369	21334	minus
	J15-0days	C	13052	size=4	J15-0days.C_13052;size=4;	0.86	STIV	11707	11673	minus
	J15-0days	C	14906	size=4	J15-0days.C_14906;size=4;	0.89	SIRV2	24731	24768	plus
	J15-0days	C	14906	size=4	J15-0days.C_14906;size=4;	0.89	SIRV9	22802	22839	plus
	J15-0days	C	14906	size=4	J15-0days.C_14906;size=4;	0.87	SIRV1	21264	21301	plus
	J15-0days	C	14906	size=4	J15-0days.C_14906;size=4;	0.87	SIRV10	20829	20866	plus
	J15-0days	C	14906	size=4	J15-0days.C_14906;size=4;	0.87	SIRV7	22150	22187	plus
	J15-0days	C	14906	size=4	J15-0days.C_14906;size=4;	0.87	SIRV6	22108	22145	plus
	J15-0days	C	14906	size=4	J15-0days.C_14906;size=4;	0.87	SIRV5	22747	22784	plus
	J15-0days	C	40217	size=3	J15-0days.C_40217;size=3;	0.95	STIV3	381	345	minus
	J15-0days	C	40217	size=3	J15-0days.C_40217;size=3;	0.89	STIV	7584	7549	minus
	J15-0days	C	29594	size=2	J15-0days.C_29594;size=2;	0.97	SSV1	2406	2443	plus
	J15-0days	C	29594	size=2	J15-0days.C_29594;size=2;	0.92	SSV6	4534	4572	plus
	J15-0days	C	29594	size=2	J15-0days.C_29594;size=2;	0.9	SSV3	3860	3897	plus
	J15-0days	C	29594	size=2	J15-0days.C_29594;size=2;	0.9	SSV2	3273	3310	plus
	J15-0days	C	29594	size=2	J15-0days.C_29594;size=2;	0.87	SSV-M.14.25	14438	14401	minus
	J15-0days	C	36954	size=2	J15-0days.C_36954;size=2;	0.89	SSV8-RH	4857	4821	minus
	J15-0days	C	44318	size=2	J15-0days.C_44318;size=2;	0.86	STIV	5410	5442	plus
	J15-0days	C	18868	size=2	J15-0days.C_18868;size=2;	0.86	SIRV10	18667	18701	plus
	J15-0days	C	32529	size=2	J15-0days.C_32529;size=2;	0.86	STIV3	16615	16649	plus
	J15-0days	C	50509	size=1	J15-0days.C_50509;size=1;	0.86	AFV2	3587	3622	plus
	J15-0days	C	43698	size=1	J15-0days.C_43698;size=1;	0.92	SSV8-RH	4642	4678	plus
	J15-0days	B	39	size=157	J15-0days.B_39;size=157;	0.97	SBRV1	22467	22502	plus
	J15-0days	B	56	size=110	J15-0days.B_56;size=110;	0.97	SBRV1	8019	8053	plus
	J15-0days	B	233	size=109	J15-0days.B_233;size=109;	0.97	SBRV1	20781	20747	minus
	J15-0days	B	47	size=106	J15-0days.B_47;size=106;	1	SBRV1	29504	29469	minus
	J15-0days	B	66	size=104	J15-0days.B_66;size=104;	1	SBRV1	178	140	minus
	J15-0days	B	66	size=104	J15-0days.B_66;size=104;	1	SBRV1	33848	33886	plus
	J15-0days	B	77	size=88	J15-0days.B_77;size=88;	0.86	SBRV1	4568	4532	minus
	J15-0days	B	64	size=87	J15-0days.B_64;size=87;	1	SBRV1	24896	24931	plus
	J15-0days	B	72	size=84	J15-0days.B_72;size=84;	0.86	SBRV1	5382	5348	minus
	J15-0days	B	98	size=78	J15-0days.B_98;size=78;	0.94	SBRV1	25813	25848	plus
	J15-0days	B	170	size=58	J15-0days.B_170;size=58;	0.85	SSV6	14720	14752	plus
	J15-0days	B	178	size=58	J15-0days.B_178;size=58;	0.88	SBRV1	22782	22750	minus
	J15-0days	B	217	size=55	J15-0days.B_217;size=55;	0.97	SBRV1	17898	17864	minus
	J15-0days	B	397	size=40	J15-0days.B_397;size=40;	0.92	SBRV1	21845	21810	minus
	J15-0days	B	265	size=39	J15-0days.B_265;size=39;	0.91	SBRV1	27255	27287	plus
	J15-0days	B	530	size=38	J15-0days.B_530;size=38;	1	SBRV1	18169	18205	plus
	J15-0days	B	305	size=37	J15-0days.B_305;size=37;	0.97	SBRV1	29270	29307	plus
	J15-0days	B	299	size=37	J15-0days.B_299;size=37;	0.97	SBRV1	23322	23356	plus
	J15-0days	B	540	size=34	J15-0days.B_540;size=34;	0.94	SBRV1	27648	27614	minus
	J15-0days	B	346	size=33	J15-0days.B_346;size=33;	0.94	STIV3	37	71	plus
	J15-0days	B	346	size=33	J15-0days.B_346;size=33;	0.94	STIV	7240	7274	plus
	J15-0days	B	346	size=33	J15-0days.B_346;size=33;	0.91	STIV2	7369	7403	plus
	J15-0days	B	295	size=33	J15-0days.B_295;size=33;	0.86	SBRV1	30605	30640	plus
	J15-0days	B	369	size=32	J15-0days.B_369;size=32;	0.89	SBRV1	8795	8760	minus
	J15-0days	B	379	size=31	J15-0days.B_379;size=31;	0.91	SBRV1	22206	22172	minus
	J15-0days	B	522	size=30	J15-0days.B_522;size=30;	0.95	SBRV1	31732	31768	plus
	J15-0days	B	466	size=30	J15-0days.B_466;size=30;	0.91	SBRV1	21066	21100	plus
	J15-0days	B	374	size=30	J15-0days.B_374;size=30;	1	SBRV1	18769	18804	plus
	J15-0days	B	366	size=30	J15-0days.B_366;size=30;	0.89	SBRV1	26035	26066	plus
	J15-0days	B	357	size=28	J15-0days.B_357;size=28;	0.89	SBRV1	21213	21176	minus
	J15-0days	B	361	size=27	J15-0days.B_361;size=27;	0.91	SBRV1	16791	16757	minus
	J15-0days	B	371	size=27	J15-0days.B_371;size=27;	0.92	SSV9-Kam	5499	5465	minus
	J15-0days	B	381	size=27	J15-0days.B_381;size=27;	0.85	SIRV11	27229	27197	minus
	J15-0days	B	381	size=27	J15-0days.B_381;size=27;	0.85	SIRV4	28338	28306	minus
	J15-0days	B	507	size=27	J15-0days.B_507;size=27;	0.95	SBRV1	6711	6675	minus
	J15-0days	B	546	size=26	J15-0days.B_546;size=26;	0.91	SBRV1	2697	2730	plus
	J15-0days	B	699	size=25	J15-0days.B_699;size=25;	0.88	SBRV1	18336	18368	plus
	J15-0days	B	402	size=25	J15-0days.B_402;size=25;	0.94	SBRV1	8956	8922	minus
	J15-0days	B	426	size=25	J15-0days.B_426;size=25;	0.85	SBRV1	5198	5165	minus
	J15-0days	B	801	size=25	J15-0days.B_801;size=25;	0.92	SBRV1	21656	21621	minus
	J15-0days	B	416	size=24	J15-0days.B_416;size=24;	0.86	SBRV1	13589	13624	plus
	J15-0days	B	437	size=23	J15-0days.B_437;size=23;	0.87	ASV1	21925	21889	minus
	J15-0days	B	515	size=23	J15-0days.B_515;size=23;	0.94	SBRV1	5580	5547	minus
	J15-0days	B	424	size=22	J15-0days.B_424;size=22;	0.85	SBRV1	10878	10847	minus
	J15-0days	B	449	size=22	J15-0days.B_449;size=22;	0.94	SBRV1	2003	2035	plus
	J15-0days	B	541	size=22	J15-0days.B_541;size=22;	0.94	SBRV1	14599	14564	minus
	J15-0days	B	574	size=21	J15-0days.B_574;size=21;	0.91	SBRV1	9773	9739	minus
	J15-0days	B	464	size=20	J15-0days.B_464;size=20;	0.97	SBRV1	18715	18749	plus
	J15-0days	B	565	size=20	J15-0days.B_565;size=20;	0.92	SBRV1	17432	17467	plus
	J15-0days	B	491	size=19	J15-0days.B_491;size=19;	1	SBRV1	488	453	minus
	J15-0days	B	491	size=19	J15-0days.B_491;size=19;	1	SBRV1	33538	33573	plus
	J15-0days	B	669	size=19	J15-0days.B_669;size=19;	0.97	SBRV1	711	747	plus
	J15-0days	B	669	size=19	J15-0days.B_669;size=19;	0.97	SBRV1	33315	33279	minus
	J15-0days	B	685	size=19	J15-0days.B_685;size=19;	0.89	SBRV1	25145	25109	minus
	J15-0days	B	692	size=18	J15-0days.B_692;size=18;	0.88	SBRV1	25954	25984	plus
	J15-0days	B	624	size=17	J15-0days.B_624;size=17;	0.88	SBRV1	14993	14960	minus
	J15-0days	B	635	size=17	J15-0days.B_635;size=17;	0.88	SBRV1	28383	28350	minus
	J15-0days	B	698	size=17	J15-0days.B_698;size=17;	1	SBRV1	12044	12008	minus
	J15-0days	B	613	size=17	J15-0days.B_613;size=17;	0.89	SBFV3_mut1	4871	4901	plus
	J15-0days	B	729	size=16	J15-0days.B_729;size=16;	0.95	SBRV1	29342	29378	plus
	J15-0days	B	1632	size=16	J15-0days.B_1632;size=16;	0.94	SBRV1	402	368	minus
	J15-0days	B	1632	size=16	J15-0days.B_1632;size=16;	0.94	SBRV1	33624	33658	plus
	J15-0days	B	1707	size=16	J15-0days.B_1707;size=16;	0.91	SBRV1	9247	9281	plus
	J15-0days	B	664	size=16	J15-0days.B_664;size=16;	0.97	SBRV1	22196	22162	minus
	J15-0days	B	992	size=15	J15-0days.B_992;size=15;	0.86	SBRV1	9199	9235	plus
	J15-0days	B	988	size=15	J15-0days.B_988;size=15;	0.89	SIRV4	21010	21045	plus
	J15-0days	B	988	size=15	J15-0days.B_988;size=15;	0.86	SIRV3	21619	21654	plus
	J15-0days	B	988	size=15	J15-0days.B_988;size=15;	0.86	SIRV2	24599	24634	plus
	J15-0days	B	988	size=15	J15-0days.B_988;size=15;	0.86	SIRV10	20697	20732	plus
	J15-0days	B	610	size=15	J15-0days.B_610;size=15;	0.93	SBRV1	23987	23947	minus
	J15-0days	B	675	size=15	J15-0days.B_675;size=15;	1	SBRV1	19976	20009	plus
	J15-0days	B	706	size=15	J15-0days.B_706;size=15;	0.86	SBRV1	26580	26550	minus
	J15-0days	B	1225	size=14	J15-0days.B_1225;size=14;	0.88	SBRV1	10661	10694	plus
	J15-0days	B	682	size=14	J15-0days.B_682;size=14;	1	SBRV1	16848	16813	minus
	J15-0days	B	696	size=14	J15-0days.B_696;size=14;	0.97	SBRV1	15773	15740	minus
	J15-0days	B	653	size=14	J15-0days.B_653;size=14;	0.86	SIRV8	32519	32554	plus
	J15-0days	B	989	size=14	J15-0days.B_989;size=14;	0.97	SBRV1	17402	17368	minus
	J15-0days	B	1096	size=14	J15-0days.B_1096;size=14;	0.94	SBRV1	4532	4498	minus
	J15-0days	B	1612	size=14	J15-0days.B_1612;size=14;	0.95	SBRV1	3664	3700	plus
	J15-0days	B	1384	size=14	J15-0days.B_1384;size=14;	0.97	SBRV1	6726	6692	minus
	J15-0days	B	1663	size=13	J15-0days.B_1663;size=13;	0.92	SBRV1	1905	1872	minus
	J15-0days	B	983	size=13	J15-0days.B_983;size=13;	0.97	SBRV1	5288	5254	minus
	J15-0days	B	1049	size=13	J15-0days.B_1049;size=13;	0.86	SBRV1	26686	26715	plus
	J15-0days	B	1659	size=13	J15-0days.B_1659;size=13;	1	SBRV1	14148	14183	plus
	J15-0days	B	751	size=13	J15-0days.B_751;size=13;	0.86	SBFV3_mut1	1376	1343	minus
	J15-0days	B	1300	size=12	J15-0days.B_1300;size=12;	0.97	SBRV1	26321	26287	minus
	J15-0days	B	1514	size=12	J15-0days.B_1514;size=12;	0.95	SBRV1	15910	15876	minus
	J15-0days	B	1053	size=12	J15-0days.B_1053;size=12;	0.89	SBRV1	6525	6560	plus
	J15-0days	B	1078	size=12	J15-0days.B_1078;size=12;	0.89	SBRV1	13906	13874	minus
	J15-0days	B	918	size=12	J15-0days.B_918;size=12;	0.94	SBRV1	10311	10345	plus
	J15-0days	B	911	size=12	J15-0days.B_911;size=12;	0.91	SBRV1	20879	20913	plus
	J15-0days	B	961	size=12	J15-0days.B_961;size=12;	0.94	SBRV1	16702	16671	minus
	J15-0days	B	1215	size=11	J15-0days.B_1215;size=11;	1	SSV1	2084	2049	minus
	J15-0days	B	1249	size=11	J15-0days.B_1249;size=11;	0.97	SBRV1	22523	22490	minus
	J15-0days	B	850	size=11	J15-0days.B_850;size=11;	1	SBRV1	20284	20250	minus
	J15-0days	B	1680	size=11	J15-0days.B_1680;size=11;	0.85	SBRV1	9673	9703	plus
	J15-0days	B	1925	size=11	J15-0days.B_1925;size=11;	0.89	SBRV1	29110	29145	plus
	J15-0days	B	838	size=11	J15-0days.B_838;size=11;	0.86	SPV2	17089	17124	plus
	J15-0days	B	1156	size=11	J15-0days.B_1156;size=11;	0.94	SBRV1	5720	5685	minus
	J15-0days	B	859	size=11	J15-0days.B_859;size=11;	0.92	SBRV1	22064	22101	plus
	J15-0days	B	940	size=11	J15-0days.B_940;size=11;	0.95	SBRV1	8537	8501	minus
	J15-0days	B	1033	size=10	J15-0days.B_1033;size=10;	0.86	SMV3	46689	46725	plus
	J15-0days	B	1266	size=10	J15-0days.B_1266;size=10;	0.92	SBV1	18167	18133	minus
	J15-0days	B	2062	size=10	J15-0days.B_2062;size=10;	0.88	SBRV1	16150	16180	plus
	J15-0days	B	1654	size=10	J15-0days.B_1654;size=10;	0.89	SBRV1	31629	31594	minus
	J15-0days	B	909	size=10	J15-0days.B_909;size=10;	0.92	SBRV1	13285	13252	minus
	J15-0days	B	1046	size=10	J15-0days.B_1046;size=10;	0.87	SSV-Y.G.57.14	127	93	minus
	J15-0days	B	1046	size=10	J15-0days.B_1046;size=10;	0.87	SSV-MetYello	263	297	plus
	J15-0days	B	1046	size=10	J15-0days.B_1046;size=10;	0.87	SSV-MetYello	12832	12866	plus
	J15-0days	B	1398	size=10	J15-0days.B_1398;size=10;	0.92	SBRV1	28259	28292	plus
	J15-0days	B	2131	size=10	J15-0days.B_2131;size=10;	0.91	SBRV1	6420	6454	plus
	J15-0days	B	3896	size=10	J15-0days.B_3896;size=10;	0.95	SBRV1	23627	23664	plus
	J15-0days	B	998	size=10	J15-0days.B_998;size=10;	0.91	SSV9-Kam	3030	2996	minus
	J15-0days	B	1259	size=10	J15-0days.B_1259;size=10;	0.95	SBRV1	2307	2270	minus
	J15-0days	B	1333	size=10	J15-0days.B_1333;size=10;	0.91	SBFV3_mut1	390	359	minus
	J15-0days	B	1535	size=9	J15-0days.B_1535;size=9;	0.91	SBRV1	14835	14869	plus
	J15-0days	B	1511	size=9	J15-0days.B_1511;size=9;	1	SSV1	4515	4549	plus
	J15-0days	B	1363	size=9	J15-0days.B_1363;size=9;	0.88	STIV	5033	5002	minus
	J15-0days	B	1014	size=9	J15-0days.B_1014;size=9;	0.94	SBRV1	22323	22357	plus
	J15-0days	B	1031	size=9	J15-0days.B_1031;size=9;	0.88	SBRV1	6379	6409	plus
	J15-0days	B	1030	size=9	J15-0days.B_1030;size=9;	1	SBRV1	788	823	plus
	J15-0days	B	1030	size=9	J15-0days.B_1030;size=9;	1	SBRV1	33238	33203	minus
	J15-0days	B	1114	size=9	J15-0days.B_1114;size=9;	0.86	SBRV1	17204	17171	minus
	J15-0days	B	1710	size=9	J15-0days.B_1710;size=9;	1	SBRV1	11165	11200	plus
	J15-0days	B	1252	size=9	J15-0days.B_1252;size=9;	0.92	ASV1	19840	19875	plus
	J15-0days	B	1186	size=9	J15-0days.B_1186;size=9;	0.91	SBRV1	12564	12530	minus
	J15-0days	B	2992	size=9	J15-0days.B_2992;size=9;	1	SBRV1	1096	1061	minus
	J15-0days	B	2992	size=9	J15-0days.B_2992;size=9;	1	SBRV1	32930	32965	plus
	J15-0days	B	1688	size=9	J15-0days.B_1688;size=9;	0.89	SIRV10	24446	24480	plus
	J15-0days	B	1688	size=9	J15-0days.B_1688;size=9;	0.89	SIRV9	26419	26453	plus
	J15-0days	B	1476	size=8	J15-0days.B_1476;size=8;	0.85	STIV3	1822	1789	minus
	J15-0days	B	1591	size=8	J15-0days.B_1591;size=8;	0.88	SYV2	4210	4173	minus
	J15-0days	B	1679	size=8	J15-0days.B_1679;size=8;	0.89	SBRV1	23384	23352	minus
	J15-0days	B	2205	size=8	J15-0days.B_2205;size=8;	0.92	SBRV1	10812	10847	plus
	J15-0days	B	2245	size=8	J15-0days.B_2245;size=8;	0.94	SBRV1	20420	20455	plus
	J15-0days	B	1844	size=8	J15-0days.B_1844;size=8;	1	SBRV1	17951	17985	plus
	J15-0days	B	2934	size=8	J15-0days.B_2934;size=8;	0.89	SSV1	12510	12476	minus
	J15-0days	B	3777	size=8	J15-0days.B_3777;size=8;	0.92	SBRV1	22541	22508	minus
	J15-0days	B	2949	size=8	J15-0days.B_2949;size=8;	0.91	SBRV1	17298	17255	minus
	J15-0days	B	1553	size=8	J15-0days.B_1553;size=8;	0.85	SBRV1	29882	29914	plus
	J15-0days	B	1553	size=8	J15-0days.B_1553;size=8;	0.85	SRV	25183	25216	plus
	J15-0days	B	1936	size=8	J15-0days.B_1936;size=8;	0.97	SBRV1	16020	15987	minus
	J15-0days	B	1812	size=8	J15-0days.B_1812;size=8;	0.89	SBRV1	1839	1875	plus
	J15-0days	B	1164	size=8	J15-0days.B_1164;size=8;	0.94	SSV1	4662	4628	minus
	J15-0days	B	1265	size=8	J15-0days.B_1265;size=8;	0.87	SBRV1	2401	2436	plus
	J15-0days	B	1191	size=8	J15-0days.B_1191;size=8;	0.97	SBRV1	26433	26398	minus
	J15-0days	B	1263	size=8	J15-0days.B_1263;size=8;	0.97	SBRV1	18433	18466	plus
	J15-0days	B	1271	size=8	J15-0days.B_1271;size=8;	0.89	SBRV1	26336	26302	minus
	J15-0days	B	1268	size=8	J15-0days.B_1268;size=8;	0.86	SSV7	12258	12293	plus
	J15-0days	B	1132	size=8	J15-0days.B_1132;size=8;	1	SSV1	6088	6121	plus
	J15-0days	B	1180	size=8	J15-0days.B_1180;size=8;	0.91	SBRV1	1974	1943	minus
	J15-0days	B	2207	size=7	J15-0days.B_2207;size=7;	1	SSV1	6043	6007	minus
	J15-0days	B	1759	size=7	J15-0days.B_1759;size=7;	0.86	SBRV1	17546	17512	minus
	J15-0days	B	1819	size=7	J15-0days.B_1819;size=7;	0.86	ASV1	21269	21304	plus
	J15-0days	B	1966	size=7	J15-0days.B_1966;size=7;	0.94	SBV1	16561	16593	plus
	J15-0days	B	3322	size=7	J15-0days.B_3322;size=7;	0.97	SSV1	11149	11116	minus
	J15-0days	B	2211	size=7	J15-0days.B_2211;size=7;	1	SBRV1	19761	19727	minus
	J15-0days	B	1372	size=7	J15-0days.B_1372;size=7;	0.95	SBRV1	6846	6809	minus
	J15-0days	B	1903	size=7	J15-0days.B_1903;size=7;	0.97	SBRV1	1113	1149	plus
	J15-0days	B	1903	size=7	J15-0days.B_1903;size=7;	0.97	SBRV1	32913	32877	minus
	J15-0days	B	2100	size=7	J15-0days.B_2100;size=7;	0.94	SBRV1	14120	14155	plus
	J15-0days	B	2832	size=7	J15-0days.B_2832;size=7;	0.94	SBRV1	15415	15448	plus
	J15-0days	B	2742	size=7	J15-0days.B_2742;size=7;	0.94	SBRV1	19816	19849	plus
	J15-0days	B	2742	size=7	J15-0days.B_2742;size=7;	0.89	SIRV8	20018	20050	plus
	J15-0days	B	2742	size=7	J15-0days.B_2742;size=7;	0.91	SIRV10	16998	17032	plus
	J15-0days	B	2742	size=7	J15-0days.B_2742;size=7;	0.91	SIRV7	18043	18077	plus
	J15-0days	B	2742	size=7	J15-0days.B_2742;size=7;	0.91	SIRV6	18001	18035	plus
	J15-0days	B	2742	size=7	J15-0days.B_2742;size=7;	0.91	SIRV5	18640	18674	plus
	J15-0days	B	2150	size=7	J15-0days.B_2150;size=7;	1	SBRV1	683	644	minus
	J15-0days	B	2150	size=7	J15-0days.B_2150;size=7;	1	SBRV1	33343	33382	plus
	J15-0days	B	2203	size=7	J15-0days.B_2203;size=7;	0.97	SBRV1	906	873	minus
	J15-0days	B	2203	size=7	J15-0days.B_2203;size=7;	0.97	SBRV1	33120	33153	plus
	J15-0days	B	1299	size=7	J15-0days.B_1299;size=7;	0.91	SBRV1	20609	20575	minus
	J15-0days	B	2229	size=7	J15-0days.B_2229;size=7;	1	SSV1	2838	2803	minus
	J15-0days	B	2107	size=7	J15-0days.B_2107;size=7;	0.86	SBRV1	8345	8313	minus
	J15-0days	B	3792	size=7	J15-0days.B_3792;size=7;	0.86	SBRV1	2249	2216	minus
	J15-0days	B	1434	size=7	J15-0days.B_1434;size=7;	0.97	SBRV1	4046	4081	plus
	J15-0days	B	1590	size=7	J15-0days.B_1590;size=7;	0.89	STIV3	9688	9724	plus
	J15-0days	B	1623	size=6	J15-0days.B_1623;size=6;	0.89	SIRV10	21539	21574	plus
	J15-0days	B	1623	size=6	J15-0days.B_1623;size=6;	0.89	SIRV9	23512	23547	plus
	J15-0days	B	1623	size=6	J15-0days.B_1623;size=6;	0.89	SIRV8	24619	24654	plus
	J15-0days	B	2115	size=6	J15-0days.B_2115;size=6;	0.97	SSV6	763	729	minus
	J15-0days	B	2115	size=6	J15-0days.B_2115;size=6;	0.89	SSV4	4483	4451	minus
	J15-0days	B	2115	size=6	J15-0days.B_2115;size=6;	0.89	SSV2	14252	14220	minus
	J15-0days	B	2115	size=6	J15-0days.B_2115;size=6;	0.89	SSV-M.14.25	3170	3204	plus
	J15-0days	B	1557	size=6	J15-0days.B_1557;size=6;	0.92	STIV	2161	2126	minus
	J15-0days	B	1647	size=6	J15-0days.B_1647;size=6;	0.91	SBRV1	5371	5405	plus
	J15-0days	B	2241	size=6	J15-0days.B_2241;size=6;	0.89	SMV1	42378	42341	minus
	J15-0days	B	2299	size=6	J15-0days.B_2299;size=6;	0.86	SBRV1	23124	23092	minus
	J15-0days	B	2944	size=6	J15-0days.B_2944;size=6;	0.86	SBRV1	19466	19431	minus
	J15-0days	B	2263	size=6	J15-0days.B_2263;size=6;	0.91	STIV	9711	9746	plus
	J15-0days	B	1528	size=6	J15-0days.B_1528;size=6;	1	SBRV1	2917	2950	plus
	J15-0days	B	1470	size=6	J15-0days.B_1470;size=6;	0.94	SBRV1	6257	6290	plus
	J15-0days	B	1470	size=6	J15-0days.B_1470;size=6;	0.85	SIRV1	7606	7639	plus
	J15-0days	B	1488	size=6	J15-0days.B_1488;size=6;	1	SPV1	16205	16241	plus
	J15-0days	B	1488	size=6	J15-0days.B_1488;size=6;	0.97	SPV2	16120	16156	plus
	J15-0days	B	2438	size=6	J15-0days.B_2438;size=6;	0.89	SBRV1	4817	4849	plus
	J15-0days	B	2012	size=6	J15-0days.B_2012;size=6;	0.94	SBRV1	28932	28965	plus
	J15-0days	B	2348	size=5	J15-0days.B_2348;size=5;	0.94	SBV1	9005	9038	plus
	J15-0days	B	2910	size=5	J15-0days.B_2910;size=5;	0.97	SBRV1	16839	16872	plus
	J15-0days	B	2451	size=5	J15-0days.B_2451;size=5;	0.86	SBRV1	29111	29078	minus
	J15-0days	B	3606	size=5	J15-0days.B_3606;size=5;	0.86	SBRV1	10734	10700	minus
	J15-0days	B	1926	size=5	J15-0days.B_1926;size=5;	0.89	SBRV1	14063	14032	minus
	J15-0days	B	1732	size=5	J15-0days.B_1732;size=5;	0.89	SBRV1	4561	4524	minus
	J15-0days	B	1973	size=5	J15-0days.B_1973;size=5;	1	SBFV3_mut1	30866	30900	plus
	J15-0days	B	1909	size=5	J15-0days.B_1909;size=5;	0.89	SBRV1	8272	8239	minus
	J15-0days	B	1994	size=5	J15-0days.B_1994;size=5;	1	SBRV1	18400	18432	plus
	J15-0days	B	1969	size=5	J15-0days.B_1969;size=5;	0.97	STIV3	6063	6031	minus
	J15-0days	B	1969	size=5	J15-0days.B_1969;size=5;	0.88	STIV	14050	14018	minus
	J15-0days	B	1824	size=5	J15-0days.B_1824;size=5;	0.92	SBRV1	28858	28892	plus
	J15-0days	B	3625	size=5	J15-0days.B_3625;size=5;	0.94	SBRV1	10008	10043	plus
	J15-0days	B	1953	size=5	J15-0days.B_1953;size=5;	0.86	SBFV2	10941	10977	plus
	J15-0days	B	1839	size=5	J15-0days.B_1839;size=5;	0.97	SBFV2	13464	13497	plus
	J15-0days	B	3586	size=5	J15-0days.B_3586;size=5;	0.97	SBRV1	18770	18737	minus
	J15-0days	B	2740	size=5	J15-0days.B_2740;size=5;	0.97	SBRV1	11005	11038	plus
	J15-0days	B	1754	size=5	J15-0days.B_1754;size=5;	0.91	SBRV1	7354	7388	plus
	J15-0days	B	1982	size=5	J15-0days.B_1982;size=5;	0.85	SIRV2	4648	4680	plus
	J15-0days	B	1756	size=5	J15-0days.B_1756;size=5;	0.91	SBRV1	30710	30676	minus
	J15-0days	B	1768	size=5	J15-0days.B_1768;size=5;	0.94	SBRV1	14442	14476	plus
	J15-0days	B	5175	size=4	J15-0days.B_5175;size=4;	0.89	STIV	11669	11702	plus
	J15-0days	B	3291	size=4	J15-0days.B_3291;size=4;	0.97	SBRV1	207	172	minus
	J15-0days	B	3291	size=4	J15-0days.B_3291;size=4;	0.97	SBRV1	33819	33854	plus
	J15-0days	B	3291	size=4	J15-0days.B_3291;size=4;	0.89	SIRV3	223	188	minus
	J15-0days	B	3291	size=4	J15-0days.B_3291;size=4;	0.89	SIRV3	32773	32808	plus
	J15-0days	B	3291	size=4	J15-0days.B_3291;size=4;	0.89	SIRV1	180	145	minus
	J15-0days	B	3291	size=4	J15-0days.B_3291;size=4;	0.89	SIRV1	32129	32164	plus
	J15-0days	B	3291	size=4	J15-0days.B_3291;size=4;	0.86	SIRV5	863	828	minus
	J15-0days	B	3291	size=4	J15-0days.B_3291;size=4;	0.86	SIRV2	156	121	minus
	J15-0days	B	3291	size=4	J15-0days.B_3291;size=4;	0.86	SIRV2	35295	35330	plus
	J15-0days	B	3291	size=4	J15-0days.B_3291;size=4;	0.86	SIRV11	705	670	minus
	J15-0days	B	3291	size=4	J15-0days.B_3291;size=4;	0.86	SIRV10	733	698	minus
	J15-0days	B	3291	size=4	J15-0days.B_3291;size=4;	0.86	SIRV9	35656	35691	plus
	J15-0days	B	3291	size=4	J15-0days.B_3291;size=4;	0.86	SIRV8	465	430	minus
	J15-0days	B	3291	size=4	J15-0days.B_3291;size=4;	0.86	SIRV7	91	126	plus
	J15-0days	B	3291	size=4	J15-0days.B_3291;size=4;	0.86	SIRV7	962	927	minus
	J15-0days	B	3291	size=4	J15-0days.B_3291;size=4;	0.86	SIRV6	500	465	minus
	J15-0days	B	3291	size=4	J15-0days.B_3291;size=4;	0.86	SIRV4	413	378	minus
	J15-0days	B	4156	size=4	J15-0days.B_4156;size=4;	0.89	ASV1	2173	2141	minus
	J15-0days	B	4156	size=4	J15-0days.B_4156;size=4;	0.89	SSV1	15375	15341	minus
	J15-0days	B	4092	size=4	J15-0days.B_4092;size=4;	1	SBRV1	9831	9864	plus
	J15-0days	B	4092	size=4	J15-0days.B_4092;size=4;	0.85	ARV1	9784	9752	minus
	J15-0days	B	4214	size=4	J15-0days.B_4214;size=4;	0.94	SBRV1	6667	6633	minus
	J15-0days	B	4214	size=4	J15-0days.B_4214;size=4;	0.89	SRV	5387	5355	minus
	J15-0days	B	4214	size=4	J15-0days.B_4214;size=4;	0.89	SIRV2	11423	11390	minus
	J15-0days	B	2313	size=4	J15-0days.B_2313;size=4;	0.86	SBRV1	17700	17733	plus
	J15-0days	B	2256	size=4	J15-0days.B_2256;size=4;	0.98	SBRV1	7123	7082	minus
	J15-0days	B	2256	size=4	J15-0days.B_2256;size=4;	0.86	SIRV11	3172	3212	plus
	J15-0days	B	2256	size=4	J15-0days.B_2256;size=4;	0.86	SIRV10	4424	4464	plus
	J15-0days	B	2256	size=4	J15-0days.B_2256;size=4;	0.86	SIRV4	4077	4117	plus
	J15-0days	B	2321	size=4	J15-0days.B_2321;size=4;	1	SBRV1	26236	26202	minus
	J15-0days	B	2321	size=4	J15-0days.B_2321;size=4;	0.94	SRV	22510	22476	minus
	J15-0days	B	2289	size=4	J15-0days.B_2289;size=4;	0.95	SBRV1	24186	24222	plus
	J15-0days	B	2306	size=4	J15-0days.B_2306;size=4;	0.92	SIRV1	21065	21031	minus
	J15-0days	B	2306	size=4	J15-0days.B_2306;size=4;	0.89	SIRV10	20630	20596	minus
	J15-0days	B	2064	size=4	J15-0days.B_2064;size=4;	1	SBFV3_mut1	2184	2151	minus
	J15-0days	B	2049	size=4	J15-0days.B_2049;size=4;	0.86	SBRV1	2355	2325	minus
	J15-0days	B	2158	size=4	J15-0days.B_2158;size=4;	0.97	SBRV1	26779	26812	plus
	J15-0days	B	2158	size=4	J15-0days.B_2158;size=4;	0.94	SIRV11	23172	23139	minus
	J15-0days	B	2158	size=4	J15-0days.B_2158;size=4;	0.91	SIRV4	24173	24141	minus
	J15-0days	B	2158	size=4	J15-0days.B_2158;size=4;	0.88	SIRV9	25965	25932	minus
	J15-0days	B	2158	size=4	J15-0days.B_2158;size=4;	0.88	SIRV8	26904	26871	minus
	J15-0days	B	2158	size=4	J15-0days.B_2158;size=4;	0.88	SIRV7	25145	25113	minus
	J15-0days	B	2158	size=4	J15-0days.B_2158;size=4;	0.88	SIRV6	25103	25071	minus
	J15-0days	B	2158	size=4	J15-0days.B_2158;size=4;	0.88	SIRV5	25742	25710	minus
	J15-0days	B	2165	size=4	J15-0days.B_2165;size=4;	0.92	SBRV1	6046	6011	minus
	J15-0days	B	2134	size=4	J15-0days.B_2134;size=4;	0.92	SBV1	20567	20602	plus
	J15-0days	B	2098	size=4	J15-0days.B_2098;size=4;	0.88	SBRV1	4645	4675	plus
	J15-0days	B	2035	size=4	J15-0days.B_2035;size=4;	0.89	SBRV1	4595	4629	plus
	J15-0days	B	2297	size=4	J15-0days.B_2297;size=4;	0.95	SBRV1	27363	27326	minus
	J15-0days	B	4659	size=4	J15-0days.B_4659;size=4;	0.92	SBFV3_mut1	879	843	minus
	J15-0days	B	2294	size=4	J15-0days.B_2294;size=4;	0.94	SBRV1	29249	29216	minus
	J15-0days	B	2283	size=4	J15-0days.B_2283;size=4;	0.95	SBRV1	11831	11795	minus
	J15-0days	B	2054	size=4	J15-0days.B_2054;size=4;	0.89	SBFV3_mut1	102	68	minus
	J15-0days	B	2091	size=4	J15-0days.B_2091;size=4;	0.94	SBRV1	19519	19486	minus
	J15-0days	B	2091	size=4	J15-0days.B_2091;size=4;	0.85	SIRV10	16701	16668	minus
	J15-0days	B	2091	size=4	J15-0days.B_2091;size=4;	0.85	SIRV9	18650	18617	minus
	J15-0days	B	2091	size=4	J15-0days.B_2091;size=4;	0.85	SIRV8	19721	19688	minus
	J15-0days	B	3623	size=3	J15-0days.B_3623;size=3;	0.92	SBRV1	5792	5828	plus
	J15-0days	B	2606	size=3	J15-0days.B_2606;size=3;	0.97	SPV2	12967	12933	minus
	J15-0days	B	2606	size=3	J15-0days.B_2606;size=3;	0.97	SPV1	13043	13009	minus
	J15-0days	B	2582	size=3	J15-0days.B_2582;size=3;	0.97	SBV1	24304	24340	plus
	J15-0days	B	3233	size=3	J15-0days.B_3233;size=3;	0.94	SBRV1	4879	4844	minus
	J15-0days	B	5748	size=3	J15-0days.B_5748;size=3;	0.88	SBRV1	21822	21789	minus
	J15-0days	B	5360	size=3	J15-0days.B_5360;size=3;	0.97	SBRV1	5695	5661	minus
	J15-0days	B	4728	size=3	J15-0days.B_4728;size=3;	0.92	SBRV1	7042	7007	minus
	J15-0days	B	2840	size=3	J15-0days.B_2840;size=3;	1	SBRV1	19304	19265	minus
	J15-0days	B	2978	size=3	J15-0days.B_2978;size=3;	0.91	SBRV1	9171	9203	plus
	J15-0days	B	3231	size=3	J15-0days.B_3231;size=3;	1	SBFV3_mut1	1485	1450	minus
	J15-0days	B	3208	size=3	J15-0days.B_3208;size=3;	0.97	SBRV1	27682	27646	minus
	J15-0days	B	3676	size=3	J15-0days.B_3676;size=3;	0.97	SBV1	19933	19968	plus
	J15-0days	B	4006	size=3	J15-0days.B_4006;size=3;	0.94	SBRV1	13136	13103	minus
	J15-0days	B	4004	size=3	J15-0days.B_4004;size=3;	0.97	SBRV1	15721	15753	plus
	J15-0days	B	3725	size=3	J15-0days.B_3725;size=3;	0.89	SBRV1	28783	28748	minus
	J15-0days	B	2344	size=3	J15-0days.B_2344;size=3;	0.94	SSV1	6258	6290	plus
	J15-0days	B	4045	size=3	J15-0days.B_4045;size=3;	0.86	STIV	1814	1851	plus
	J15-0days	B	3995	size=3	J15-0days.B_3995;size=3;	1	SBV1	6790	6826	plus
	J15-0days	B	3987	size=3	J15-0days.B_3987;size=3;	1	SBRV1	6469	6503	plus
	J15-0days	B	3991	size=3	J15-0days.B_3991;size=3;	1	SBV1	6747	6711	minus
	J15-0days	B	3073	size=3	J15-0days.B_3073;size=3;	0.94	SBRV1	437	470	plus
	J15-0days	B	3073	size=3	J15-0days.B_3073;size=3;	0.94	SBRV1	33589	33556	minus
	J15-0days	B	2605	size=3	J15-0days.B_2605;size=3;	0.91	SBRV1	29461	29429	minus
	J15-0days	B	3572	size=3	J15-0days.B_3572;size=3;	0.85	SBRV1	19579	19547	minus
	J15-0days	B	3975	size=3	J15-0days.B_3975;size=3;	0.97	SBRV1	26484	26450	minus
	J15-0days	B	3594	size=3	J15-0days.B_3594;size=3;	0.91	SBRV1	20531	20497	minus
	J15-0days	B	2455	size=3	J15-0days.B_2455;size=3;	0.92	STIV3	1890	1853	minus
	J15-0days	B	2455	size=3	J15-0days.B_2455;size=3;	0.89	STIV	9628	9591	minus
	J15-0days	B	3850	size=3	J15-0days.B_3850;size=3;	0.86	SBRV1	6723	6756	plus
	J15-0days	B	3871	size=3	J15-0days.B_3871;size=3;	0.94	SBRV1	19087	19120	plus
	J15-0days	B	3852	size=3	J15-0days.B_3852;size=3;	0.97	SBFV3_mut1	6810	6843	plus
	J15-0days	B	3811	size=3	J15-0days.B_3811;size=3;	0.94	SBRV1	13535	13570	plus
	J15-0days	B	3382	size=3	J15-0days.B_3382;size=3;	0.97	SBRV1	10158	10192	plus
	J15-0days	B	3902	size=3	J15-0days.B_3902;size=3;	1	SBFV3_mut1	612	576	minus
	J15-0days	B	3901	size=3	J15-0days.B_3901;size=3;	1	SBV1	7292	7328	plus
	J15-0days	B	2401	size=3	J15-0days.B_2401;size=3;	0.97	SBFV3_mut1	5898	5931	plus
	J15-0days	B	2439	size=3	J15-0days.B_2439;size=3;	0.91	SBRV1	16592	16623	plus
	J15-0days	B	3950	size=3	J15-0days.B_3950;size=3;	1	SSV1	10066	10033	minus
	J15-0days	B	3312	size=3	J15-0days.B_3312;size=3;	0.97	SBRV1	13554	13590	plus
	J15-0days	B	3168	size=3	J15-0days.B_3168;size=3;	1	SBRV1	544	510	minus
	J15-0days	B	3168	size=3	J15-0days.B_3168;size=3;	1	SBRV1	33482	33516	plus
	J15-0days	B	3340	size=3	J15-0days.B_3340;size=3;	0.86	SIRV7	5556	5521	minus
	J15-0days	B	3670	size=3	J15-0days.B_3670;size=3;	1	SBRV1	13603	13569	minus
	J15-0days	B	3188	size=3	J15-0days.B_3188;size=3;	0.97	SBV1	9669	9705	plus
	J15-0days	B	3136	size=3	J15-0days.B_3136;size=3;	0.91	SBRV1	16519	16553	plus
	J15-0days	B	3844	size=3	J15-0days.B_3844;size=3;	0.94	SBFV3_mut1	4003	3968	minus
	J15-0days	B	2491	size=3	J15-0days.B_2491;size=3;	0.91	SBRV1	7196	7230	plus
	J15-0days	B	2994	size=3	J15-0days.B_2994;size=3;	0.86	SSV-L.S.2.15	2456	2423	minus
	J15-0days	B	3013	size=3	J15-0days.B_3013;size=3;	0.97	SBRV1	5745	5780	plus
	J15-0days	B	3258	size=3	J15-0days.B_3258;size=3;	1	SBRV1	16690	16724	plus
	J15-0days	B	3601	size=3	J15-0days.B_3601;size=3;	0.92	SBRV1	26995	27031	plus
	J15-0days	B	4651	size=2	J15-0days.B_4651;size=2;	0.91	SBRV1	9877	9845	minus
	J15-0days	B	4651	size=2	J15-0days.B_4651;size=2;	0.85	SIRV10	8983	8953	minus
	J15-0days	B	4651	size=2	J15-0days.B_4651;size=2;	0.85	SIRV9	10284	10254	minus
	J15-0days	B	4651	size=2	J15-0days.B_4651;size=2;	0.85	SIRV8	11331	11301	minus
	J15-0days	B	4651	size=2	J15-0days.B_4651;size=2;	0.85	SIRV2	14291	14260	minus
	J15-0days	B	4651	size=2	J15-0days.B_4651;size=2;	0.88	SRV	9931	9898	minus
	J15-0days	B	4566	size=2	J15-0days.B_4566;size=2;	0.89	SBRV1	25418	25452	plus
	J15-0days	B	4560	size=2	J15-0days.B_4560;size=2;	0.97	SBRV1	11234	11197	minus
	J15-0days	B	5210	size=2	J15-0days.B_5210;size=2;	0.89	SBRV1	17339	17307	minus
	J15-0days	B	5068	size=2	J15-0days.B_5068;size=2;	0.94	SBRV1	16509	16540	plus
	J15-0days	B	4898	size=2	J15-0days.B_4898;size=2;	1	SBFV3_mut1	2603	2566	minus
	J15-0days	B	5727	size=2	J15-0days.B_5727;size=2;	1	SSV1	6672	6637	minus
	J15-0days	B	5792	size=2	J15-0days.B_5792;size=2;	1	SBRV1	9792	9828	plus
	J15-0days	B	5723	size=2	J15-0days.B_5723;size=2;	0.94	SBFV3_mut1	6544	6510	minus
	J15-0days	B	6717	size=2	J15-0days.B_6717;size=2;	0.94	SSV4	5044	5009	minus
	J15-0days	B	6717	size=2	J15-0days.B_6717;size=2;	0.89	SSV3	883	848	minus
	J15-0days	B	6717	size=2	J15-0days.B_6717;size=2;	0.86	SSV6	1325	1290	minus
	J15-0days	B	5475	size=2	J15-0days.B_5475;size=2;	0.86	SBV1	7245	7213	minus
	J15-0days	B	5780	size=2	J15-0days.B_5780;size=2;	0.85	SBRV1	31698	31731	plus
	J15-0days	B	5825	size=2	J15-0days.B_5825;size=2;	0.88	SBRV1	28200	28232	plus
	J15-0days	B	5831	size=2	J15-0days.B_5831;size=2;	0.95	SBV1	14885	14921	plus
	J15-0days	B	4116	size=2	J15-0days.B_4116;size=2;	0.85	SSV1	1399	1366	minus
	J15-0days	B	4793	size=2	J15-0days.B_4793;size=2;	0.89	SBRV1	17587	17552	minus
	J15-0days	B	6374	size=2	J15-0days.B_6374;size=2;	1	SBRV1	19205	19241	plus
	J15-0days	B	4593	size=2	J15-0days.B_4593;size=2;	0.89	SBRV1	23804	23768	minus
	J15-0days	B	4348	size=2	J15-0days.B_4348;size=2;	0.97	SBRV1	9998	9960	minus
	J15-0days	B	4221	size=2	J15-0days.B_4221;size=2;	0.94	SBRV1	13802	13770	minus
	J15-0days	B	4545	size=2	J15-0days.B_4545;size=2;	0.89	SBRV1	31148	31181	plus
	J15-0days	B	5176	size=2	J15-0days.B_5176;size=2;	1	SBRV1	6028	6064	plus
	J15-0days	B	5252	size=2	J15-0days.B_5252;size=2;	0.97	SBRV1	27047	27081	plus
	J15-0days	B	4239	size=2	J15-0days.B_4239;size=2;	0.89	STIV3	16991	17024	plus
	J15-0days	B	4218	size=2	J15-0days.B_4218;size=2;	0.89	SIRV9	26504	26538	plus
	J15-0days	B	4302	size=2	J15-0days.B_4302;size=2;	1	SSV1	4703	4739	plus
	J15-0days	B	4414	size=2	J15-0days.B_4414;size=2;	0.92	SBRV1	8254	8289	plus
	J15-0days	B	4139	size=2	J15-0days.B_4139;size=2;	0.92	SBRV1	16334	16299	minus
	J15-0days	B	5917	size=2	J15-0days.B_5917;size=2;	0.86	SBFV3_mut1	2992	2960	minus
	J15-0days	B	5455	size=2	J15-0days.B_5455;size=2;	0.89	SBRV1	18255	18221	minus
	J15-0days	B	5445	size=2	J15-0days.B_5445;size=2;	0.97	SBRV1	30535	30500	minus
	J15-0days	B	5454	size=2	J15-0days.B_5454;size=2;	0.97	SBRV1	26894	26861	minus
	J15-0days	B	4711	size=2	J15-0days.B_4711;size=2;	0.86	SRV	23427	23461	plus
	J15-0days	B	4727	size=2	J15-0days.B_4727;size=2;	1	SBFV3_mut1	131	163	plus
	J15-0days	B	5694	size=2	J15-0days.B_5694;size=2;	0.86	ASV1	17859	17825	minus
	J15-0days	B	5845	size=2	J15-0days.B_5845;size=2;	0.97	SBRV1	575	541	minus
	J15-0days	B	5845	size=2	J15-0days.B_5845;size=2;	0.97	SBRV1	33451	33485	plus
	J15-0days	B	4699	size=2	J15-0days.B_4699;size=2;	0.94	SBRV1	2832	2799	minus
	J15-0days	B	5303	size=2	J15-0days.B_5303;size=2;	1	SBRV1	15517	15554	plus
	J15-0days	B	5126	size=2	J15-0days.B_5126;size=2;	0.88	SBRV1	20640	20608	minus
	J15-0days	B	5042	size=2	J15-0days.B_5042;size=2;	0.89	SSV1	15074	15106	plus
	J15-0days	B	5076	size=2	J15-0days.B_5076;size=2;	0.89	SIRV11	23103	23069	minus
	J15-0days	B	5094	size=2	J15-0days.B_5094;size=2;	0.86	SBRV1	855	889	plus
	J15-0days	B	5094	size=2	J15-0days.B_5094;size=2;	0.86	SBRV1	33171	33137	minus
	J15-0days	B	5084	size=2	J15-0days.B_5084;size=2;	0.97	SBV1	16266	16231	minus
	J15-0days	B	5057	size=2	J15-0days.B_5057;size=2;	0.89	SSV-Y.G.57.14	12275	12310	plus
	J15-0days	B	5057	size=2	J15-0days.B_5057;size=2;	0.89	SSV-L.S.2.15	14533	14568	plus
	J15-0days	B	6222	size=1	J15-0days.B_6222;size=1;	0.89	SBV1	16107	16142	plus
	J15-0days	B	6420	size=1	J15-0days.B_6420;size=1;	0.97	SBRV1	23450	23484	plus
	J15-0days	B	6513	size=1	J15-0days.B_6513;size=1;	0.92	SBV1	6459	6424	minus
	J15-0days	B	6785	size=1	J15-0days.B_6785;size=1;	1	SBRV1	9810	9844	plus
	J15-0days	B	6831	size=1	J15-0days.B_6831;size=1;	0.89	SBRV1	856	824	minus
	J15-0days	B	6831	size=1	J15-0days.B_6831;size=1;	0.89	SBRV1	33170	33202	plus
	J15-0days	B	6700	size=1	J15-0days.B_6700;size=1;	0.94	SSV1	5558	5524	minus
	J15-0days	B	6700	size=1	J15-0days.B_6700;size=1;	0.86	SSV-Y.G.57.14	11279	11313	plus
	J15-0days	B	6726	size=1	J15-0days.B_6726;size=1;	0.91	SSV-M.14.25	14643	14677	plus
	J15-0days	B	6999	size=1	J15-0days.B_6999;size=1;	0.87	SBRV1	28279	28313	plus
	J15-0days	B	6618	size=1	J15-0days.B_6618;size=1;	0.86	SBRV1	23016	22982	minus
	J15-0days	B	6107	size=1	J15-0days.B_6107;size=1;	0.97	SBRV1	22781	22750	minus
	J15-0days	B	6910	size=1	J15-0days.B_6910;size=1;	1	SBV1	10337	10373	plus
	J15-0days	D	29	size=2485	J15-0days.D_29;size=2485;	1	SBFV2	3940	3907	minus
	J15-0days	D	41	size=2276	J15-0days.D_41;size=2276;	0.95	SBV1	5470	5507	plus
	J15-0days	D	40	size=2254	J15-0days.D_40;size=2254;	1	SBFV3_mut1	27780	27746	minus
	J15-0days	D	55	size=2239	J15-0days.D_55;size=2239;	0.95	SSV1	2210	2247	plus
	J15-0days	D	60	size=2050	J15-0days.D_60;size=2050;	0.95	SBV1	20386	20423	plus
	J15-0days	D	84	size=1895	J15-0days.D_84;size=1895;	0.97	SBFV3_mut1	30773	30810	plus
	J15-0days	D	96	size=1879	J15-0days.D_96;size=1879;	0.88	SIRV1	8567	8527	minus
	J15-0days	D	102	size=1808	J15-0days.D_102;size=1808;	0.97	SBFV3_mut1	3947	3911	minus
	J15-0days	D	133	size=1693	J15-0days.D_133;size=1693;	0.98	SBV1	2898	2859	minus
	J15-0days	D	153	size=1588	J15-0days.D_153;size=1588;	0.92	SBFV3_mut1	29814	29851	plus
	J15-0days	D	165	size=1537	J15-0days.D_165;size=1537;	0.9	ARV1	100	138	plus
	J15-0days	D	165	size=1537	J15-0days.D_165;size=1537;	0.9	ARV1	24556	24518	minus
	J15-0days	D	165	size=1537	J15-0days.D_165;size=1537;	0.9	SRV	128	166	plus
	J15-0days	D	165	size=1537	J15-0days.D_165;size=1537;	0.9	SRV	27969	27931	minus
	J15-0days	D	165	size=1537	J15-0days.D_165;size=1537;	0.9	SIRV11	656	694	plus
	J15-0days	D	165	size=1537	J15-0days.D_165;size=1537;	0.9	SIRV10	684	722	plus
	J15-0days	D	165	size=1537	J15-0days.D_165;size=1537;	0.9	SIRV9	35705	35667	minus
	J15-0days	D	165	size=1537	J15-0days.D_165;size=1537;	0.9	SIRV8	416	454	plus
	J15-0days	D	165	size=1537	J15-0days.D_165;size=1537;	0.9	SIRV7	140	102	minus
	J15-0days	D	165	size=1537	J15-0days.D_165;size=1537;	0.9	SIRV7	913	951	plus
	J15-0days	D	165	size=1537	J15-0days.D_165;size=1537;	0.9	SIRV6	451	489	plus
	J15-0days	D	165	size=1537	J15-0days.D_165;size=1537;	0.9	SIRV5	42	4	minus
	J15-0days	D	165	size=1537	J15-0days.D_165;size=1537;	0.9	SIRV5	814	852	plus
	J15-0days	D	165	size=1537	J15-0days.D_165;size=1537;	0.9	SIRV4	364	402	plus
	J15-0days	D	215	size=1406	J15-0days.D_215;size=1406;	0.95	SBFV2	36493	36529	plus
	J15-0days	D	239	size=1344	J15-0days.D_239;size=1344;	1	SBFV3_mut1	1503	1462	minus
	J15-0days	D	321	size=1211	J15-0days.D_321;size=1211;	0.95	SBV1	24124	24087	minus
	J15-0days	D	315	size=1138	J15-0days.D_315;size=1138;	0.98	SBFV3_mut1	6734	6695	minus
	J15-0days	D	441	size=1088	J15-0days.D_441;size=1088;	0.97	SBFV3_mut1	30991	31028	plus
	J15-0days	D	421	size=1034	J15-0days.D_421;size=1034;	0.93	SBV1	20108	20147	plus
	J15-0days	D	419	size=950	J15-0days.D_419;size=950;	0.9	ATV	18310	18270	minus
	J15-0days	D	419	size=950	J15-0days.D_419;size=950;	0.9	ATV.v1	17258	17218	minus
	J15-0days	D	419	size=950	J15-0days.D_419;size=950;	0.9	ATV2	16343	16303	minus
	J15-0days	D	472	size=860	J15-0days.D_472;size=860;	0.98	SBFV2	37564	37525	minus
	J15-0days	D	481	size=814	J15-0days.D_481;size=814;	0.97	SBV1	21932	21970	plus
	J15-0days	D	503	size=785	J15-0days.D_503;size=785;	0.88	SBV1	14846	14805	minus
	J15-0days	D	512	size=763	J15-0days.D_512;size=763;	0.92	SBFV3_mut1	2606	2573	minus
	J15-0days	D	555	size=712	J15-0days.D_555;size=712;	0.95	SBFV2	16588	16625	plus
	J15-0days	D	595	size=651	J15-0days.D_595;size=651;	0.97	SBFV3_mut1	15870	15905	plus
	J15-0days	D	626	size=618	J15-0days.D_626;size=618;	0.86	SBFV2	19230	19187	minus
	J15-0days	D	627	size=589	J15-0days.D_627;size=589;	0.97	SBFV3_mut1	7467	7431	minus
	J15-0days	D	643	size=588	J15-0days.D_643;size=588;	0.92	SBRV1	27545	27507	minus
	J15-0days	D	688	size=567	J15-0days.D_688;size=567;	0.9	SBFV2	20642	20680	plus
	J15-0days	D	731	size=563	J15-0days.D_731;size=563;	0.95	SBV1	19602	19638	plus
	J15-0days	D	763	size=533	J15-0days.D_763;size=533;	1	SBFV3_mut1	30486	30448	minus
	J15-0days	D	774	size=517	J15-0days.D_774;size=517;	1	SBFV3_mut1	12051	12089	plus
	J15-0days	D	903	size=482	J15-0days.D_903;size=482;	0.9	SBV1	2231	2193	minus
	J15-0days	D	915	size=464	J15-0days.D_915;size=464;	1	SBFV3_mut1	1756	1719	minus
	J15-0days	D	923	size=429	J15-0days.D_923;size=429;	0.87	SIRV11	546	509	minus
	J15-0days	D	923	size=429	J15-0days.D_923;size=429;	0.87	SIRV10	21	58	plus
	J15-0days	D	923	size=429	J15-0days.D_923;size=429;	0.87	SIRV10	574	537	minus
	J15-0days	D	923	size=429	J15-0days.D_923;size=429;	0.87	SIRV9	35815	35852	plus
	J15-0days	D	923	size=429	J15-0days.D_923;size=429;	0.87	SIRV9	36368	36331	minus
	J15-0days	D	923	size=429	J15-0days.D_923;size=429;	0.87	SIRV8	306	269	minus
	J15-0days	D	923	size=429	J15-0days.D_923;size=429;	0.87	SIRV7	250	287	plus
	J15-0days	D	923	size=429	J15-0days.D_923;size=429;	0.87	SIRV7	803	766	minus
	J15-0days	D	923	size=429	J15-0days.D_923;size=429;	0.87	SIRV6	341	304	minus
	J15-0days	D	923	size=429	J15-0days.D_923;size=429;	0.87	SIRV5	152	189	plus
	J15-0days	D	923	size=429	J15-0days.D_923;size=429;	0.87	SIRV5	704	667	minus
	J15-0days	D	923	size=429	J15-0days.D_923;size=429;	0.87	SIRV4	254	217	minus
	J15-0days	D	931	size=407	J15-0days.D_931;size=407;	0.95	SBRV1	21540	21577	plus
	J15-0days	D	995	size=386	J15-0days.D_995;size=386;	0.89	SBFV3_mut1	23276	23310	plus
	J15-0days	D	1005	size=382	J15-0days.D_1005;size=382;	0.86	SBRV1	32627	32658	plus
	J15-0days	D	992	size=377	J15-0days.D_992;size=377;	0.92	SBFV3_mut1	15843	15807	minus
	J15-0days	D	1638	size=366	J15-0days.D_1638;size=366;	0.87	SYV2	7763	7725	minus
	J15-0days	D	1047	size=356	J15-0days.D_1047;size=356;	0.97	SBFV2	36897	36934	plus
	J15-0days	D	1128	size=342	J15-0days.D_1128;size=342;	0.98	SBFV3_mut1	8740	8779	plus
	J15-0days	D	1100	size=340	J15-0days.D_1100;size=340;	0.95	SBFV3_mut1	5272	5233	minus
	J15-0days	D	1139	size=339	J15-0days.D_1139;size=339;	0.95	SBFV3_mut1	15930	15892	minus
	J15-0days	D	1113	size=335	J15-0days.D_1113;size=335;	0.93	SBV1	9678	9639	minus
	J15-0days	D	1094	size=332	J15-0days.D_1094;size=332;	0.9	SBV1	3520	3483	minus
	J15-0days	D	1189	size=320	J15-0days.D_1189;size=320;	0.95	SBRV1	15361	15321	minus
	J15-0days	D	1423	size=317	J15-0days.D_1423;size=317;	1	SBFV3_mut1	2353	2390	plus
	J15-0days	D	1248	size=297	J15-0days.D_1248;size=297;	0.88	STIV2	2070	2029	minus
	J15-0days	D	1264	size=268	J15-0days.D_1264;size=268;	1	SBFV3_mut1	14981	14940	minus
	J15-0days	D	1273	size=266	J15-0days.D_1273;size=266;	0.93	SBV1	6178	6215	plus
	J15-0days	D	1260	size=265	J15-0days.D_1260;size=265;	0.87	SBFV3_mut1	6969	7005	plus
	J15-0days	D	1417	size=255	J15-0days.D_1417;size=255;	0.89	SIRV2	14098	14062	minus
	J15-0days	D	1315	size=251	J15-0days.D_1315;size=251;	1	SBFV3_mut1	28542	28576	plus
	J15-0days	D	1313	size=249	J15-0days.D_1313;size=249;	1	SBV1	17356	17317	minus
	J15-0days	D	1327	size=241	J15-0days.D_1327;size=241;	0.89	SBFV3_mut1	5606	5642	plus
	J15-0days	D	1408	size=240	J15-0days.D_1408;size=240;	0.9	SBFV2	2979	3017	plus
	J15-0days	D	1366	size=232	J15-0days.D_1366;size=232;	1	SBFV3_mut1	1999	1959	minus
	J15-0days	D	1509	size=227	J15-0days.D_1509;size=227;	0.9	SBRV1	8777	8816	plus
	J15-0days	D	1435	size=220	J15-0days.D_1435;size=220;	0.97	SBFV3_mut1	5726	5690	minus
	J15-0days	D	1490	size=214	J15-0days.D_1490;size=214;	0.92	SBFV3_mut1	105	141	plus
	J15-0days	D	1538	size=212	J15-0days.D_1538;size=212;	1	SBFV3_mut1	6068	6101	plus
	J15-0days	D	1591	size=209	J15-0days.D_1591;size=209;	0.9	SIRV9	28089	28125	plus
	J15-0days	D	1591	size=209	J15-0days.D_1591;size=209;	0.87	SIRV3	27233	27268	plus
	J15-0days	D	1591	size=209	J15-0days.D_1591;size=209;	0.9	SIRV1	26026	26063	plus
	J15-0days	D	1511	size=209	J15-0days.D_1511;size=209;	0.88	AFV2	13341	13379	plus
	J15-0days	D	1507	size=204	J15-0days.D_1507;size=204;	1	SBV1	20254	20212	minus
	J15-0days	D	1566	size=202	J15-0days.D_1566;size=202;	0.95	SBV1	13966	14000	plus
	J15-0days	D	1600	size=196	J15-0days.D_1600;size=196;	0.93	SBFV2	7008	6968	minus
	J15-0days	D	1595	size=190	J15-0days.D_1595;size=190;	1	SBFV3_mut1	4684	4723	plus
	J15-0days	D	1685	size=184	J15-0days.D_1685;size=184;	1	SBV1	21205	21238	plus
	J15-0days	D	1849	size=173	J15-0days.D_1849;size=173;	0.94	SBFV3_mut1	13622	13656	plus
	J15-0days	D	1846	size=157	J15-0days.D_1846;size=157;	1	SBFV3_mut1	3882	3844	minus
	J15-0days	D	2155	size=150	J15-0days.D_2155;size=150;	1	SBFV3_mut1	23132	23171	plus
	J15-0days	D	2140	size=147	J15-0days.D_2140;size=147;	0.86	SBFV3_mut1	15210	15173	minus
	J15-0days	D	2163	size=146	J15-0days.D_2163;size=146;	1	SBFV3_mut1	12551	12589	plus
	J15-0days	D	2357	size=146	J15-0days.D_2357;size=146;	0.92	SBFV3_mut1	1	35	plus
	J15-0days	D	2764	size=145	J15-0days.D_2764;size=145;	0.88	SBRV1	16939	16901	minus
	J15-0days	D	2127	size=139	J15-0days.D_2127;size=139;	1	SBFV3_mut1	7734	7698	minus
	J15-0days	D	2230	size=138	J15-0days.D_2230;size=138;	0.89	SBFV3_mut1	10707	10739	plus
	J15-0days	D	3518	size=138	J15-0days.D_3518;size=138;	0.97	SIRV1	7925	7889	minus
	J15-0days	D	3518	size=138	J15-0days.D_3518;size=138;	0.95	SIRV3	9192	9157	minus
	J15-0days	D	3518	size=138	J15-0days.D_3518;size=138;	0.95	SRV	5298	5262	minus
	J15-0days	D	3518	size=138	J15-0days.D_3518;size=138;	0.92	SIRV10	4971	5005	plus
	J15-0days	D	3518	size=138	J15-0days.D_3518;size=138;	0.92	SIRV9	5708	5742	plus
	J15-0days	D	3518	size=138	J15-0days.D_3518;size=138;	0.92	SIRV8	6755	6789	plus
	J15-0days	D	3518	size=138	J15-0days.D_3518;size=138;	0.92	SIRV4	4624	4658	plus
	J15-0days	D	3518	size=138	J15-0days.D_3518;size=138;	0.92	SIRV7	4431	4466	plus
	J15-0days	D	3518	size=138	J15-0days.D_3518;size=138;	0.92	SIRV6	4437	4472	plus
	J15-0days	D	3518	size=138	J15-0days.D_3518;size=138;	0.92	SIRV5	4800	4835	plus
	J15-0days	D	3518	size=138	J15-0days.D_3518;size=138;	0.92	SIRV2	11333	11297	minus
	J15-0days	D	3518	size=138	J15-0days.D_3518;size=138;	0.89	SIRV11	3719	3753	plus
	J15-0days	D	2070	size=136	J15-0days.D_2070;size=136;	0.95	SBFV3_mut1	19534	19498	minus
	J15-0days	D	2436	size=133	J15-0days.D_2436;size=133;	0.89	SBRV1	14575	14608	plus
	J15-0days	D	2309	size=132	J15-0days.D_2309;size=132;	0.86	SBRV1	8899	8939	plus
	J15-0days	D	2696	size=129	J15-0days.D_2696;size=129;	0.92	SBFV3_mut1	2220	2186	minus
	J15-0days	D	2513	size=126	J15-0days.D_2513;size=126;	0.87	SBFV3_mut1	30117	30080	minus
	J15-0days	D	2398	size=125	J15-0days.D_2398;size=125;	0.9	SSV-MetYello	1271	1234	minus
	J15-0days	D	2398	size=125	J15-0days.D_2398;size=125;	0.88	SSV8-RH	4665	4628	minus
	J15-0days	D	2437	size=122	J15-0days.D_2437;size=122;	1	SBFV2	20787	20825	plus
	J15-0days	D	2529	size=119	J15-0days.D_2529;size=119;	0.98	ATV2	17634	17674	plus
	J15-0days	D	2529	size=119	J15-0days.D_2529;size=119;	0.9	ATV	19601	19639	plus
	J15-0days	D	2529	size=119	J15-0days.D_2529;size=119;	0.9	ATV.v1	18549	18587	plus
	J15-0days	D	2495	size=119	J15-0days.D_2495;size=119;	0.9	SBV1	1490	1528	plus
	J15-0days	D	2768	size=113	J15-0days.D_2768;size=113;	0.88	SBV1	1044	1005	minus
	J15-0days	D	2978	size=112	J15-0days.D_2978;size=112;	0.95	SSV1	2235	2271	plus
	J15-0days	D	5611	size=111	J15-0days.D_5611;size=111;	0.97	SBFV3_mut1	1059	1024	minus
	J15-0days	D	3080	size=110	J15-0days.D_3080;size=110;	1	SBFV3_mut1	16355	16317	minus
	J15-0days	D	3108	size=108	J15-0days.D_3108;size=108;	1	SBFV3_mut1	1171	1209	plus
	J15-0days	D	2727	size=108	J15-0days.D_2727;size=108;	0.95	SBV1	15851	15813	minus
	J15-0days	D	3564	size=107	J15-0days.D_3564;size=107;	1	SBFV3_mut1	24485	24451	minus
	J15-0days	D	2746	size=106	J15-0days.D_2746;size=106;	0.98	SBRV1	23839	23878	plus
	J15-0days	D	3091	size=101	J15-0days.D_3091;size=101;	0.86	SBV1	19341	19373	plus
	J15-0days	D	3244	size=100	J15-0days.D_3244;size=100;	0.89	SBFV3_mut1	13184	13151	minus
	J15-0days	D	3308	size=90	J15-0days.D_3308;size=90;	0.92	SBFV2	13791	13754	minus
	J15-0days	D	3416	size=87	J15-0days.D_3416;size=87;	0.88	SBRV1	27708	27670	minus
	J15-0days	D	3371	size=86	J15-0days.D_3371;size=86;	0.88	SBFV3_mut1	30693	30731	plus
	J15-0days	D	3751	size=86	J15-0days.D_3751;size=86;	0.97	SBFV2	18696	18734	plus
	J15-0days	D	3532	size=84	J15-0days.D_3532;size=84;	1	SBV1	19258	19297	plus
	J15-0days	D	3620	size=84	J15-0days.D_3620;size=84;	1	SBFV3_mut1	25790	25755	minus
	J15-0days	D	3866	size=83	J15-0days.D_3866;size=83;	0.88	ATSV	869	834	minus
	J15-0days	D	3764	size=81	J15-0days.D_3764;size=81;	0.88	SBFV3_mut1	10448	10487	plus
	J15-0days	D	4137	size=78	J15-0days.D_4137;size=78;	1	SBFV3_mut1	29194	29232	plus
	J15-0days	D	4329	size=78	J15-0days.D_4329;size=78;	0.98	SBFV3_mut1	27984	28029	plus
	J15-0days	D	3820	size=77	J15-0days.D_3820;size=77;	0.86	SBFV3_mut1	1714	1748	plus
	J15-0days	D	4102	size=76	J15-0days.D_4102;size=76;	0.98	SBFV3_mut1	5927	5888	minus
	J15-0days	D	4155	size=75	J15-0days.D_4155;size=75;	1	SBV1	6389	6428	plus
	J15-0days	D	3730	size=74	J15-0days.D_3730;size=74;	0.91	SBFV3_mut1	1186	1145	minus
	J15-0days	D	3956	size=73	J15-0days.D_3956;size=73;	1	SBFV3_mut1	5411	5374	minus
	J15-0days	D	4907	size=71	J15-0days.D_4907;size=71;	0.9	SBFV3_mut1	240	202	minus
	J15-0days	D	4571	size=71	J15-0days.D_4571;size=71;	1	SBFV3_mut1	680	643	minus
	J15-0days	D	3932	size=70	J15-0days.D_3932;size=70;	0.87	SBRV1	5589	5626	plus
	J15-0days	D	4087	size=70	J15-0days.D_4087;size=70;	1	SBFV2	15295	15256	minus
	J15-0days	D	4193	size=66	J15-0days.D_4193;size=66;	0.87	SBRV1	20866	20904	plus
	J15-0days	D	4117	size=65	J15-0days.D_4117;size=65;	0.9	SIRV7	29875	29830	minus
	J15-0days	D	4117	size=65	J15-0days.D_4117;size=65;	0.9	SIRV5	30472	30427	minus
	J15-0days	D	5026	size=64	J15-0days.D_5026;size=64;	0.95	SBFV2	20041	20081	plus
	J15-0days	D	4128	size=64	J15-0days.D_4128;size=64;	0.95	SBFV2	29120	29158	plus
	J15-0days	D	5801	size=63	J15-0days.D_5801;size=63;	0.85	SBV1	20608	20645	plus
	J15-0days	D	4257	size=61	J15-0days.D_4257;size=61;	0.97	SBV1	3397	3360	minus
	J15-0days	D	4910	size=59	J15-0days.D_4910;size=59;	0.87	SBRV1	9908	9871	minus
	J15-0days	D	4518	size=58	J15-0days.D_4518;size=58;	0.87	SBRV1	5036	4998	minus
	J15-0days	D	4618	size=57	J15-0days.D_4618;size=57;	0.95	SBFV3_mut1	15108	15072	minus
	J15-0days	D	4639	size=56	J15-0days.D_4639;size=56;	0.87	SBFV3_mut1	2878	2912	plus
	J15-0days	D	4289	size=56	J15-0days.D_4289;size=56;	0.87	SBRV1	20338	20300	minus
	J15-0days	D	6221	size=55	J15-0days.D_6221;size=55;	1	SBV1	18961	18922	minus
	J15-0days	D	5350	size=55	J15-0days.D_5350;size=55;	0.98	SBFV3_mut1	1556	1516	minus
	J15-0days	D	5375	size=54	J15-0days.D_5375;size=54;	0.9	SBRV1	27476	27437	minus
	J15-0days	D	5661	size=52	J15-0days.D_5661;size=52;	0.88	SIRV1	142	183	plus
	J15-0days	D	5661	size=52	J15-0days.D_5661;size=52;	0.88	SIRV1	32167	32126	minus
	J15-0days	D	5661	size=52	J15-0days.D_5661;size=52;	0.86	SIRV3	185	225	plus
	J15-0days	D	5661	size=52	J15-0days.D_5661;size=52;	0.86	SIRV3	32811	32771	minus
	J15-0days	D	5019	size=51	J15-0days.D_5019;size=51;	1	SBFV3_mut1	28975	29009	plus
[truncated: 1,714 more rows]
